# Supplementary material for: Connectomic analysis reveals an interneuron with an integral role in the retinal circuit for night vision
Source: eLife. 2020 May 15;9:e56077. doi: 10.7554/eLife.56077 (PMC7228767; doi:10.7554/eLife.56077)
Supplement: Source code 1. [file elife-56077-code1.zip]

Archive with 30 entries (26 files):
- XMLParser/
- XMLParser/NodesToGeometry.py
- __MACOSX/
- __MACOSX/XMLParser/
- __MACOSX/XMLParser/._NodesToGeometry.py
- XMLParser/ImportList.py
- __MACOSX/XMLParser/._ImportList.py
- XMLParser/tutorials.py
- __MACOSX/XMLParser/._tutorials.py
- XMLParser/Playground.py
- __MACOSX/XMLParser/._Playground.py
- XMLParser/Utility.py
- __MACOSX/XMLParser/._Utility.py
- XMLParser/__pycache__/
- XMLParser/__pycache__/ImportList.cpython-36.pyc
- XMLParser/__pycache__/TransformCoordinate.cpython-36.pyc
- XMLParser/__pycache__/CellsComparor.cpython-36.pyc
- XMLParser/__pycache__/NodesToGeometry.cpython-36.pyc
- XMLParser/__pycache__/Cells.cpython-36.pyc
- XMLParser/__pycache__/Utility.cpython-36.pyc
- XMLParser/__pycache__/ImportListForCell.cpython-36.pyc
- XMLParser/TransformCoordinate.py
- __MACOSX/XMLParser/._TransformCoordinate.py
- XMLParser/CellsComparor.py
- __MACOSX/XMLParser/._CellsComparor.py
- XMLParser/Cells.py
- __MACOSX/XMLParser/._Cells.py
- XMLParser/ImportListForCell.py
- __MACOSX/XMLParser/._ImportListForCell.py
- __MACOSX/._XMLParser
