# Supplementary material for: Connectomic analysis reveals an interneuron with an integral role in the retinal circuit for night vision
Source: eLife. 2020 May 15;9:e56077. doi: 10.7554/eLife.56077 (PMC7228767; doi:10.7554/eLife.56077)
Supplement: Source code 1. [file elife-56077-code1.zip › XMLParser/ImportList.py]

'''
Created on Aug 17, 2016

@author: Nao
'''
import math, os, re, csv, sys, pprint, copy, queue, glob, zipfile
import lxml.etree as ET
import numpy as np
from numpy import pi
from numpy.linalg import inv
from scipy.spatial import convex_hull_plot_2d
from scipy.spatial import ConvexHull
import networkx as nx
import matplotlib.pyplot as plt
from matplotlib.patches import Ellipse
from matplotlib.pyplot import *
from shapely.geometry import Polygon
from collections import defaultdict
from xml.dom import minidom
