# Supplementary material for: Connectomic analysis reveals an interneuron with an integral role in the retinal circuit for night vision
Source: eLife. 2020 May 15;9:e56077. doi: 10.7554/eLife.56077 (PMC7228767; doi:10.7554/eLife.56077)
Supplement: Source code 1. [file elife-56077-code1.zip › XMLParser/Playground.py]

'''
Created on Aug 17, 2016

@author: Nao
'''
from ImportList import *
from ImportListForCell import *
from Cells import *
from CellsComparor import *
from os import listdir

saveLoc = '/Users/jhsinger/Documents/Grimes_Collaborations/AII_OFFGC/030420_Seg/'

#print(listdir())

top=  '/Users/jhsinger/Documents/EM/k0725/OFFSAC.xml'    #OFF SAC
bot = '/Users/jhsinger/Documents/EM/k0725/ONSAC.xml'     #ON SAC
#AII = '/Users/jhsinger/Documents/nNOS_AC/Skeleton_Analysis/annotation.xml'
#skel = '/Users/jhsinger/Documents/Grants/Demb_2018/NewVTK_Grant/NewACComments/annotation.xml'
cell = '/Users/jhsinger/Documents/Grimes_Collaborations/AII_OFFGC/030420_Seg/030420_Seg3.xml'

topCell = Cells(top)
botCell = Cells(bot)
#skelCell = Cells(skel)
#AIICell = Cells(AII)
temp_cell = Cells(cell)

#synapseAnalyzer(saveLoc,top,bot,cell1,cell2,comment1,comment2) #matching comments;in CellsCompararor
#synapseAnalyzer2(saveLoc,top,bot,cell1,cell2,comment1,comment2) #matching comments;in CellsCompararor
#CBsAnalyzer2(saveLoc, top, bot, NOS2)
#commentLister1(saveLoc, top, bot, NOS2)

print(topCell.getCoefInfo().values())

coef = list(topCell.getCoefInfo().values())[0]

#AIICell.changeCoordinate(coef)
topCell.changeCoordinate(coef)
botCell.changeCoordinate(coef)
#skelCell.changeCoordinate(coef)
temp_cell.changeCoordinate(coef)

#temp_cell.toConvexHull(Nodes = True, keyword = None, printCSV = True, saveLocation = saveLoc, group = True)

#AIICell.normalizeX(botCell, topCell, False, 1)
#skelCell.normalizeX(botCell, topCell, False, 1)
#topCell.normalizeX(botCell, topCell, False, 1)
#botCell.normalizeX(botCell, topCell, False, 1)
#AIICell.toVTK(saveLoc, False) #skeleton
temp_cell.toVTK(saveLoc, False)
#topCell.toVTK(saveLoc, False)
#botCell.toVTK(saveLoc, False)


#AIICell.toVTKcomment(saveLoc,{"AII output":"0.2000","RB output":"0.3000","CB output":"0.4000","AC input":"0.5500","RB input":"0.6000","CB input":"0.7000", "Soma":"0.8000"})
#temp_cell.toVTKcomment(saveLoc,{"RB":"0.1000","elta":"0.2000","lpha":"0.3000","oma":"0.4000","AC":"0.5000","ibbon":"0.6000","Output GC":"0.7000","AII":"0.8000","CB input":"0.9000"})
#temp_cell.toMultiXML(saveLoc) #separator
