# Supplementary material for: Connectomic analysis reveals an interneuron with an integral role in the retinal circuit for night vision
Source: eLife. 2020 May 15;9:e56077. doi: 10.7554/eLife.56077 (PMC7228767; doi:10.7554/eLife.56077)
Supplement: Source code 1. [file elife-56077-code1.zip › XMLParser/ImportListForCell.py]

'''
Created on Aug 17, 2016

@author: Nao
'''
from TransformCoordinate import *
from NodesToGeometry import *
from Utility import *
