# Supplementary material for: Connectomic analysis reveals an interneuron with an integral role in the retinal circuit for night vision
Source: eLife. 2020 May 15;9:e56077. doi: 10.7554/eLife.56077 (PMC7228767; doi:10.7554/eLife.56077)
Supplement: Source data 2. [file elife-56077-data2.k.zip › annotation.xml]

<?xml version="1.0" encoding="UTF-8"?>
<things>
    <parameters>
        <experiment name="110629_k0725_mag1"/>
        <lastsavedin version="v5.1"/>
        <createdin version="4.1.2"/>
        <guiMode mode="none"/>
        <dataset path="file:///Volumes/k0725/mag1/Knossos.conf" overlay="0"/>
        <MovementArea min.x="0" min.y="0" min.z="0" max.x="4992" max.y="16000" max.z="10112"/>
        <scale x="13.2" y="13.2" z="26"/>
        <RadiusLocking enableCommentLocking="0" lockingRadius="10" lockToNodesWithComment="seed"/>
        <time ms="188100000" checksum="bdc50ee4f97155c3bf7614fd695af79bc0fb3461fcb6ab89ff3662dd98841b9c"/>
        <activeNode id="18969"/>
        <segmentation backgroundId="0"/>
        <editPosition x="3274" y="14172" z="6422"/>
        <skeletonVPState E0="0.965926" E1="0.0669873" E2="-0.25" E3="0" E4="-0.258819" E5="0.25" E6="-0.933013" E7="0" E8="0" E9="0.965926" E10="0.258819" E11="0" E12="28453.9" E13="-49983.8" E14="204196" E15="1" translateX="32947.2" translateY="105600"/>
        <vpSettingsZoom XYPlane="0.558637" XZPlane="0.558637" YZPlane="0.558637" SkelVP="0"/>
    </parameters>
    <thing id="2" color.r="-1." color.g="-1." color.b="-1." color.a="1." comment="ONCB_52">
        <nodes>
            <node id="471" radius="1.5" x="3233" y="13026" z="7492" inVp="0" inMag="1" time="141878814" comment="ribbon"/>
            <node id="472" radius="1.5" x="3260" y="13043" z="7492" inVp="0" inMag="1" time="141935046" comment="First Node"/>
            <node id="473" radius="1.5" x="3272" y="13083" z="7488" inVp="0" inMag="1" time="141947547"/>
            <node id="474" radius="1.5" x="3258" y="13086" z="7439" inVp="0" inMag="1" time="142105405"/>
            <node id="475" radius="1.5" x="3230" y="13137" z="7422" inVp="0" inMag="1" time="142111149"/>
            <node id="476" radius="1.5" x="3130" y="13165" z="7391" inVp="0" inMag="1" time="142128421"/>
            <node id="477" radius="1.5" x="3053" y="13181" z="7367" inVp="0" inMag="1" time="142136042"/>
            <node id="478" radius="1.5" x="2895" y="13207" z="7401" inVp="0" inMag="1" time="142140753"/>
            <node id="479" radius="1.5" x="2776" y="13304" z="7401" inVp="0" inMag="1" time="142143765"/>
            <node id="480" radius="1.5" x="2614" y="13361" z="7414" inVp="0" inMag="1" time="142149649"/>
            <node id="481" radius="1.5" x="2399" y="13361" z="7428" inVp="1" inMag="1" time="142154540"/>
            <node id="482" radius="1.5" x="2254" y="13453" z="7428" inVp="0" inMag="1" time="142160637"/>
            <node id="483" radius="1.5" x="2088" y="13376" z="7453" inVp="0" inMag="1" time="142164293"/>
            <node id="484" radius="1.5" x="1903" y="13393" z="7465" inVp="0" inMag="1" time="142170188"/>
            <node id="485" radius="1.5" x="1852" y="13460" z="7508" inVp="0" inMag="1" time="142185739"/>
            <node id="486" radius="1.5" x="1642" y="13420" z="7536" inVp="0" inMag="1" time="142188919"/>
            <node id="487" radius="1.5" x="1522" y="13429" z="7564" inVp="0" inMag="1" time="142192092"/>
            <node id="488" radius="1.5" x="1329" y="13447" z="7534" inVp="0" inMag="1" time="142196527"/>
            <node id="489" radius="1.5" x="1156" y="13625" z="7550" inVp="0" inMag="1" time="142202459"/>
            <node id="490" radius="1.5" x="1016" y="13703" z="7560" inVp="0" inMag="1" time="142208308"/>
            <node id="491" radius="1.5" x="2675" y="13292" z="7396" inVp="0" inMag="1" time="142411698"/>
            <node id="492" radius="1.5" x="2677" y="13343" z="7383" inVp="0" inMag="1" time="142414998"/>
            <node id="493" radius="1.5" x="2662" y="13288" z="7377" inVp="0" inMag="1" time="142454565"/>
            <node id="494" radius="1.5" x="2655" y="13281" z="7371" inVp="0" inMag="1" time="142475908"/>
            <node id="495" radius="1.5" x="2669" y="13292" z="7434" inVp="0" inMag="1" time="142560354"/>
            <node id="496" radius="1.5" x="2835" y="13187" z="7414" inVp="1" inMag="1" time="142657128"/>
            <node id="497" radius="1.5" x="2830" y="13154" z="7422" inVp="1" inMag="1" time="142662674"/>
            <node id="498" radius="1.5" x="2995" y="13062" z="7388" inVp="1" inMag="1" time="142793149"/>
            <node id="499" radius="1.5" x="3117" y="13282" z="7392" inVp="1" inMag="1" time="142857023"/>
            <node id="500" radius="1.5" x="3109" y="13332" z="7455" inVp="1" inMag="1" time="142875367"/>
            <node id="501" radius="1.5" x="3109" y="13374" z="7479" inVp="1" inMag="1" time="142878719"/>
            <node id="502" radius="1.5" x="3098" y="13399" z="7485" inVp="1" inMag="1" time="142897425"/>
            <node id="503" radius="1.5" x="3119" y="13446" z="7530" inVp="1" inMag="1" time="142901249"/>
            <node id="504" radius="1.5" x="3118" y="13485" z="7549" inVp="1" inMag="1" time="142903936"/>
            <node id="505" radius="1.5" x="3148" y="13521" z="7580" inVp="1" inMag="1" time="142906322"/>
            <node id="506" radius="1.5" x="3172" y="13556" z="7619" inVp="1" inMag="1" time="142908598"/>
            <node id="507" radius="1.5" x="3190" y="13610" z="7641" inVp="1" inMag="1" time="142916007"/>
            <node id="508" radius="1.5" x="3157" y="13603" z="7694" inVp="1" inMag="1" time="142921816"/>
            <node id="509" radius="1.5" x="3139" y="13608" z="7713" inVp="0" inMag="1" time="142947776"/>
            <node id="510" radius="1.5" x="3030" y="13559" z="7719" inVp="0" inMag="1" time="142953430"/>
            <node id="511" radius="1.5" x="3036" y="13584" z="7737" inVp="0" inMag="1" time="142967836"/>
            <node id="512" radius="1.5" x="2986" y="13667" z="7767" inVp="0" inMag="1" time="142970217"/>
            <node id="513" radius="1.5" x="2998" y="13658" z="7789" inVp="0" inMag="1" time="142974620"/>
            <node id="514" radius="1.5" x="3011" y="13612" z="7810" inVp="0" inMag="1" time="142978723"/>
            <node id="515" radius="1.5" x="3015" y="13554" z="7829" inVp="0" inMag="1" time="142983045"/>
            <node id="516" radius="1.5" x="3021" y="13536" z="7827" inVp="1" inMag="1" time="142988971"/>
            <node id="517" radius="1.5" x="2961" y="13746" z="7783" inVp="1" inMag="1" time="143027228"/>
            <node id="518" radius="1.5" x="2956" y="13803" z="7801" inVp="1" inMag="1" time="143033599"/>
            <node id="519" radius="1.5" x="2942" y="13849" z="7810" inVp="1" inMag="1" time="143036168"/>
            <node id="520" radius="1.5" x="2970" y="13908" z="7828" inVp="1" inMag="1" time="143038864"/>
            <node id="521" radius="1.5" x="2960" y="13962" z="7802" inVp="1" inMag="1" time="143042125"/>
            <node id="522" radius="1.5" x="2926" y="13619" z="7670" inVp="1" inMag="1" time="143113690"/>
            <node id="523" radius="1.5" x="2907" y="13637" z="7661" inVp="0" inMag="1" time="143133502"/>
            <node id="524" radius="1.5" x="2872" y="13683" z="7644" inVp="0" inMag="1" time="143136800"/>
            <node id="1464" radius="1.5" x="2867" y="13718" z="7633" inVp="1" inMag="1" time="143146225"/>
            <node id="1465" radius="1.5" x="2837" y="13784" z="7620" inVp="1" inMag="1" time="143153546"/>
            <node id="1466" radius="1.5" x="2829" y="13831" z="7616" inVp="1" inMag="1" time="143156130"/>
            <node id="1467" radius="1.5" x="2822" y="13886" z="7620" inVp="1" inMag="1" time="143158792"/>
            <node id="1468" radius="1.5" x="2813" y="13918" z="7617" inVp="1" inMag="1" time="143165774"/>
            <node id="1469" radius="1.5" x="3041" y="13514" z="7716" inVp="1" inMag="1" time="143285262"/>
            <node id="1470" radius="1.5" x="3050" y="13458" z="7720" inVp="1" inMag="1" time="143290818"/>
            <node id="1471" radius="1.5" x="3097" y="13446" z="7723" inVp="1" inMag="1" time="143298987"/>
            <node id="1472" radius="1.5" x="3018" y="13416" z="7733" inVp="1" inMag="1" time="143303806"/>
            <node id="1473" radius="1.5" x="3012" y="13359" z="7746" inVp="1" inMag="1" time="143306680"/>
            <node id="1474" radius="1.5" x="3007" y="13299" z="7738" inVp="1" inMag="1" time="143309628"/>
            <node id="1475" radius="1.5" x="2981" y="13229" z="7745" inVp="1" inMag="1" time="143312813"/>
            <node id="1476" radius="1.5" x="3010" y="13173" z="7761" inVp="1" inMag="1" time="143315463"/>
            <node id="1477" radius="1.5" x="3007" y="13148" z="7757" inVp="1" inMag="1" time="143321286"/>
            <node id="1478" radius="1.5" x="3151" y="13414" z="7733" inVp="1" inMag="1" time="143350532"/>
            <node id="1479" radius="1.5" x="3144" y="13479" z="7720" inVp="1" inMag="1" time="143376857"/>
            <node id="1480" radius="1.5" x="3146" y="13497" z="7721" inVp="1" inMag="1" time="143380051"/>
            <node id="1481" radius="1.5" x="3183" y="13696" z="7666" inVp="0" inMag="1" time="143540689"/>
            <node id="1482" radius="1.5" x="3151" y="13768" z="7661" inVp="0" inMag="1" time="143545450"/>
            <node id="1483" radius="1.5" x="3127" y="13827" z="7654" inVp="0" inMag="1" time="143549506"/>
            <node id="1484" radius="1.5" x="3125" y="13826" z="7640" inVp="0" inMag="1" time="143552992"/>
            <node id="1485" radius="1.5" x="3109" y="13883" z="7630" inVp="0" inMag="1" time="143556313"/>
            <node id="1486" radius="1.5" x="3116" y="13914" z="7613" inVp="1" inMag="1" time="143586444"/>
            <node id="1487" radius="1.5" x="3106" y="13836" z="7673" inVp="1" inMag="1" time="143617129"/>
            <node id="1488" radius="1.5" x="3102" y="13851" z="7682" inVp="1" inMag="1" time="143619159"/>
            <node id="1489" radius="1.5" x="3099" y="13863" z="7687" inVp="1" inMag="1" time="143621504"/>
            <node id="1490" radius="1.5" x="3100" y="13862" z="7692" inVp="0" inMag="1" time="143628625"/>
            <node id="1493" radius="1.5" x="3241" y="13697" z="7625" inVp="1" inMag="1" time="143735471"/>
            <node id="1494" radius="1.5" x="3238" y="13717" z="7623" inVp="1" inMag="1" time="143743098"/>
            <node id="1495" radius="1.5" x="3224" y="13711" z="7606" inVp="0" inMag="1" time="143833180"/>
            <node id="1496" radius="1.5" x="3210" y="13726" z="7592" inVp="0" inMag="1" time="143836778"/>
            <node id="1497" radius="1.5" x="3213" y="13728" z="7585" inVp="0" inMag="1" time="143840048"/>
            <node id="1498" radius="1.5" x="3210" y="13744" z="7594" inVp="1" inMag="1" time="143851253"/>
            <node id="1499" radius="1.5" x="3085" y="13457" z="7468" inVp="1" inMag="1" time="144040408"/>
            <node id="1500" radius="1.5" x="3069" y="13536" z="7473" inVp="1" inMag="1" time="144043534"/>
            <node id="1501" radius="1.5" x="3060" y="13588" z="7463" inVp="1" inMag="1" time="144048518"/>
            <node id="1502" radius="1.5" x="3000" y="13616" z="7460" inVp="1" inMag="1" time="144086542"/>
            <node id="1503" radius="1.5" x="2944" y="13701" z="7460" inVp="1" inMag="1" time="144094960"/>
            <node id="1504" radius="1.5" x="2940" y="13723" z="7458" inVp="1" inMag="1" time="144102787"/>
            <node id="1505" radius="1.5" x="2948" y="13783" z="7420" inVp="1" inMag="1" time="144112469"/>
            <node id="1506" radius="1.5" x="2965" y="13840" z="7391" inVp="1" inMag="1" time="144115457"/>
            <node id="1507" radius="1.5" x="2997" y="13893" z="7350" inVp="1" inMag="1" time="144118356"/>
            <node id="1508" radius="1.5" x="3000" y="13860" z="7324" inVp="1" inMag="1" time="144151391"/>
            <node id="1509" radius="1.5" x="3010" y="13807" z="7324" inVp="1" inMag="1" time="144155703"/>
            <node id="1510" radius="1.5" x="3005" y="13919" z="7312" inVp="1" inMag="1" time="144214379"/>
            <node id="1511" radius="1.5" x="2922" y="13949" z="7242" inVp="1" inMag="1" time="144236135"/>
            <node id="1512" radius="1.5" x="2893" y="13980" z="7190" inVp="1" inMag="1" time="144238449"/>
            <node id="1513" radius="1.5" x="2947" y="14014" z="7163" inVp="1" inMag="1" time="144241059"/>
            <node id="1514" radius="1.5" x="2969" y="14061" z="7168" inVp="1" inMag="1" time="144243771"/>
            <node id="1515" radius="1.5" x="2972" y="14114" z="7165" inVp="1" inMag="1" time="144246277"/>
            <node id="1516" radius="1.5" x="2982" y="14200" z="7157" inVp="1" inMag="1" time="144253585"/>
            <node id="1517" radius="1.5" x="2966" y="14274" z="7157" inVp="0" inMag="1" time="144258825"/>
            <node id="1518" radius="1.5" x="2987" y="14354" z="7150" inVp="1" inMag="1" time="144266317"/>
            <node id="1519" radius="1.5" x="3032" y="14386" z="7174" inVp="1" inMag="1" time="144270578"/>
            <node id="1520" radius="1.5" x="3014" y="14250" z="7097" inVp="1" inMag="1" time="144320296"/>
            <node id="1521" radius="1.5" x="3012" y="14212" z="7097" inVp="1" inMag="1" time="144328065"/>
            <node id="1522" radius="1.5" x="3023" y="14153" z="7096" inVp="1" inMag="1" time="144330740"/>
            <node id="1523" radius="1.5" x="2992" y="14314" z="7088" inVp="1" inMag="1" time="144370931"/>
            <node id="1524" radius="1.5" x="2992" y="14389" z="7070" inVp="1" inMag="1" time="144375314"/>
            <node id="1525" radius="1.5" x="3031" y="13909" z="7262" inVp="1" inMag="1" time="144459084"/>
            <node id="1526" radius="1.5" x="3034" y="13958" z="7254" inVp="1" inMag="1" time="144465672"/>
            <node id="1527" radius="1.5" x="3068" y="13974" z="7242" inVp="1" inMag="1" time="144483132"/>
            <node id="1528" radius="1.5" x="3095" y="13990" z="7246" inVp="1" inMag="1" time="144502806"/>
            <node id="1529" radius="1.5" x="3100" y="14043" z="7260" inVp="1" inMag="1" time="144520372"/>
            <node id="1530" radius="1.5" x="3162" y="14055" z="7267" inVp="0" inMag="1" time="144527988"/>
            <node id="1531" radius="1.5" x="3155" y="14086" z="7288" inVp="0" inMag="1" time="144552372"/>
            <node id="1532" radius="1.5" x="3165" y="14073" z="7300" inVp="0" inMag="1" time="144554822"/>
            <node id="1533" radius="1.5" x="3172" y="14083" z="7314" inVp="0" inMag="1" time="144561396"/>
            <node id="1534" radius="1.5" x="3085" y="13968" z="7214" inVp="1" inMag="1" time="144682744"/>
            <node id="1535" radius="1.5" x="3060" y="14008" z="7194" inVp="1" inMag="1" time="144687518"/>
            <node id="1536" radius="1.5" x="3039" y="14048" z="7186" inVp="1" inMag="1" time="144691815"/>
            <node id="1537" radius="1.5" x="3030" y="14067" z="7179" inVp="1" inMag="1" time="144699445"/>
            <node id="1538" radius="1.5" x="3043" y="14048" z="7202" inVp="0" inMag="1" time="145328335"/>
            <node id="1539" radius="1.5" x="3034" y="14057" z="7209" inVp="0" inMag="1" time="145340918"/>
            <node id="1540" radius="1.5" x="2984" y="13968" z="7339" inVp="1" inMag="1" time="145447528"/>
            <node id="1541" radius="1.5" x="2973" y="14016" z="7336" inVp="1" inMag="1" time="145450074"/>
            <node id="1542" radius="1.5" x="2968" y="14058" z="7334" inVp="1" inMag="1" time="145452268"/>
            <node id="1543" radius="1.5" x="2963" y="14093" z="7338" inVp="1" inMag="1" time="145454857"/>
            <node id="1544" radius="1.5" x="3002" y="14141" z="7360" inVp="1" inMag="1" time="145463357"/>
            <node id="1545" radius="1.5" x="3036" y="14196" z="7369" inVp="1" inMag="1" time="145466147"/>
            <node id="1546" radius="1.5" x="3028" y="14216" z="7369" inVp="1" inMag="1" time="145478452"/>
            <node id="1547" radius="1.5" x="3028" y="14234" z="7369" inVp="1" inMag="1" time="145482273"/>
            <node id="1548" radius="1.5" x="3055" y="14123" z="7374" inVp="1" inMag="1" time="145521648"/>
            <node id="1549" radius="1.5" x="3065" y="14105" z="7380" inVp="1" inMag="1" time="145525612"/>
            <node id="1550" radius="1.5" x="3062" y="14078" z="7395" inVp="1" inMag="1" time="145527974"/>
            <node id="1551" radius="1.5" x="2970" y="14067" z="7324" inVp="0" inMag="1" time="145706623"/>
            <node id="1552" radius="1.5" x="2981" y="14077" z="7317" inVp="0" inMag="1" time="145708317"/>
            <node id="1553" radius="1.5" x="2988" y="14090" z="7306" inVp="0" inMag="1" time="145711277"/>
            <node id="1554" radius="1.5" x="2975" y="14136" z="7375" inVp="0" inMag="1" time="145777963"/>
            <node id="1555" radius="1.5" x="2967" y="14117" z="7380" inVp="1" inMag="1" time="145784955"/>
            <node id="1556" radius="1.5" x="2958" y="14098" z="7389" inVp="1" inMag="1" time="145788951"/>
            <node id="1557" radius="1.5" x="2948" y="14074" z="7394" inVp="0" inMag="1" time="145865745"/>
            <node id="1558" radius="1.5" x="2948" y="14048" z="7407" inVp="1" inMag="1" time="145878139"/>
            <node id="1559" radius="1.5" x="2933" y="14005" z="7409" inVp="1" inMag="1" time="145880416"/>
            <node id="1560" radius="1.5" x="2920" y="13963" z="7411" inVp="1" inMag="1" time="145883802"/>
            <node id="1561" radius="1.5" x="2915" y="13973" z="7390" inVp="1" inMag="1" time="145894052"/>
            <node id="1562" radius="1.5" x="2927" y="13983" z="7379" inVp="0" inMag="1" time="145903914"/>
            <node id="1563" radius="1.5" x="2981" y="13968" z="7370" inVp="0" inMag="1" time="145906249"/>
            <node id="1564" radius="1.5" x="3033" y="13911" z="7251" inVp="0" inMag="1" time="146267329"/>
            <node id="1565" radius="1.5" x="3057" y="13850" z="7243" inVp="0" inMag="1" time="146269428"/>
            <node id="1566" radius="1.5" x="3038" y="13865" z="7225" inVp="0" inMag="1" time="146280782"/>
            <node id="1567" radius="1.5" x="3019" y="13849" z="7219" inVp="0" inMag="1" time="146283711"/>
            <node id="1568" radius="1.5" x="3079" y="13816" z="7252" inVp="0" inMag="1" time="146293714"/>
            <node id="1569" radius="1.5" x="3075" y="13875" z="7291" inVp="0" inMag="1" time="146343009"/>
            <node id="1570" radius="1.5" x="2935" y="13750" z="7477" inVp="0" inMag="1" time="146428417"/>
            <node id="1571" radius="1.5" x="2933" y="13764" z="7487" inVp="0" inMag="1" time="146430523"/>
            <node id="1572" radius="1.5" x="2940" y="13876" z="7494" inVp="0" inMag="1" time="146432807"/>
            <node id="1573" radius="1.5" x="2920" y="13965" z="7498" inVp="0" inMag="1" time="146453139"/>
            <node id="1574" radius="1.5" x="2924" y="14045" z="7507" inVp="0" inMag="1" time="146456497"/>
            <node id="1575" radius="1.5" x="2916" y="14066" z="7518" inVp="0" inMag="1" time="146459016"/>
            <node id="1576" radius="1.5" x="2906" y="13999" z="7526" inVp="0" inMag="1" time="146466884"/>
            <node id="1577" radius="1.5" x="2903" y="13997" z="7536" inVp="0" inMag="1" time="146469605"/>
            <node id="1578" radius="1.5" x="2895" y="14112" z="7528" inVp="0" inMag="1" time="146511268"/>
            <node id="1579" radius="1.5" x="2889" y="14122" z="7533" inVp="0" inMag="1" time="146515201"/>
            <node id="1580" radius="1.5" x="2887" y="14131" z="7544" inVp="0" inMag="1" time="146517559"/>
            <node id="1581" radius="1.5" x="2945" y="14139" z="7532" inVp="0" inMag="1" time="146540982"/>
            <node id="1582" radius="1.5" x="2935" y="14208" z="7540" inVp="0" inMag="1" time="146542996"/>
            <node id="1583" radius="1.5" x="2938" y="14209" z="7549" inVp="0" inMag="1" time="146545603"/>
            <node id="1584" radius="1.5" x="2929" y="14237" z="7586" inVp="0" inMag="1" time="146550004"/>
            <node id="1585" radius="1.5" x="2930" y="14252" z="7608" inVp="0" inMag="1" time="146553210"/>
            <node id="1586" radius="1.5" x="2944" y="14257" z="7636" inVp="0" inMag="1" time="146557244"/>
            <node id="1587" radius="1.5" x="2957" y="14253" z="7656" inVp="0" inMag="1" time="146561060"/>
            <node id="1588" radius="1.5" x="2963" y="14290" z="7672" inVp="0" inMag="1" time="146564446"/>
            <node id="1589" radius="1.5" x="2955" y="14322" z="7684" inVp="0" inMag="1" time="146574258"/>
            <node id="1590" radius="1.5" x="2962" y="14320" z="7698" inVp="0" inMag="1" time="146578117"/>
            <node id="1591" radius="1.5" x="2994" y="14327" z="7715" inVp="0" inMag="1" time="146580535"/>
            <node id="1592" radius="1.5" x="3007" y="14321" z="7729" inVp="0" inMag="1" time="146586064"/>
            <node id="1593" radius="1.5" x="3002" y="13936" z="7487" inVp="0" inMag="1" time="146721708"/>
            <node id="1595" radius="1.5" x="3136" y="14008" z="7491" inVp="0" inMag="1" time="146740943"/>
            <node id="1596" radius="1.5" x="3190" y="14043" z="7508" inVp="0" inMag="1" time="146743986"/>
            <node id="1597" radius="1.5" x="3233" y="14074" z="7507" inVp="1" inMag="1" time="146757553"/>
            <node id="1598" radius="1.5" x="3238" y="14116" z="7503" inVp="1" inMag="1" time="146760087"/>
            <node id="1599" radius="1.5" x="3240" y="14170" z="7515" inVp="1" inMag="1" time="146762731"/>
            <node id="1600" radius="1.5" x="3213" y="14232" z="7512" inVp="1" inMag="1" time="146765645"/>
            <node id="1601" radius="1.5" x="3236" y="14251" z="7534" inVp="1" inMag="1" time="146770748"/>
            <node id="1594" radius="1.5" x="3088" y="13946" z="7499" inVp="1" inMag="1" time="146842679"/>
            <node id="1602" radius="1.5" x="3100" y="13912" z="7510" inVp="1" inMag="1" time="146946094"/>
            <node id="1603" radius="1.5" x="3085" y="13880" z="7532" inVp="1" inMag="1" time="146965003"/>
            <node id="1604" radius="1.5" x="3165" y="14039" z="7468" inVp="1" inMag="1" time="147007440"/>
            <node id="1605" radius="1.5" x="3195" y="14062" z="7473" inVp="1" inMag="1" time="147011909"/>
            <node id="1606" radius="1.5" x="2943" y="13881" z="7509" inVp="0" inMag="1" time="147193524"/>
            <node id="1607" radius="1.5" x="2949" y="13899" z="7518" inVp="0" inMag="1" time="147195830"/>
            <node id="1608" radius="1.5" x="2947" y="13920" z="7524" inVp="0" inMag="1" time="147199021"/>
            <node id="1609" radius="1.5" x="3102" y="13323" z="7360" inVp="1" inMag="1" time="147365286"/>
            <node id="1610" radius="1.5" x="3102" y="13368" z="7341" inVp="1" inMag="1" time="147369835"/>
            <node id="1611" radius="1.5" x="3127" y="13422" z="7317" inVp="1" inMag="1" time="147382195"/>
            <node id="1612" radius="1.5" x="3126" y="13454" z="7302" inVp="1" inMag="1" time="147384219"/>
            <node id="1613" radius="1.5" x="3095" y="13513" z="7304" inVp="1" inMag="1" time="147386899"/>
            <node id="1614" radius="1.5" x="3049" y="13576" z="7295" inVp="1" inMag="1" time="147389655"/>
            <node id="1615" radius="1.5" x="3023" y="13629" z="7304" inVp="1" inMag="1" time="147394985"/>
            <node id="1616" radius="1.5" x="3057" y="13678" z="7304" inVp="1" inMag="1" time="147399948"/>
            <node id="1618" radius="1.5" x="3173" y="13687" z="7319" inVp="1" inMag="1" time="147425335"/>
            <node id="1619" radius="1.5" x="3249" y="13727" z="7336" inVp="1" inMag="1" time="147429120"/>
            <node id="1620" radius="1.5" x="3284" y="13833" z="7341" inVp="1" inMag="1" time="147433162"/>
            <node id="1621" radius="1.5" x="3321" y="13902" z="7326" inVp="1" inMag="1" time="147436078"/>
            <node id="1622" radius="1.5" x="3339" y="13962" z="7316" inVp="1" inMag="1" time="147438966"/>
            <node id="1623" radius="1.5" x="3332" y="14014" z="7303" inVp="1" inMag="1" time="147449236"/>
            <node id="1624" radius="1.5" x="3346" y="14046" z="7309" inVp="1" inMag="1" time="147453332"/>
            <node id="1625" radius="1.5" x="3180" y="13653" z="7328" inVp="1" inMag="1" time="147500653"/>
            <node id="1626" radius="1.5" x="3178" y="13630" z="7321" inVp="1" inMag="1" time="147505046"/>
            <node id="1627" radius="1.5" x="3171" y="13571" z="7322" inVp="1" inMag="1" time="147507653"/>
            <node id="1628" radius="1.5" x="2954" y="13728" z="7304" inVp="0" inMag="1" time="147597449"/>
            <node id="1629" radius="1.5" x="2957" y="13737" z="7314" inVp="0" inMag="1" time="147624648"/>
            <node id="1630" radius="1.5" x="2964" y="13737" z="7327" inVp="0" inMag="1" time="147626951"/>
            <node id="1631" radius="1.5" x="2947" y="13770" z="7307" inVp="1" inMag="1" time="147704653"/>
            <node id="1632" radius="1.5" x="2918" y="13626" z="7321" inVp="0" inMag="1" time="147934318"/>
            <node id="1633" radius="1.5" x="2897" y="13629" z="7332" inVp="0" inMag="1" time="147939414"/>
            <node id="1634" radius="1.5" x="2913" y="13672" z="7340" inVp="0" inMag="1" time="147943972"/>
            <node id="1635" radius="1.5" x="2900" y="13673" z="7346" inVp="0" inMag="1" time="147946127"/>
            <node id="1636" radius="1.5" x="2878" y="13636" z="7319" inVp="0" inMag="1" time="147963215"/>
            <node id="1637" radius="1.5" x="2878" y="13642" z="7304" inVp="0" inMag="1" time="147966752"/>
            <node id="1638" radius="1.5" x="3051" y="13639" z="7325" inVp="0" inMag="1" time="148018122"/>
            <node id="1639" radius="1.5" x="3034" y="13682" z="7332" inVp="0" inMag="1" time="148035327"/>
            <node id="1640" radius="1.5" x="3041" y="13688" z="7341" inVp="0" inMag="1" time="148037284"/>
            <node id="1641" radius="1.5" x="3038" y="13473" z="7287" inVp="1" inMag="1" time="148409284"/>
            <node id="1642" radius="1.5" x="3031" y="13435" z="7285" inVp="1" inMag="1" time="148412492"/>
            <node id="1643" radius="1.5" x="3040" y="13419" z="7285" inVp="1" inMag="1" time="148414354"/>
            <node id="1617" radius="1.5" x="3052" y="13118" z="7301" inVp="1" inMag="1" time="148648236"/>
            <node id="1644" radius="1.5" x="3034" y="13134" z="7295" inVp="0" inMag="1" time="148672492"/>
            <node id="1645" radius="1.5" x="2987" y="13242" z="7289" inVp="0" inMag="1" time="148681466"/>
            <node id="1646" radius="1.5" x="2998" y="13297" z="7296" inVp="0" inMag="1" time="148691946"/>
            <node id="1647" radius="1.5" x="3005" y="13316" z="7305" inVp="1" inMag="1" time="148708273"/>
            <node id="1648" radius="1.5" x="2959" y="13135" z="7310" inVp="1" inMag="1" time="148733852"/>
            <node id="1649" radius="1.5" x="2957" y="13133" z="7320" inVp="0" inMag="1" time="148750607"/>
            <node id="1650" radius="1.5" x="3040" y="13126" z="7274" inVp="0" inMag="1" time="148913785"/>
            <node id="1651" radius="1.5" x="3056" y="13129" z="7257" inVp="0" inMag="1" time="148916294"/>
            <node id="1652" radius="1.5" x="3054" y="13137" z="7237" inVp="0" inMag="1" time="148919829"/>
            <node id="1653" radius="1.5" x="3054" y="13170" z="7215" inVp="0" inMag="1" time="148922488"/>
            <node id="1654" radius="1.5" x="3037" y="13188" z="7198" inVp="0" inMag="1" time="148924903"/>
            <node id="1655" radius="1.5" x="3033" y="13206" z="7181" inVp="0" inMag="1" time="148927724"/>
            <node id="1656" radius="1.5" x="3016" y="13200" z="7172" inVp="0" inMag="1" time="148937669"/>
            <node id="1657" radius="1.5" x="2989" y="13241" z="7171" inVp="1" inMag="1" time="148945412"/>
            <node id="1658" radius="1.5" x="2924" y="13276" z="7154" inVp="1" inMag="1" time="148956483"/>
            <node id="1659" radius="1.5" x="2876" y="13335" z="7139" inVp="1" inMag="1" time="148964611"/>
            <node id="1660" radius="1.5" x="2869" y="13406" z="7122" inVp="1" inMag="1" time="148967453"/>
            <node id="1661" radius="1.5" x="2889" y="13476" z="7101" inVp="1" inMag="1" time="148975170"/>
            <node id="1662" radius="1.5" x="2900" y="13488" z="7086" inVp="1" inMag="1" time="148987283"/>
            <node id="1663" radius="1.5" x="2995" y="13533" z="7062" inVp="1" inMag="1" time="149019746"/>
            <node id="1664" radius="1.5" x="3006" y="13561" z="7057" inVp="1" inMag="1" time="149025575"/>
            <node id="1665" radius="1.5" x="3014" y="13602" z="7055" inVp="1" inMag="1" time="149027624"/>
            <node id="1666" radius="1.5" x="3039" y="13660" z="7046" inVp="1" inMag="1" time="149029975"/>
            <node id="1667" radius="1.5" x="3025" y="13693" z="7041" inVp="1" inMag="1" time="149035277"/>
            <node id="1668" radius="1.5" x="3118" y="13716" z="7024" inVp="1" inMag="1" time="149044221"/>
            <node id="1669" radius="1.5" x="3165" y="13742" z="7012" inVp="1" inMag="1" time="149050062"/>
            <node id="1670" radius="1.5" x="3127" y="13783" z="7011" inVp="1" inMag="1" time="149053182"/>
            <node id="1671" radius="1.5" x="3008" y="13757" z="7031" inVp="1" inMag="1" time="149087918"/>
            <node id="1672" radius="1.5" x="2967" y="13806" z="7030" inVp="1" inMag="1" time="149090721"/>
            <node id="1673" radius="1.5" x="2964" y="13823" z="7017" inVp="1" inMag="1" time="149108636"/>
            <node id="1674" radius="1.5" x="2948" y="13827" z="6935" inVp="1" inMag="1" time="149120476"/>
            <node id="1675" radius="1.5" x="2935" y="13768" z="6891" inVp="0" inMag="1" time="149139993"/>
            <node id="1676" radius="1.5" x="2914" y="13742" z="6862" inVp="0" inMag="1" time="149144592"/>
            <node id="1677" radius="1.5" x="2905" y="13746" z="6858" inVp="0" inMag="1" time="149150648"/>
            <node id="1678" radius="1.5" x="3115" y="13593" z="7053" inVp="0" inMag="1" time="149308901"/>
            <node id="1680" radius="1.5" x="3099" y="13575" z="7033" inVp="0" inMag="1" time="149333722"/>
            <node id="1681" radius="1.5" x="3104" y="13574" z="7020" inVp="0" inMag="1" time="149339571"/>
            <node id="1679" radius="1.5" x="3171" y="13522" z="7060" inVp="0" inMag="1" time="149381711"/>
            <node id="1682" radius="1.5" x="3207" y="13504" z="7054" inVp="1" inMag="1" time="149401244"/>
            <node id="1683" radius="1.5" x="3221" y="13463" z="7057" inVp="1" inMag="1" time="149407893"/>
            <node id="1684" radius="1.5" x="3227" y="13411" z="7057" inVp="1" inMag="1" time="149414102"/>
            <node id="1692" radius="1.5" x="2885" y="13499" z="7064" inVp="0" inMag="1" time="150081462"/>
            <node id="1693" radius="1.5" x="2890" y="13516" z="7052" inVp="0" inMag="1" time="150084756"/>
            <node id="1694" radius="1.5" x="2902" y="13525" z="7042" inVp="0" inMag="1" time="150088090"/>
            <node id="1695" radius="1.5" x="2924" y="13512" z="7031" inVp="0" inMag="1" time="150090664"/>
            <node id="1696" radius="1.5" x="2929" y="13484" z="7015" inVp="0" inMag="1" time="150093768"/>
            <node id="1697" radius="1.5" x="2918" y="13479" z="7008" inVp="0" inMag="1" time="150099368"/>
            <node id="1698" radius="1.5" x="2889" y="13467" z="7148" inVp="0" inMag="1" time="150144314"/>
            <node id="1699" radius="1.5" x="2883" y="13539" z="7153" inVp="0" inMag="1" time="150156079"/>
            <node id="1700" radius="1.5" x="2895" y="13594" z="7170" inVp="0" inMag="1" time="150158744"/>
            <node id="1701" radius="1.5" x="2899" y="13666" z="7169" inVp="1" inMag="1" time="150178804"/>
            <node id="1702" radius="1.5" x="2921" y="13447" z="7168" inVp="1" inMag="1" time="150285975"/>
            <node id="1703" radius="1.5" x="2926" y="13472" z="7192" inVp="1" inMag="1" time="150294149"/>
            <node id="1704" radius="1.5" x="2924" y="13520" z="7211" inVp="1" inMag="1" time="150298992"/>
            <node id="1705" radius="1.5" x="2971" y="13887" z="7013" inVp="1" inMag="1" time="150415073"/>
            <node id="1706" radius="1.5" x="2965" y="13907" z="7017" inVp="1" inMag="1" time="150421594"/>
            <node id="1707" radius="1.5" x="3020" y="13967" z="7023" inVp="1" inMag="1" time="150425304"/>
            <node id="1708" radius="1.5" x="3059" y="14031" z="7025" inVp="1" inMag="1" time="150428244"/>
            <node id="1709" radius="1.5" x="3091" y="14071" z="7033" inVp="1" inMag="1" time="150431682"/>
            <node id="1710" radius="1.5" x="3020" y="14131" z="7008" inVp="1" inMag="1" time="150436696"/>
            <node id="1711" radius="1.5" x="3119" y="14131" z="6962" inVp="1" inMag="1" time="150439094"/>
            <node id="1712" radius="1.5" x="3144" y="14181" z="6940" inVp="1" inMag="1" time="150450737"/>
            <node id="1713" radius="1.5" x="3150" y="14259" z="6923" inVp="1" inMag="1" time="150485796"/>
            <node id="1714" radius="1.5" x="3130" y="14331" z="6908" inVp="1" inMag="1" time="150488692"/>
            <node id="1715" radius="1.5" x="3063" y="14418" z="6869" inVp="1" inMag="1" time="150504771"/>
            <node id="1716" radius="1.5" x="3057" y="14436" z="6859" inVp="1" inMag="1" time="150517156"/>
            <node id="1717" radius="1.5" x="3108" y="14192" z="6975" inVp="1" inMag="1" time="150629560"/>
            <node id="1718" radius="1.5" x="3125" y="14226" z="6968" inVp="1" inMag="1" time="150632901"/>
            <node id="1719" radius="1.5" x="3034" y="14056" z="7058" inVp="1" inMag="1" time="150816183"/>
            <node id="1720" radius="1.5" x="3042" y="13988" z="7063" inVp="1" inMag="1" time="150823255"/>
            <node id="1721" radius="1.5" x="3213" y="14137" z="6960" inVp="0" inMag="1" time="151048772"/>
            <node id="1722" radius="1.5" x="3225" y="14135" z="6950" inVp="0" inMag="1" time="151052695"/>
            <node id="1723" radius="1.5" x="3220" y="14130" z="6944" inVp="0" inMag="1" time="151060071"/>
            <node id="1724" radius="1.5" x="3157" y="14044" z="7019" inVp="0" inMag="1" time="151119354"/>
            <node id="1725" radius="1.5" x="3186" y="13986" z="7012" inVp="0" inMag="1" time="151121563"/>
            <node id="1726" radius="1.5" x="3179" y="13962" z="7015" inVp="1" inMag="1" time="151141387"/>
            <node id="1727" radius="1.5" x="2955" y="13868" z="7042" inVp="0" inMag="1" time="151212455"/>
            <node id="1728" radius="1.5" x="2996" y="13897" z="7060" inVp="0" inMag="1" time="151217868"/>
            <node id="1729" radius="1.5" x="3002" y="13908" z="7066" inVp="0" inMag="1" time="151221422"/>
            <node id="1730" radius="1.5" x="2951" y="13846" z="7054" inVp="0" inMag="1" time="151243774"/>
            <node id="1731" radius="1.5" x="2940" y="13823" z="7066" inVp="0" inMag="1" time="151249926"/>
            <node id="1732" radius="1.5" x="2915" y="13859" z="7077" inVp="0" inMag="1" time="151253933"/>
            <node id="1733" radius="1.5" x="2923" y="13861" z="7083" inVp="0" inMag="1" time="151260980"/>
            <node id="1734" radius="1.5" x="2919" y="13866" z="7093" inVp="0" inMag="1" time="151263789"/>
            <node id="1735" radius="1.5" x="2929" y="13879" z="7105" inVp="0" inMag="1" time="151266175"/>
            <node id="1736" radius="1.5" x="2940" y="13860" z="7113" inVp="0" inMag="1" time="151268702"/>
            <node id="1737" radius="1.5" x="2928" y="13856" z="7127" inVp="0" inMag="1" time="151275563"/>
            <node id="2235" radius="1.5" x="2881" y="13536" z="7092" inVp="1" inMag="1" time="151843754"/>
            <node id="2236" radius="1.5" x="2877" y="13562" z="7101" inVp="1" inMag="1" time="151848174"/>
            <node id="2237" radius="1.5" x="3038" y="13282" z="7168" inVp="1" inMag="1" time="151881448"/>
            <node id="2238" radius="1.5" x="3053" y="13332" z="7135" inVp="1" inMag="1" time="151888867"/>
            <node id="2239" radius="1.5" x="3088" y="13345" z="7128" inVp="1" inMag="1" time="151903391"/>
            <node id="2240" radius="1.5" x="3149" y="13390" z="7111" inVp="1" inMag="1" time="151906293"/>
            <node id="2241" radius="1.5" x="3169" y="13442" z="7118" inVp="1" inMag="1" time="151910376"/>
            <node id="2242" radius="1.5" x="3055" y="13311" z="7183" inVp="1" inMag="1" time="151948959"/>
            <node id="2243" radius="1.5" x="3077" y="13353" z="7184" inVp="1" inMag="1" time="151951528"/>
            <node id="2244" radius="1.5" x="3069" y="13385" z="7195" inVp="1" inMag="1" time="151959027"/>
            <node id="2245" radius="1.5" x="3104" y="13434" z="7195" inVp="1" inMag="1" time="151968016"/>
            <node id="2246" radius="1.5" x="3091" y="13462" z="7197" inVp="1" inMag="1" time="151971686"/>
            <node id="2247" radius="1.5" x="3021" y="13139" z="7182" inVp="1" inMag="1" time="152012843"/>
            <node id="2248" radius="1.5" x="3034" y="13104" z="7176" inVp="1" inMag="1" time="152017217"/>
            <node id="2249" radius="1.5" x="3032" y="13056" z="7169" inVp="1" inMag="1" time="152019509"/>
            <node id="2250" radius="1.5" x="3021" y="13024" z="7171" inVp="1" inMag="1" time="152028355"/>
            <node id="2251" radius="1.5" x="3014" y="13017" z="7189" inVp="0" inMag="1" time="152051991"/>
            <node id="2252" radius="1.5" x="3005" y="13017" z="7200" inVp="0" inMag="1" time="152057547"/>
            <node id="2253" radius="1.5" x="2946" y="13030" z="7173" inVp="0" inMag="1" time="152073087"/>
            <node id="2254" radius="1.5" x="2932" y="13018" z="7179" inVp="0" inMag="1" time="152089272"/>
            <node id="2255" radius="1.5" x="2927" y="13006" z="7185" inVp="0" inMag="1" time="152091765"/>
            <node id="2256" radius="1.5" x="3072" y="12999" z="7170" inVp="0" inMag="1" time="152122569"/>
            <node id="2257" radius="1.5" x="3004" y="13008" z="7158" inVp="0" inMag="1" time="152158710"/>
            <node id="2258" radius="1.5" x="2993" y="12998" z="7151" inVp="0" inMag="1" time="152164105"/>
            <node id="2259" radius="1.5" x="3004" y="13009" z="7137" inVp="0" inMag="1" time="152166873"/>
            <node id="2260" radius="1.5" x="2988" y="13004" z="7130" inVp="0" inMag="1" time="152172879"/>
            <node id="2261" radius="1.5" x="2976" y="12995" z="7121" inVp="0" inMag="1" time="152174951"/>
            <node id="2262" radius="1.5" x="2970" y="12976" z="7113" inVp="0" inMag="1" time="152177066"/>
            <node id="2263" radius="1.5" x="2960" y="12989" z="7100" inVp="0" inMag="1" time="152180827"/>
            <node id="2264" radius="1.5" x="2938" y="13012" z="7087" inVp="0" inMag="1" time="152183431"/>
            <node id="2265" radius="1.5" x="2915" y="13012" z="7064" inVp="1" inMag="1" time="152186635"/>
            <node id="2266" radius="1.5" x="2889" y="13009" z="7069" inVp="0" inMag="1" time="152197025"/>
            <node id="2267" radius="1.5" x="2892" y="12995" z="7080" inVp="0" inMag="1" time="152199541"/>
            <node id="2268" radius="1.5" x="2896" y="12995" z="7085" inVp="0" inMag="1" time="152206873"/>
            <node id="2269" radius="1.5" x="3049" y="13384" z="7347" inVp="0" inMag="1" time="152256399"/>
            <node id="2270" radius="1.5" x="3009" y="13439" z="7347" inVp="0" inMag="1" time="152259541"/>
            <node id="2271" radius="1.5" x="2941" y="13470" z="7359" inVp="1" inMag="1" time="152273632"/>
            <node id="2272" radius="1.5" x="2941" y="13506" z="7376" inVp="1" inMag="1" time="152275945"/>
            <node id="2273" radius="1.5" x="2937" y="13519" z="7380" inVp="1" inMag="1" time="152279789"/>
            <node id="2274" radius="1.5" x="3299" y="13140" z="7421" inVp="1" inMag="1" time="152393732"/>
            <node id="2275" radius="1.5" x="3228" y="13043" z="7533" inVp="1" inMag="1" time="152451775"/>
            <node id="2276" radius="1.5" x="3212" y="13033" z="7543" inVp="0" inMag="1" time="152499294"/>
            <node id="2277" radius="1.5" x="3124" y="13169" z="7411" inVp="0" inMag="1" time="152662019"/>
            <node id="2278" radius="1.5" x="3127" y="13161" z="7420" inVp="0" inMag="1" time="152665453"/>
            <node id="2279" radius="1.5" x="3125" y="13156" z="7431" inVp="0" inMag="1" time="152667594"/>
            <node id="2280" radius="1.5" x="3109" y="13180" z="7449" inVp="0" inMag="1" time="152669905"/>
            <node id="2281" radius="1.5" x="3106" y="13174" z="7459" inVp="0" inMag="1" time="152674940"/>
            <node id="2282" radius="1.5" x="3038" y="13577" z="7264" inVp="0" inMag="1" time="152938853"/>
            <node id="2283" radius="1.5" x="3039" y="13588" z="7257" inVp="0" inMag="1" time="152941989"/>
            <node id="2284" radius="1.5" x="3034" y="13604" z="7243" inVp="0" inMag="1" time="152944847"/>
            <node id="2285" radius="1.5" x="3041" y="13609" z="7224" inVp="0" inMag="1" time="152946608"/>
            <node id="2286" radius="1.5" x="3030" y="13604" z="7211" inVp="0" inMag="1" time="152952844"/>
            <node id="2287" radius="1.5" x="3065" y="13560" z="7196" inVp="0" inMag="1" time="152957477"/>
            <node id="2288" radius="1.5" x="3069" y="13528" z="7195" inVp="0" inMag="1" time="152965447"/>
            <node id="2289" radius="1.5" x="3067" y="13499" z="7205" inVp="0" inMag="1" time="152967961"/>
            <node id="2290" radius="1.5" x="3136" y="13676" z="7343" inVp="0" inMag="1" time="153016349"/>
            <node id="2291" radius="1.5" x="3143" y="13680" z="7359" inVp="0" inMag="1" time="153018687"/>
            <node id="2292" radius="1.5" x="3085" y="13518" z="7437" inVp="0" inMag="1" time="153093789"/>
            <node id="2293" radius="1.5" x="3079" y="13578" z="7423" inVp="0" inMag="1" time="153096839"/>
            <node id="2294" radius="1.5" x="3082" y="13606" z="7411" inVp="0" inMag="1" time="153099336"/>
            <node id="2295" radius="1.5" x="3074" y="13612" z="7402" inVp="0" inMag="1" time="153102671"/>
            <node id="2296" radius="1.5" x="3098" y="13648" z="7393" inVp="0" inMag="1" time="153110850"/>
            <node id="2297" radius="1.5" x="3249" y="13170" z="7499" inVp="0" inMag="1" time="153484476"/>
            <node id="2298" radius="1.5" x="3236" y="13182" z="7513" inVp="0" inMag="1" time="153488531"/>
            <node id="2299" radius="1.5" x="3236" y="13184" z="7531" inVp="0" inMag="1" time="153490755"/>
            <node id="1685" radius="1.5" x="3078" y="13306" z="7489" inVp="0" inMag="1" time="154216575"/>
            <node id="1686" radius="1.5" x="3035" y="13288" z="7504" inVp="0" inMag="1" time="154219566"/>
            <node id="1687" radius="1.5" x="3022" y="13250" z="7521" inVp="0" inMag="1" time="154242060"/>
            <node id="1688" radius="1.5" x="3018" y="13223" z="7537" inVp="0" inMag="1" time="154243981"/>
            <node id="1689" radius="1.5" x="2994" y="13189" z="7553" inVp="0" inMag="1" time="154246090"/>
            <node id="1690" radius="1.5" x="3009" y="13209" z="7565" inVp="0" inMag="1" time="154263743"/>
            <node id="1691" radius="1.5" x="3015" y="13241" z="7574" inVp="0" inMag="1" time="154265560"/>
            <node id="1738" radius="1.5" x="3020" y="13243" z="7583" inVp="0" inMag="1" time="154267796"/>
            <node id="1739" radius="1.5" x="3004" y="13141" z="7566" inVp="0" inMag="1" time="154273570"/>
            <node id="1740" radius="1.5" x="2993" y="13078" z="7578" inVp="0" inMag="1" time="154275493"/>
            <node id="1741" radius="1.5" x="2982" y="13064" z="7597" inVp="0" inMag="1" time="154285402"/>
            <node id="1742" radius="1.5" x="2981" y="13065" z="7611" inVp="0" inMag="1" time="154287655"/>
            <node id="1743" radius="1.5" x="2959" y="13073" z="7626" inVp="0" inMag="1" time="154289343"/>
            <node id="1744" radius="1.5" x="2950" y="13046" z="7649" inVp="0" inMag="1" time="154291217"/>
            <node id="1745" radius="1.5" x="2936" y="13016" z="7670" inVp="0" inMag="1" time="154293125"/>
            <node id="1746" radius="1.5" x="2924" y="12993" z="7686" inVp="0" inMag="1" time="154296891"/>
            <node id="1747" radius="1.5" x="3015" y="13035" z="7592" inVp="0" inMag="1" time="154312222"/>
            <node id="1748" radius="1.5" x="3068" y="13000" z="7594" inVp="0" inMag="1" time="154320057"/>
            <node id="1749" radius="1.5" x="3082" y="12953" z="7599" inVp="0" inMag="1" time="154328672"/>
            <node id="1750" radius="1.5" x="3109" y="12933" z="7600" inVp="0" inMag="1" time="154336898"/>
            <node id="1751" radius="1.5" x="3166" y="12943" z="7603" inVp="0" inMag="1" time="154338195"/>
            <node id="1491" radius="1.5" x="3240" y="13650" z="7629" inVp="0" inMag="1" time="154471832"/>
            <node id="1492" radius="1.5" x="2922" y="14263" z="7542" inVp="0" inMag="1" time="154695616"/>
            <node id="1752" radius="1.5" x="2918" y="14334" z="7541" inVp="0" inMag="1" time="154704472"/>
            <node id="1753" radius="1.5" x="2915" y="14395" z="7557" inVp="0" inMag="1" time="154710389"/>
            <node id="1754" radius="1.5" x="2927" y="14427" z="7572" inVp="0" inMag="1" time="154722259"/>
            <node id="1755" radius="1.5" x="2933" y="14446" z="7578" inVp="0" inMag="1" time="154730597"/>
            <node id="1756" radius="1.5" x="2953" y="14475" z="7584" inVp="0" inMag="1" time="154743353"/>
            <node id="1757" radius="1.5" x="2938" y="14498" z="7599" inVp="0" inMag="1" time="154745461"/>
            <node id="1758" radius="1.5" x="2924" y="14532" z="7613" inVp="0" inMag="1" time="154748785"/>
            <node id="1759" radius="1.5" x="2889" y="14605" z="7616" inVp="0" inMag="1" time="154764891"/>
            <node id="1760" radius="1.5" x="2957" y="14517" z="7576" inVp="0" inMag="1" time="154901406"/>
            <node id="1761" radius="1.5" x="2946" y="14538" z="7564" inVp="0" inMag="1" time="154905433"/>
            <node id="1762" radius="1.5" x="2916" y="14356" z="7529" inVp="0" inMag="1" time="154924954"/>
            <node id="2226" radius="1.5" x="2908" y="14369" z="7519" inVp="0" inMag="1" time="154927787"/>
            <node id="2227" radius="1.5" x="2904" y="14401" z="7504" inVp="0" inMag="1" time="154939248"/>
            <node id="2228" radius="1.5" x="2899" y="14411" z="7490" inVp="0" inMag="1" time="154947194"/>
            <node id="2229" radius="1.5" x="2889" y="14407" z="7471" inVp="0" inMag="1" time="154949116"/>
            <node id="2230" radius="1.5" x="2884" y="14473" z="7459" inVp="0" inMag="1" time="154960171"/>
            <node id="2231" radius="1.5" x="2899" y="14536" z="7440" inVp="0" inMag="1" time="154962922"/>
            <node id="2232" radius="1.5" x="2929" y="14569" z="7430" inVp="0" inMag="1" time="154966654"/>
            <node id="2233" radius="1.5" x="2930" y="14588" z="7407" inVp="0" inMag="1" time="154978490"/>
            <node id="2234" radius="1.5" x="2935" y="14618" z="7387" inVp="0" inMag="1" time="154980375"/>
            <node id="2300" radius="1.5" x="2982" y="14552" z="7444" inVp="0" inMag="1" time="154994402"/>
            <node id="2301" radius="1.5" x="3019" y="14521" z="7457" inVp="0" inMag="1" time="154996048"/>
            <node id="2302" radius="1.5" x="3016" y="14548" z="7472" inVp="0" inMag="1" time="155002357"/>
            <node id="2303" radius="1.5" x="3027" y="14550" z="7487" inVp="0" inMag="1" time="155005295"/>
            <node id="2304" radius="1.5" x="2957" y="14651" z="7376" inVp="0" inMag="1" time="155073087"/>
            <node id="2305" radius="1.5" x="2972" y="14693" z="7365" inVp="0" inMag="1" time="155075130"/>
            <node id="2306" radius="1.5" x="2991" y="14717" z="7351" inVp="0" inMag="1" time="155077764"/>
            <node id="2307" radius="1.5" x="2949" y="14619" z="7366" inVp="0" inMag="1" time="155084716"/>
            <node id="2308" radius="1.5" x="2941" y="14611" z="7350" inVp="0" inMag="1" time="155087431"/>
            <node id="2309" radius="1.5" x="2935" y="14399" z="7469" inVp="0" inMag="1" time="155125504"/>
            <node id="2310" radius="1.5" x="2960" y="14401" z="7473" inVp="0" inMag="1" time="155129369"/>
            <node id="2311" radius="1.5" x="2997" y="14344" z="7477" inVp="0" inMag="1" time="155134643"/>
            <node id="2312" radius="1.5" x="2992" y="14396" z="7462" inVp="0" inMag="1" time="155154172"/>
            <node id="2313" radius="1.5" x="3030" y="14384" z="7446" inVp="0" inMag="1" time="155156138"/>
            <node id="2314" radius="1.5" x="3045" y="14363" z="7439" inVp="0" inMag="1" time="155172939"/>
            <node id="2315" radius="1.5" x="3039" y="14388" z="7421" inVp="0" inMag="1" time="155201218"/>
            <node id="2316" radius="1.5" x="3029" y="14380" z="7408" inVp="0" inMag="1" time="155209068"/>
            <node id="2317" radius="1.5" x="3055" y="14349" z="7392" inVp="0" inMag="1" time="155215185"/>
        </nodes>
        <edges>
            <edge source="472" target="473"/>
            <edge source="472" target="2275"/>
            <edge source="473" target="474"/>
            <edge source="473" target="2297"/>
            <edge source="474" target="475"/>
            <edge source="475" target="476"/>
            <edge source="475" target="2274"/>
            <edge source="476" target="477"/>
            <edge source="476" target="2277"/>
            <edge source="477" target="478"/>
            <edge source="477" target="498"/>
            <edge source="477" target="499"/>
            <edge source="477" target="1617"/>
            <edge source="478" target="479"/>
            <edge source="478" target="496"/>
            <edge source="479" target="480"/>
            <edge source="480" target="481"/>
            <edge source="480" target="491"/>
            <edge source="480" target="495"/>
            <edge source="481" target="482"/>
            <edge source="482" target="483"/>
            <edge source="483" target="484"/>
            <edge source="484" target="485"/>
            <edge source="485" target="486"/>
            <edge source="486" target="487"/>
            <edge source="487" target="488"/>
            <edge source="488" target="489"/>
            <edge source="489" target="490"/>
            <edge source="491" target="492"/>
            <edge source="492" target="493"/>
            <edge source="493" target="494"/>
            <edge source="496" target="497"/>
            <edge source="499" target="500"/>
            <edge source="499" target="1609"/>
            <edge source="500" target="501"/>
            <edge source="501" target="502"/>
            <edge source="501" target="1685"/>
            <edge source="502" target="503"/>
            <edge source="502" target="1499"/>
            <edge source="503" target="504"/>
            <edge source="504" target="505"/>
            <edge source="505" target="506"/>
            <edge source="506" target="507"/>
            <edge source="507" target="508"/>
            <edge source="507" target="1491"/>
            <edge source="508" target="509"/>
            <edge source="508" target="1481"/>
            <edge source="509" target="510"/>
            <edge source="510" target="511"/>
            <edge source="510" target="522"/>
            <edge source="510" target="1469"/>
            <edge source="511" target="512"/>
            <edge source="512" target="513"/>
            <edge source="512" target="517"/>
            <edge source="513" target="514"/>
            <edge source="514" target="515"/>
            <edge source="515" target="516"/>
            <edge source="517" target="518"/>
            <edge source="518" target="519"/>
            <edge source="519" target="520"/>
            <edge source="520" target="521"/>
            <edge source="522" target="523"/>
            <edge source="523" target="524"/>
            <edge source="524" target="1464"/>
            <edge source="1464" target="1465"/>
            <edge source="1465" target="1466"/>
            <edge source="1466" target="1467"/>
            <edge source="1467" target="1468"/>
            <edge source="1469" target="1470"/>
            <edge source="1470" target="1471"/>
            <edge source="1471" target="1472"/>
            <edge source="1471" target="1478"/>
            <edge source="1471" target="1479"/>
            <edge source="1472" target="1473"/>
            <edge source="1473" target="1474"/>
            <edge source="1474" target="1475"/>
            <edge source="1475" target="1476"/>
            <edge source="1476" target="1477"/>
            <edge source="1479" target="1480"/>
            <edge source="1481" target="1482"/>
            <edge source="1482" target="1483"/>
            <edge source="1483" target="1484"/>
            <edge source="1484" target="1485"/>
            <edge source="1484" target="1487"/>
            <edge source="1485" target="1486"/>
            <edge source="1487" target="1488"/>
            <edge source="1488" target="1489"/>
            <edge source="1489" target="1490"/>
            <edge source="1493" target="1494"/>
            <edge source="1494" target="1495"/>
            <edge source="1495" target="1496"/>
            <edge source="1496" target="1497"/>
            <edge source="1497" target="1498"/>
            <edge source="1499" target="1500"/>
            <edge source="1499" target="2292"/>
            <edge source="1500" target="1501"/>
            <edge source="1501" target="1502"/>
            <edge source="1502" target="1503"/>
            <edge source="1503" target="1504"/>
            <edge source="1504" target="1505"/>
            <edge source="1504" target="1570"/>
            <edge source="1505" target="1506"/>
            <edge source="1506" target="1507"/>
            <edge source="1507" target="1508"/>
            <edge source="1507" target="1510"/>
            <edge source="1508" target="1509"/>
            <edge source="1510" target="1511"/>
            <edge source="1510" target="1525"/>
            <edge source="1510" target="1540"/>
            <edge source="1511" target="1512"/>
            <edge source="1512" target="1513"/>
            <edge source="1513" target="1514"/>
            <edge source="1514" target="1515"/>
            <edge source="1515" target="1516"/>
            <edge source="1516" target="1517"/>
            <edge source="1517" target="1518"/>
            <edge source="1517" target="1520"/>
            <edge source="1518" target="1519"/>
            <edge source="1520" target="1521"/>
            <edge source="1520" target="1523"/>
            <edge source="1521" target="1522"/>
            <edge source="1523" target="1524"/>
            <edge source="1525" target="1526"/>
            <edge source="1525" target="1564"/>
            <edge source="1525" target="1569"/>
            <edge source="1526" target="1527"/>
            <edge source="1527" target="1528"/>
            <edge source="1527" target="1534"/>
            <edge source="1528" target="1529"/>
            <edge source="1529" target="1530"/>
            <edge source="1530" target="1531"/>
            <edge source="1531" target="1532"/>
            <edge source="1532" target="1533"/>
            <edge source="1534" target="1535"/>
            <edge source="1535" target="1536"/>
            <edge source="1536" target="1537"/>
            <edge source="1536" target="1538"/>
            <edge source="1538" target="1539"/>
            <edge source="1540" target="1541"/>
            <edge source="1540" target="1563"/>
            <edge source="1541" target="1542"/>
            <edge source="1542" target="1543"/>
            <edge source="1542" target="1551"/>
            <edge source="1543" target="1544"/>
            <edge source="1544" target="1545"/>
            <edge source="1544" target="1548"/>
            <edge source="1544" target="1554"/>
            <edge source="1545" target="1546"/>
            <edge source="1546" target="1547"/>
            <edge source="1548" target="1549"/>
            <edge source="1549" target="1550"/>
            <edge source="1551" target="1552"/>
            <edge source="1552" target="1553"/>
            <edge source="1554" target="1555"/>
            <edge source="1556" target="1557"/>
            <edge source="1557" target="1558"/>
            <edge source="1558" target="1559"/>
            <edge source="1559" target="1560"/>
            <edge source="1560" target="1561"/>
            <edge source="1561" target="1562"/>
            <edge source="1562" target="1563"/>
            <edge source="1564" target="1565"/>
            <edge source="1565" target="1566"/>
            <edge source="1565" target="1568"/>
            <edge source="1566" target="1567"/>
            <edge source="1570" target="1571"/>
            <edge source="1571" target="1572"/>
            <edge source="1572" target="1573"/>
            <edge source="1572" target="1593"/>
            <edge source="1572" target="1606"/>
            <edge source="1573" target="1574"/>
            <edge source="1574" target="1575"/>
            <edge source="1575" target="1576"/>
            <edge source="1575" target="1578"/>
            <edge source="1575" target="1581"/>
            <edge source="1576" target="1577"/>
            <edge source="1578" target="1579"/>
            <edge source="1579" target="1580"/>
            <edge source="1581" target="1582"/>
            <edge source="1582" target="1583"/>
            <edge source="1582" target="1492"/>
            <edge source="1583" target="1584"/>
            <edge source="1584" target="1585"/>
            <edge source="1585" target="1586"/>
            <edge source="1586" target="1587"/>
            <edge source="1587" target="1588"/>
            <edge source="1588" target="1589"/>
            <edge source="1589" target="1590"/>
            <edge source="1590" target="1591"/>
            <edge source="1591" target="1592"/>
            <edge source="1593" target="1594"/>
            <edge source="1595" target="1596"/>
            <edge source="1595" target="1594"/>
            <edge source="1595" target="1604"/>
            <edge source="1596" target="1597"/>
            <edge source="1597" target="1598"/>
            <edge source="1598" target="1599"/>
            <edge source="1599" target="1600"/>
            <edge source="1600" target="1601"/>
            <edge source="1594" target="1602"/>
            <edge source="1602" target="1603"/>
            <edge source="1604" target="1605"/>
            <edge source="1606" target="1607"/>
            <edge source="1607" target="1608"/>
            <edge source="1609" target="1610"/>
            <edge source="1610" target="1611"/>
            <edge source="1610" target="2269"/>
            <edge source="1611" target="1612"/>
            <edge source="1612" target="1613"/>
            <edge source="1613" target="1614"/>
            <edge source="1613" target="1641"/>
            <edge source="1614" target="1615"/>
            <edge source="1615" target="1616"/>
            <edge source="1615" target="1628"/>
            <edge source="1615" target="1632"/>
            <edge source="1615" target="1638"/>
            <edge source="1615" target="2282"/>
            <edge source="1616" target="1618"/>
            <edge source="1618" target="1619"/>
            <edge source="1618" target="1625"/>
            <edge source="1618" target="2290"/>
            <edge source="1619" target="1620"/>
            <edge source="1620" target="1621"/>
            <edge source="1621" target="1622"/>
            <edge source="1622" target="1623"/>
            <edge source="1623" target="1624"/>
            <edge source="1625" target="1626"/>
            <edge source="1626" target="1627"/>
            <edge source="1628" target="1629"/>
            <edge source="1629" target="1630"/>
            <edge source="1630" target="1631"/>
            <edge source="1632" target="1633"/>
            <edge source="1633" target="1634"/>
            <edge source="1633" target="1636"/>
            <edge source="1634" target="1635"/>
            <edge source="1636" target="1637"/>
            <edge source="1638" target="1639"/>
            <edge source="1639" target="1640"/>
            <edge source="1641" target="1642"/>
            <edge source="1642" target="1643"/>
            <edge source="1617" target="1644"/>
            <edge source="1644" target="1645"/>
            <edge source="1644" target="1648"/>
            <edge source="1644" target="1650"/>
            <edge source="1645" target="1646"/>
            <edge source="1646" target="1647"/>
            <edge source="1648" target="1649"/>
            <edge source="1650" target="1651"/>
            <edge source="1651" target="1652"/>
            <edge source="1652" target="1653"/>
            <edge source="1653" target="1654"/>
            <edge source="1653" target="2247"/>
            <edge source="1654" target="1655"/>
            <edge source="1655" target="1656"/>
            <edge source="1656" target="1657"/>
            <edge source="1657" target="1658"/>
            <edge source="1657" target="2237"/>
            <edge source="1658" target="1659"/>
            <edge source="1659" target="1660"/>
            <edge source="1660" target="1661"/>
            <edge source="1661" target="1662"/>
            <edge source="1661" target="1692"/>
            <edge source="1661" target="1698"/>
            <edge source="1661" target="1702"/>
            <edge source="1661" target="2235"/>
            <edge source="1662" target="1663"/>
            <edge source="1663" target="1664"/>
            <edge source="1664" target="1665"/>
            <edge source="1665" target="1666"/>
            <edge source="1666" target="1667"/>
            <edge source="1666" target="1678"/>
            <edge source="1666" target="1680"/>
            <edge source="1667" target="1668"/>
            <edge source="1667" target="1671"/>
            <edge source="1668" target="1669"/>
            <edge source="1669" target="1670"/>
            <edge source="1671" target="1672"/>
            <edge source="1672" target="1673"/>
            <edge source="1672" target="1727"/>
            <edge source="1673" target="1674"/>
            <edge source="1673" target="1705"/>
            <edge source="1674" target="1675"/>
            <edge source="1675" target="1676"/>
            <edge source="1676" target="1677"/>
            <edge source="1678" target="1679"/>
            <edge source="1680" target="1681"/>
            <edge source="1679" target="1682"/>
            <edge source="1682" target="1683"/>
            <edge source="1683" target="1684"/>
            <edge source="1692" target="1693"/>
            <edge source="1693" target="1694"/>
            <edge source="1694" target="1695"/>
            <edge source="1695" target="1696"/>
            <edge source="1696" target="1697"/>
            <edge source="1698" target="1699"/>
            <edge source="1699" target="1700"/>
            <edge source="1700" target="1701"/>
            <edge source="1702" target="1703"/>
            <edge source="1703" target="1704"/>
            <edge source="1705" target="1706"/>
            <edge source="1706" target="1707"/>
            <edge source="1707" target="1708"/>
            <edge source="1707" target="1719"/>
            <edge source="1708" target="1709"/>
            <edge source="1709" target="1710"/>
            <edge source="1709" target="1724"/>
            <edge source="1710" target="1711"/>
            <edge source="1711" target="1712"/>
            <edge source="1711" target="1717"/>
            <edge source="1711" target="1721"/>
            <edge source="1712" target="1713"/>
            <edge source="1713" target="1714"/>
            <edge source="1714" target="1715"/>
            <edge source="1715" target="1716"/>
            <edge source="1717" target="1718"/>
            <edge source="1719" target="1720"/>
            <edge source="1721" target="1722"/>
            <edge source="1722" target="1723"/>
            <edge source="1724" target="1725"/>
            <edge source="1725" target="1726"/>
            <edge source="1727" target="1728"/>
            <edge source="1727" target="1730"/>
            <edge source="1728" target="1729"/>
            <edge source="1730" target="1731"/>
            <edge source="1731" target="1732"/>
            <edge source="1732" target="1733"/>
            <edge source="1733" target="1734"/>
            <edge source="1734" target="1735"/>
            <edge source="1735" target="1736"/>
            <edge source="1736" target="1737"/>
            <edge source="2235" target="2236"/>
            <edge source="2237" target="2238"/>
            <edge source="2237" target="2242"/>
            <edge source="2238" target="2239"/>
            <edge source="2239" target="2240"/>
            <edge source="2240" target="2241"/>
            <edge source="2242" target="2243"/>
            <edge source="2243" target="2244"/>
            <edge source="2244" target="2245"/>
            <edge source="2245" target="2246"/>
            <edge source="2247" target="2248"/>
            <edge source="2248" target="2249"/>
            <edge source="2249" target="2250"/>
            <edge source="2250" target="2251"/>
            <edge source="2250" target="2253"/>
            <edge source="2250" target="2256"/>
            <edge source="2251" target="2252"/>
            <edge source="2253" target="2254"/>
            <edge source="2254" target="2255"/>
            <edge source="2256" target="2257"/>
            <edge source="2257" target="2258"/>
            <edge source="2258" target="2259"/>
            <edge source="2259" target="2260"/>
            <edge source="2260" target="2261"/>
            <edge source="2261" target="2262"/>
            <edge source="2262" target="2263"/>
            <edge source="2263" target="2264"/>
            <edge source="2264" target="2265"/>
            <edge source="2265" target="2266"/>
            <edge source="2266" target="2267"/>
            <edge source="2267" target="2268"/>
            <edge source="2269" target="2270"/>
            <edge source="2270" target="2271"/>
            <edge source="2271" target="2272"/>
            <edge source="2272" target="2273"/>
            <edge source="2275" target="2276"/>
            <edge source="2277" target="2278"/>
            <edge source="2278" target="2279"/>
            <edge source="2279" target="2280"/>
            <edge source="2280" target="2281"/>
            <edge source="2282" target="2283"/>
            <edge source="2283" target="2284"/>
            <edge source="2284" target="2285"/>
            <edge source="2285" target="2286"/>
            <edge source="2286" target="2287"/>
            <edge source="2287" target="2288"/>
            <edge source="2288" target="2289"/>
            <edge source="2290" target="2291"/>
            <edge source="2292" target="2293"/>
            <edge source="2293" target="2294"/>
            <edge source="2294" target="2295"/>
            <edge source="2295" target="2296"/>
            <edge source="2297" target="2298"/>
            <edge source="2298" target="2299"/>
            <edge source="1685" target="1686"/>
            <edge source="1686" target="1687"/>
            <edge source="1687" target="1688"/>
            <edge source="1688" target="1689"/>
            <edge source="1689" target="1690"/>
            <edge source="1689" target="1739"/>
            <edge source="1690" target="1691"/>
            <edge source="1691" target="1738"/>
            <edge source="1739" target="1740"/>
            <edge source="1740" target="1741"/>
            <edge source="1741" target="1742"/>
            <edge source="1741" target="1747"/>
            <edge source="1742" target="1743"/>
            <edge source="1743" target="1744"/>
            <edge source="1744" target="1745"/>
            <edge source="1745" target="1746"/>
            <edge source="1747" target="1748"/>
            <edge source="1748" target="1749"/>
            <edge source="1749" target="1750"/>
            <edge source="1750" target="1751"/>
            <edge source="1491" target="1493"/>
            <edge source="1492" target="1752"/>
            <edge source="1752" target="1753"/>
            <edge source="1752" target="1762"/>
            <edge source="1753" target="1754"/>
            <edge source="1754" target="1755"/>
            <edge source="1755" target="1756"/>
            <edge source="1756" target="1757"/>
            <edge source="1756" target="1760"/>
            <edge source="1757" target="1758"/>
            <edge source="1758" target="1759"/>
            <edge source="1760" target="1761"/>
            <edge source="1762" target="2226"/>
            <edge source="2226" target="2227"/>
            <edge source="2227" target="2228"/>
            <edge source="2228" target="2229"/>
            <edge source="2229" target="2230"/>
            <edge source="2229" target="2309"/>
            <edge source="2230" target="2231"/>
            <edge source="2231" target="2232"/>
            <edge source="2232" target="2233"/>
            <edge source="2232" target="2300"/>
            <edge source="2233" target="2234"/>
            <edge source="2234" target="2304"/>
            <edge source="2300" target="2301"/>
            <edge source="2301" target="2302"/>
            <edge source="2302" target="2303"/>
            <edge source="2304" target="2305"/>
            <edge source="2304" target="2307"/>
            <edge source="2305" target="2306"/>
            <edge source="2307" target="2308"/>
            <edge source="2309" target="2310"/>
            <edge source="2310" target="2311"/>
            <edge source="2310" target="2312"/>
            <edge source="2312" target="2313"/>
            <edge source="2313" target="2314"/>
            <edge source="2314" target="2315"/>
            <edge source="2315" target="2316"/>
            <edge source="2316" target="2317"/>
        </edges>
    </thing>
    <thing id="1" color.r="-1." color.g="-1." color.b="-1." color.a="1." comment="nNOS1_2">
        <nodes>
            <node id="1" radius="1.5" x="3441" y="12040" z="4947" inVp="4" inMag="1" time="247080000"/>
            <node id="2" radius="1.5" x="3732" y="2745" z="10054" inVp="4" inMag="1" time="247080000"/>
            <node id="3" radius="1.5" x="1050" y="6078" z="1206" inVp="4" inMag="1" time="247080000" comment="CB input"/>
            <node id="4" radius="1.5" x="883" y="2183" z="971" inVp="4" inMag="1" time="247080000" comment="AC input"/>
            <node id="5" radius="1.5" x="610" y="4297" z="349" inVp="4" inMag="1" time="247080000" comment="X cell Input"/>
            <node id="6" radius="1.5" x="3075" y="5330" z="3327" inVp="4" inMag="1" time="247080000" comment="RB input"/>
            <node id="7" radius="1.5" x="926" y="6198" z="1140" inVp="4" inMag="1" time="247080000" comment="AC input"/>
            <node id="8" radius="1.5" x="780" y="2712" z="1806" inVp="4" inMag="1" time="247080000" comment="CB input"/>
            <node id="9" radius="1.5" x="1390" y="782" z="5437" inVp="4" inMag="1" time="247080000" comment="CB input"/>
            <node id="10" radius="1.5" x="2677" y="5381" z="5684" inVp="4" inMag="1" time="247080000" comment="CB input"/>
            <node id="11" radius="1.5" x="3245" y="1262" z="5130" inVp="4" inMag="1" time="247080000" comment="CB input"/>
            <node id="12" radius="1.5" x="2836" y="5290" z="1745" inVp="4" inMag="1" time="247080000" comment="CB input"/>
            <node id="13" radius="1.5" x="671" y="6916" z="587" inVp="4" inMag="1" time="247080000" comment="CB input"/>
            <node id="14" radius="1.5" x="3102" y="4565" z="3609" inVp="4" inMag="1" time="247080000" comment="CB input"/>
            <node id="15" radius="1.5" x="1093" y="1552" z="2781" inVp="4" inMag="1" time="247080000" comment="CB input"/>
            <node id="16" radius="1.5" x="690" y="3465" z="1301" inVp="4" inMag="1" time="247080000" comment="CB input"/>
            <node id="17" radius="1.5" x="747" y="4607" z="554" inVp="4" inMag="1" time="247080000" comment="CB input"/>
            <node id="18" radius="1.5" x="2877" y="14315" z="339" inVp="4" inMag="1" time="247080000" comment="AII output"/>
            <node id="19" radius="1.5" x="2493" y="12803" z="377" inVp="4" inMag="1" time="247080000" comment="CB output"/>
            <node id="20" radius="1.5" x="625" y="841" z="617" inVp="4" inMag="1" time="247080000" comment="CB input"/>
            <node id="21" radius="1.5" x="1276" y="1036" z="5416" inVp="4" inMag="1" time="247080000" comment="CB input"/>
            <node id="22" radius="1.5" x="1215" y="1685" z="4906" inVp="4" inMag="1" time="247080000" comment="CB input"/>
            <node id="23" radius="1.5" x="1378" y="2010" z="4329" inVp="4" inMag="1" time="247080000" comment="CB input"/>
            <node id="24" radius="1.5" x="1031" y="788" z="2140" inVp="4" inMag="1" time="247080000" comment="CB input"/>
            <node id="25" radius="1.5" x="3516" y="14406" z="9521" inVp="4" inMag="1" time="247080000" comment="RB output"/>
            <node id="26" radius="1.5" x="3520" y="13411" z="9193" inVp="4" inMag="1" time="247080000" comment="AII output"/>
            <node id="27" radius="1.5" x="3802" y="11237" z="8514" inVp="4" inMag="1" time="247080000" comment="RB output"/>
            <node id="28" radius="1.5" x="3490" y="10401" z="7907" inVp="4" inMag="1" time="247080000" comment="AII output"/>
            <node id="29" radius="1.5" x="3223" y="8762" z="6788" inVp="4" inMag="1" time="247080000" comment="RB output"/>
            <node id="30" radius="1.5" x="3862" y="6313" z="6984" inVp="4" inMag="1" time="247080000" comment="RB input"/>
            <node id="31" radius="1.5" x="2928" y="5515" z="5294" inVp="4" inMag="1" time="247080000" comment="RB input"/>
            <node id="32" radius="1.5" x="3646" y="13675" z="6300" inVp="4" inMag="1" time="247080000" comment="AII output"/>
            <node id="33" radius="1.5" x="4112" y="12012" z="8328" inVp="4" inMag="1" time="247080000" comment="RB output"/>
            <node id="34" radius="1.5" x="3405" y="11110" z="8297" inVp="4" inMag="1" time="247080000" comment="RB output"/>
            <node id="35" radius="1.5" x="3397" y="11162" z="8297" inVp="4" inMag="1" time="247080000" comment="AII output"/>
            <node id="36" radius="1.5" x="3745" y="10665" z="8552" inVp="4" inMag="1" time="247080000" comment="AII output"/>
            <node id="37" radius="1.5" x="4163" y="7905" z="9761" inVp="4" inMag="1" time="247080000" comment="RB output"/>
            <node id="38" radius="1.5" x="3542" y="11360" z="4618" inVp="4" inMag="1" time="247080000" comment="RB output"/>
            <node id="39" radius="1.5" x="3190" y="5278" z="2860" inVp="4" inMag="1" time="247080000" comment="RB input"/>
            <node id="40" radius="1.5" x="3107" y="5170" z="2424" inVp="4" inMag="1" time="247080000" comment="RB input"/>
            <node id="41" radius="1.5" x="2896" y="5233" z="1765" inVp="4" inMag="1" time="247080000" comment="RB input"/>
            <node id="42" radius="1.5" x="3041" y="2077" z="2740" inVp="4" inMag="1" time="247080000" comment="CB input"/>
            <node id="43" radius="1.5" x="2887" y="15243" z="893" inVp="4" inMag="1" time="247080000" comment="AII output"/>
            <node id="44" radius="1.5" x="2947" y="14400" z="29" inVp="4" inMag="1" time="247080000" comment="AII output"/>
            <node id="45" radius="1.5" x="3466" y="12040" z="4950" inVp="4" inMag="1" time="247080000" comment="RB output"/>
            <node id="46" radius="1.5" x="3308" y="7961" z="6816" inVp="4" inMag="1" time="247080000" comment="AC input"/>
            <node id="47" radius="1.5" x="1417" y="1603" z="5426" inVp="4" inMag="1" time="247080000" comment="AC input"/>
            <node id="48" radius="1.5" x="1505" y="1812" z="5371" inVp="4" inMag="1" time="247080000" comment="AC input"/>
            <node id="49" radius="1.5" x="1496" y="2056" z="5293" inVp="4" inMag="1" time="247080000" comment="AC input"/>
            <node id="50" radius="1.5" x="1440" y="2637" z="5188" inVp="4" inMag="1" time="247080000" comment="AC input"/>
            <node id="51" radius="1.5" x="1350" y="3193" z="5160" inVp="4" inMag="1" time="247080000" comment="AC input"/>
            <node id="52" radius="1.5" x="1355" y="3531" z="5201" inVp="4" inMag="1" time="247080000" comment="AC input"/>
            <node id="53" radius="1.5" x="1520" y="3826" z="5191" inVp="4" inMag="1" time="247080000" comment="CB input"/>
            <node id="54" radius="1.5" x="1560" y="4020" z="5238" inVp="4" inMag="1" time="247080000" comment="AC input"/>
            <node id="55" radius="1.5" x="1555" y="4105" z="5240" inVp="4" inMag="1" time="247080000" comment="AC input"/>
            <node id="56" radius="1.5" x="1713" y="4366" z="5228" inVp="4" inMag="1" time="247080000" comment="AC input"/>
            <node id="57" radius="1.5" x="3190" y="6661" z="5659" inVp="4" inMag="1" time="247080000" comment="AC input"/>
            <node id="58" radius="1.5" x="3843" y="6416" z="6946" inVp="4" inMag="1" time="247080000" comment="AC input"/>
            <node id="59" radius="1.5" x="2960" y="575" z="7930" inVp="4" inMag="1" time="247080000" comment="AC input"/>
            <node id="60" radius="1.5" x="2730" y="2761" z="6818" inVp="4" inMag="1" time="247080000" comment="AC input"/>
            <node id="61" radius="1.5" x="2568" y="4372" z="6059" inVp="4" inMag="1" time="247080000" comment="AC input"/>
            <node id="62" radius="1.5" x="2670" y="5480" z="5512" inVp="4" inMag="1" time="247080000" comment="AC input"/>
            <node id="63" radius="1.5" x="3425" y="1620" z="5004" inVp="4" inMag="1" time="247080000" comment="AC input"/>
            <node id="64" radius="1.5" x="1048" y="730" z="2124" inVp="4" inMag="1" time="247080000"/>
            <node id="65" radius="1.5" x="1052" y="771" z="2134" inVp="4" inMag="1" time="247080000"/>
            <node id="66" radius="1.5" x="1037" y="805" z="2146" inVp="4" inMag="1" time="247080000"/>
            <node id="67" radius="1.5" x="1017" y="845" z="2155" inVp="4" inMag="1" time="247080000"/>
            <node id="68" radius="1.5" x="1007" y="885" z="2169" inVp="4" inMag="1" time="247080000"/>
            <node id="69" radius="1.5" x="1005" y="921" z="2181" inVp="4" inMag="1" time="247080000"/>
            <node id="70" radius="1.5" x="1006" y="965" z="2195" inVp="4" inMag="1" time="247080000"/>
            <node id="71" radius="1.5" x="992" y="1002" z="2208" inVp="4" inMag="1" time="247080000"/>
            <node id="72" radius="1.5" x="991" y="1040" z="2216" inVp="4" inMag="1" time="247080000"/>
            <node id="73" radius="1.5" x="965" y="1075" z="2228" inVp="4" inMag="1" time="247080000"/>
            <node id="74" radius="1.5" x="965" y="1108" z="2246" inVp="4" inMag="1" time="247080000"/>
            <node id="75" radius="1.5" x="950" y="1140" z="2253" inVp="4" inMag="1" time="247080000"/>
            <node id="76" radius="1.5" x="937" y="1186" z="2261" inVp="4" inMag="1" time="247080000"/>
            <node id="77" radius="1.5" x="920" y="1236" z="2273" inVp="4" inMag="1" time="247080000"/>
            <node id="78" radius="1.5" x="895" y="1290" z="2288" inVp="4" inMag="1" time="247080000"/>
            <node id="79" radius="1.5" x="870" y="1328" z="2320" inVp="4" inMag="1" time="247080000"/>
            <node id="80" radius="1.5" x="866" y="1335" z="2351" inVp="4" inMag="1" time="247080000"/>
            <node id="81" radius="1.5" x="856" y="1303" z="2387" inVp="4" inMag="1" time="247080000"/>
            <node id="82" radius="1.5" x="846" y="1345" z="2419" inVp="4" inMag="1" time="247080000"/>
            <node id="83" radius="1.5" x="877" y="1362" z="2451" inVp="4" inMag="1" time="247080000"/>
            <node id="84" radius="1.5" x="857" y="1383" z="2462" inVp="4" inMag="1" time="247080000"/>
            <node id="85" radius="1.5" x="873" y="1425" z="2475" inVp="4" inMag="1" time="247080000"/>
            <node id="86" radius="1.5" x="850" y="1436" z="2492" inVp="4" inMag="1" time="247080000"/>
            <node id="87" radius="1.5" x="846" y="1463" z="2511" inVp="4" inMag="1" time="247080000"/>
            <node id="88" radius="1.5" x="853" y="1496" z="2533" inVp="4" inMag="1" time="247080000"/>
            <node id="89" radius="1.5" x="867" y="1511" z="2546" inVp="4" inMag="1" time="247080000"/>
            <node id="90" radius="1.5" x="886" y="1531" z="2563" inVp="4" inMag="1" time="247080000"/>
            <node id="91" radius="1.5" x="907" y="1552" z="2575" inVp="4" inMag="1" time="247080000"/>
            <node id="92" radius="1.5" x="930" y="1585" z="2589" inVp="4" inMag="1" time="247080000"/>
            <node id="93" radius="1.5" x="948" y="1623" z="2599" inVp="4" inMag="1" time="247080000"/>
            <node id="94" radius="1.5" x="951" y="1658" z="2609" inVp="4" inMag="1" time="247080000"/>
            <node id="95" radius="1.5" x="960" y="1677" z="2630" inVp="4" inMag="1" time="247080000"/>
            <node id="96" radius="1.5" x="950" y="1733" z="2658" inVp="4" inMag="1" time="247080000"/>
            <node id="97" radius="1.5" x="935" y="1740" z="2682" inVp="4" inMag="1" time="247080000"/>
            <node id="98" radius="1.5" x="931" y="1768" z="2710" inVp="4" inMag="1" time="247080000"/>
            <node id="99" radius="1.5" x="932" y="1780" z="2730" inVp="4" inMag="1" time="247080000"/>
            <node id="100" radius="1.5" x="936" y="1787" z="2744" inVp="4" inMag="1" time="247080000"/>
            <node id="101" radius="1.5" x="937" y="1757" z="2762" inVp="4" inMag="1" time="247080000"/>
            <node id="102" radius="1.5" x="935" y="1725" z="2776" inVp="4" inMag="1" time="247080000"/>
            <node id="103" radius="1.5" x="915" y="1685" z="2794" inVp="4" inMag="1" time="247080000"/>
            <node id="104" radius="1.5" x="898" y="1641" z="2814" inVp="4" inMag="1" time="247080000"/>
            <node id="105" radius="1.5" x="887" y="1618" z="2840" inVp="4" inMag="1" time="247080000"/>
            <node id="106" radius="1.5" x="896" y="1598" z="2863" inVp="4" inMag="1" time="247080000"/>
            <node id="107" radius="1.5" x="911" y="1572" z="2886" inVp="4" inMag="1" time="247080000"/>
            <node id="108" radius="1.5" x="908" y="1566" z="2925" inVp="4" inMag="1" time="247080000"/>
            <node id="109" radius="1.5" x="895" y="1545" z="2944" inVp="4" inMag="1" time="247080000"/>
            <node id="110" radius="1.5" x="890" y="1530" z="2978" inVp="4" inMag="1" time="247080000"/>
            <node id="111" radius="1.5" x="901" y="1521" z="2999" inVp="4" inMag="1" time="247080000"/>
            <node id="112" radius="1.5" x="880" y="1505" z="3006" inVp="4" inMag="1" time="247080000"/>
            <node id="113" radius="1.5" x="887" y="1492" z="3032" inVp="4" inMag="1" time="247080000"/>
            <node id="114" radius="1.5" x="897" y="1476" z="3056" inVp="4" inMag="1" time="247080000"/>
            <node id="115" radius="1.5" x="925" y="1493" z="3113" inVp="4" inMag="1" time="247080000"/>
            <node id="116" radius="1.5" x="918" y="1552" z="3150" inVp="4" inMag="1" time="247080000"/>
            <node id="117" radius="1.5" x="890" y="1605" z="3184" inVp="4" inMag="1" time="247080000"/>
            <node id="118" radius="1.5" x="850" y="1626" z="3204" inVp="4" inMag="1" time="247080000"/>
            <node id="119" radius="1.5" x="827" y="1677" z="3226" inVp="4" inMag="1" time="247080000"/>
            <node id="120" radius="1.5" x="843" y="1708" z="3244" inVp="4" inMag="1" time="247080000"/>
            <node id="121" radius="1.5" x="887" y="1742" z="3250" inVp="4" inMag="1" time="247080000"/>
            <node id="122" radius="1.5" x="915" y="1775" z="3262" inVp="4" inMag="1" time="247080000"/>
            <node id="123" radius="1.5" x="935" y="1813" z="3275" inVp="4" inMag="1" time="247080000"/>
            <node id="124" radius="1.5" x="932" y="1861" z="3291" inVp="4" inMag="1" time="247080000"/>
            <node id="125" radius="1.5" x="921" y="1918" z="3302" inVp="4" inMag="1" time="247080000"/>
            <node id="126" radius="1.5" x="913" y="1980" z="3310" inVp="4" inMag="1" time="247080000"/>
            <node id="127" radius="1.5" x="915" y="2067" z="3326" inVp="4" inMag="1" time="247080000"/>
            <node id="128" radius="1.5" x="920" y="2128" z="3353" inVp="4" inMag="1" time="247080000"/>
            <node id="129" radius="1.5" x="910" y="2145" z="3379" inVp="4" inMag="1" time="247080000"/>
            <node id="130" radius="1.5" x="925" y="2187" z="3399" inVp="4" inMag="1" time="247080000"/>
            <node id="131" radius="1.5" x="935" y="2211" z="3412" inVp="4" inMag="1" time="247080000"/>
            <node id="132" radius="1.5" x="1010" y="2183" z="3448" inVp="4" inMag="1" time="247080000"/>
            <node id="133" radius="1.5" x="986" y="2215" z="3429" inVp="4" inMag="1" time="247080000"/>
            <node id="134" radius="1.5" x="943" y="2227" z="3429" inVp="4" inMag="1" time="247080000"/>
            <node id="135" radius="1.5" x="950" y="2245" z="3457" inVp="4" inMag="1" time="247080000"/>
            <node id="136" radius="1.5" x="946" y="2255" z="3492" inVp="4" inMag="1" time="247080000"/>
            <node id="137" radius="1.5" x="930" y="2255" z="3521" inVp="4" inMag="1" time="247080000"/>
            <node id="138" radius="1.5" x="903" y="2253" z="3545" inVp="4" inMag="1" time="247080000"/>
            <node id="139" radius="1.5" x="918" y="2263" z="3569" inVp="4" inMag="1" time="247080000"/>
            <node id="140" radius="1.5" x="937" y="2280" z="3592" inVp="4" inMag="1" time="247080000"/>
            <node id="141" radius="1.5" x="951" y="2286" z="3624" inVp="4" inMag="1" time="247080000"/>
            <node id="142" radius="1.5" x="960" y="2310" z="3638" inVp="4" inMag="1" time="247080000"/>
            <node id="143" radius="1.5" x="970" y="2328" z="3667" inVp="4" inMag="1" time="247080000"/>
            <node id="144" radius="1.5" x="972" y="2360" z="3694" inVp="4" inMag="1" time="247080000"/>
            <node id="145" radius="1.5" x="972" y="2400" z="3706" inVp="4" inMag="1" time="247080000"/>
            <node id="146" radius="1.5" x="990" y="2440" z="3715" inVp="4" inMag="1" time="247080000"/>
            <node id="147" radius="1.5" x="1010" y="2466" z="3738" inVp="4" inMag="1" time="247080000"/>
            <node id="148" radius="1.5" x="1021" y="2453" z="3761" inVp="4" inMag="1" time="247080000"/>
            <node id="149" radius="1.5" x="1050" y="2455" z="3777" inVp="4" inMag="1" time="247080000"/>
            <node id="150" radius="1.5" x="1098" y="2420" z="3793" inVp="4" inMag="1" time="247080000"/>
            <node id="151" radius="1.5" x="1138" y="2397" z="3810" inVp="4" inMag="1" time="247080000"/>
            <node id="152" radius="1.5" x="1156" y="2375" z="3857" inVp="4" inMag="1" time="247080000"/>
            <node id="153" radius="1.5" x="1167" y="2355" z="3919" inVp="4" inMag="1" time="247080000"/>
            <node id="154" radius="1.5" x="1190" y="2362" z="3955" inVp="4" inMag="1" time="247080000"/>
            <node id="155" radius="1.5" x="1212" y="2355" z="3972" inVp="4" inMag="1" time="247080000"/>
            <node id="156" radius="1.5" x="1226" y="2335" z="4002" inVp="4" inMag="1" time="247080000"/>
            <node id="157" radius="1.5" x="1253" y="2332" z="4026" inVp="4" inMag="1" time="247080000"/>
            <node id="158" radius="1.5" x="1261" y="2300" z="4070" inVp="4" inMag="1" time="247080000"/>
            <node id="159" radius="1.5" x="1248" y="2257" z="4107" inVp="4" inMag="1" time="247080000"/>
            <node id="160" radius="1.5" x="1245" y="2210" z="4166" inVp="4" inMag="1" time="247080000"/>
            <node id="161" radius="1.5" x="1267" y="2177" z="4188" inVp="4" inMag="1" time="247080000"/>
            <node id="162" radius="1.5" x="1295" y="2135" z="4199" inVp="4" inMag="1" time="247080000"/>
            <node id="163" radius="1.5" x="1318" y="2093" z="4227" inVp="4" inMag="1" time="247080000"/>
            <node id="164" radius="1.5" x="1345" y="2115" z="4260" inVp="4" inMag="1" time="247080000"/>
            <node id="165" radius="1.5" x="1346" y="2132" z="4277" inVp="4" inMag="1" time="247080000"/>
            <node id="166" radius="1.5" x="1343" y="2146" z="4294" inVp="4" inMag="1" time="247080000"/>
            <node id="167" radius="1.5" x="1342" y="2145" z="4324" inVp="4" inMag="1" time="247080000"/>
            <node id="168" radius="1.5" x="1378" y="2030" z="4329" inVp="4" inMag="1" time="247080000"/>
            <node id="169" radius="1.5" x="1368" y="2090" z="4335" inVp="4" inMag="1" time="247080000"/>
            <node id="170" radius="1.5" x="1358" y="2136" z="4342" inVp="4" inMag="1" time="247080000"/>
            <node id="171" radius="1.5" x="1348" y="2150" z="4389" inVp="4" inMag="1" time="247080000"/>
            <node id="172" radius="1.5" x="1330" y="2165" z="4414" inVp="4" inMag="1" time="247080000"/>
            <node id="173" radius="1.5" x="1330" y="2181" z="4439" inVp="4" inMag="1" time="247080000"/>
            <node id="174" radius="1.5" x="1320" y="2181" z="4454" inVp="4" inMag="1" time="247080000"/>
            <node id="175" radius="1.5" x="1308" y="2185" z="4476" inVp="4" inMag="1" time="247080000"/>
            <node id="176" radius="1.5" x="1298" y="2188" z="4503" inVp="4" inMag="1" time="247080000"/>
            <node id="177" radius="1.5" x="1256" y="2151" z="4514" inVp="4" inMag="1" time="247080000"/>
            <node id="178" radius="1.5" x="1243" y="2112" z="4551" inVp="4" inMag="1" time="247080000"/>
            <node id="179" radius="1.5" x="1227" y="2093" z="4567" inVp="4" inMag="1" time="247080000"/>
            <node id="180" radius="1.5" x="1188" y="2057" z="4574" inVp="4" inMag="1" time="247080000"/>
            <node id="181" radius="1.5" x="1205" y="2012" z="4601" inVp="4" inMag="1" time="247080000"/>
            <node id="182" radius="1.5" x="1191" y="1963" z="4619" inVp="4" inMag="1" time="247080000"/>
            <node id="183" radius="1.5" x="1190" y="1932" z="4642" inVp="4" inMag="1" time="247080000"/>
            <node id="184" radius="1.5" x="1198" y="1895" z="4654" inVp="4" inMag="1" time="247080000"/>
            <node id="185" radius="1.5" x="1205" y="1862" z="4668" inVp="4" inMag="1" time="247080000"/>
            <node id="186" radius="1.5" x="1210" y="1830" z="4680" inVp="4" inMag="1" time="247080000"/>
            <node id="187" radius="1.5" x="1216" y="1796" z="4697" inVp="4" inMag="1" time="247080000"/>
            <node id="188" radius="1.5" x="1216" y="1751" z="4707" inVp="4" inMag="1" time="247080000"/>
            <node id="189" radius="1.5" x="1231" y="1708" z="4720" inVp="4" inMag="1" time="247080000"/>
            <node id="190" radius="1.5" x="1226" y="1655" z="4737" inVp="4" inMag="1" time="247080000"/>
            <node id="191" radius="1.5" x="1211" y="1606" z="4756" inVp="4" inMag="1" time="247080000"/>
            <node id="192" radius="1.5" x="1216" y="1583" z="4795" inVp="4" inMag="1" time="247080000"/>
            <node id="193" radius="1.5" x="1222" y="1595" z="4820" inVp="4" inMag="1" time="247080000"/>
            <node id="194" radius="1.5" x="1235" y="1606" z="4837" inVp="4" inMag="1" time="247080000"/>
            <node id="195" radius="1.5" x="1245" y="1617" z="4858" inVp="4" inMag="1" time="247080000"/>
            <node id="196" radius="1.5" x="1251" y="1607" z="4881" inVp="4" inMag="1" time="247080000"/>
            <node id="197" radius="1.5" x="1242" y="1651" z="4908" inVp="4" inMag="1" time="247080000"/>
            <node id="198" radius="1.5" x="1275" y="1615" z="4964" inVp="4" inMag="1" time="247080000"/>
            <node id="199" radius="1.5" x="1271" y="1632" z="5024" inVp="4" inMag="1" time="247080000"/>
            <node id="200" radius="1.5" x="1270" y="1598" z="5069" inVp="4" inMag="1" time="247080000"/>
            <node id="201" radius="1.5" x="1275" y="1518" z="5124" inVp="4" inMag="1" time="247080000"/>
            <node id="202" radius="1.5" x="1280" y="1473" z="5152" inVp="4" inMag="1" time="247080000"/>
            <node id="203" radius="1.5" x="1278" y="1412" z="5185" inVp="4" inMag="1" time="247080000"/>
            <node id="204" radius="1.5" x="1272" y="1370" z="5205" inVp="4" inMag="1" time="247080000"/>
            <node id="205" radius="1.5" x="1278" y="1317" z="5221" inVp="4" inMag="1" time="247080000"/>
            <node id="206" radius="1.5" x="1280" y="1283" z="5235" inVp="4" inMag="1" time="247080000"/>
            <node id="207" radius="1.5" x="1290" y="1241" z="5252" inVp="4" inMag="1" time="247080000"/>
            <node id="208" radius="1.5" x="1278" y="1202" z="5278" inVp="4" inMag="1" time="247080000"/>
            <node id="209" radius="1.5" x="1266" y="1165" z="5297" inVp="4" inMag="1" time="247080000"/>
            <node id="210" radius="1.5" x="1255" y="1150" z="5329" inVp="4" inMag="1" time="247080000"/>
            <node id="211" radius="1.5" x="1275" y="1141" z="5353" inVp="4" inMag="1" time="247080000"/>
            <node id="212" radius="1.5" x="1270" y="1108" z="5372" inVp="4" inMag="1" time="247080000"/>
            <node id="213" radius="1.5" x="1281" y="1057" z="5416" inVp="4" inMag="1" time="247080000"/>
            <node id="214" radius="1.5" x="1310" y="1047" z="5428" inVp="4" inMag="1" time="247080000"/>
            <node id="215" radius="1.5" x="550" y="6692" z="833" inVp="4" inMag="1" time="247080000"/>
            <node id="216" radius="1.5" x="575" y="6733" z="817" inVp="4" inMag="1" time="247080000"/>
            <node id="217" radius="1.5" x="456" y="1238" z="1" inVp="4" inMag="1" time="247080000"/>
            <node id="218" radius="1.5" x="440" y="1250" z="12" inVp="4" inMag="1" time="247080000"/>
            <node id="219" radius="1.5" x="401" y="1265" z="29" inVp="4" inMag="1" time="247080000"/>
            <node id="220" radius="1.5" x="357" y="1290" z="59" inVp="4" inMag="1" time="247080000"/>
            <node id="221" radius="1.5" x="318" y="1295" z="98" inVp="4" inMag="1" time="247080000"/>
            <node id="222" radius="1.5" x="312" y="1281" z="136" inVp="4" inMag="1" time="247080000"/>
            <node id="223" radius="1.5" x="275" y="1242" z="159" inVp="4" inMag="1" time="247080000"/>
            <node id="224" radius="1.5" x="235" y="1190" z="183" inVp="4" inMag="1" time="247080000"/>
            <node id="225" radius="1.5" x="218" y="1145" z="208" inVp="4" inMag="1" time="247080000"/>
            <node id="226" radius="1.5" x="210" y="1105" z="225" inVp="4" inMag="1" time="247080000"/>
            <node id="227" radius="1.5" x="222" y="1055" z="247" inVp="4" inMag="1" time="247080000"/>
            <node id="228" radius="1.5" x="250" y="1021" z="270" inVp="4" inMag="1" time="247080000"/>
            <node id="229" radius="1.5" x="288" y="963" z="296" inVp="4" inMag="1" time="247080000"/>
            <node id="230" radius="1.5" x="313" y="920" z="314" inVp="4" inMag="1" time="247080000"/>
            <node id="231" radius="1.5" x="340" y="893" z="323" inVp="4" inMag="1" time="247080000"/>
            <node id="232" radius="1.5" x="361" y="830" z="327" inVp="4" inMag="1" time="247080000"/>
            <node id="233" radius="1.5" x="372" y="762" z="334" inVp="4" inMag="1" time="247080000"/>
            <node id="234" radius="1.5" x="385" y="702" z="338" inVp="4" inMag="1" time="247080000"/>
            <node id="235" radius="1.5" x="408" y="656" z="348" inVp="4" inMag="1" time="247080000"/>
            <node id="236" radius="1.5" x="436" y="621" z="349" inVp="4" inMag="1" time="247080000"/>
            <node id="237" radius="1.5" x="457" y="570" z="351" inVp="4" inMag="1" time="247080000"/>
            <node id="238" radius="1.5" x="485" y="530" z="350" inVp="4" inMag="1" time="247080000"/>
            <node id="239" radius="1.5" x="511" y="485" z="348" inVp="4" inMag="1" time="247080000"/>
            <node id="240" radius="1.5" x="533" y="441" z="361" inVp="4" inMag="1" time="247080000"/>
            <node id="241" radius="1.5" x="555" y="422" z="382" inVp="4" inMag="1" time="247080000"/>
            <node id="242" radius="1.5" x="552" y="497" z="403" inVp="4" inMag="1" time="247080000"/>
            <node id="243" radius="1.5" x="545" y="580" z="409" inVp="4" inMag="1" time="247080000"/>
            <node id="244" radius="1.5" x="551" y="683" z="423" inVp="4" inMag="1" time="247080000"/>
            <node id="245" radius="1.5" x="553" y="735" z="436" inVp="4" inMag="1" time="247080000"/>
            <node id="246" radius="1.5" x="561" y="775" z="454" inVp="4" inMag="1" time="247080000"/>
            <node id="247" radius="1.5" x="565" y="833" z="474" inVp="4" inMag="1" time="247080000"/>
            <node id="248" radius="1.5" x="595" y="853" z="515" inVp="4" inMag="1" time="247080000"/>
            <node id="249" radius="1.5" x="615" y="845" z="557" inVp="4" inMag="1" time="247080000"/>
            <node id="250" radius="1.5" x="625" y="838" z="593" inVp="4" inMag="1" time="247080000"/>
            <node id="251" radius="1.5" x="625" y="876" z="617" inVp="4" inMag="1" time="247080000"/>
            <node id="252" radius="1.5" x="620" y="930" z="630" inVp="4" inMag="1" time="247080000"/>
            <node id="253" radius="1.5" x="617" y="973" z="656" inVp="4" inMag="1" time="247080000"/>
            <node id="254" radius="1.5" x="620" y="1016" z="680" inVp="4" inMag="1" time="247080000"/>
            <node id="255" radius="1.5" x="663" y="1032" z="700" inVp="4" inMag="1" time="247080000"/>
            <node id="256" radius="1.5" x="698" y="1045" z="716" inVp="4" inMag="1" time="247080000"/>
            <node id="257" radius="1.5" x="706" y="1088" z="728" inVp="4" inMag="1" time="247080000"/>
            <node id="258" radius="1.5" x="715" y="1128" z="735" inVp="4" inMag="1" time="247080000"/>
            <node id="259" radius="1.5" x="718" y="1180" z="748" inVp="4" inMag="1" time="247080000"/>
            <node id="260" radius="1.5" x="711" y="1246" z="763" inVp="4" inMag="1" time="247080000"/>
            <node id="261" radius="1.5" x="708" y="1275" z="790" inVp="4" inMag="1" time="247080000"/>
            <node id="262" radius="1.5" x="708" y="1311" z="812" inVp="4" inMag="1" time="247080000"/>
            <node id="263" radius="1.5" x="708" y="1355" z="825" inVp="4" inMag="1" time="247080000"/>
            <node id="264" radius="1.5" x="705" y="1420" z="842" inVp="4" inMag="1" time="247080000"/>
            <node id="265" radius="1.5" x="715" y="1473" z="856" inVp="4" inMag="1" time="247080000"/>
            <node id="266" radius="1.5" x="731" y="1511" z="873" inVp="4" inMag="1" time="247080000"/>
            <node id="267" radius="1.5" x="755" y="1551" z="880" inVp="4" inMag="1" time="247080000"/>
            <node id="268" radius="1.5" x="776" y="1600" z="887" inVp="4" inMag="1" time="247080000"/>
            <node id="269" radius="1.5" x="806" y="1687" z="892" inVp="4" inMag="1" time="247080000"/>
            <node id="270" radius="1.5" x="815" y="1717" z="900" inVp="4" inMag="1" time="247080000"/>
            <node id="271" radius="1.5" x="825" y="1776" z="908" inVp="4" inMag="1" time="247080000"/>
            <node id="272" radius="1.5" x="835" y="1841" z="917" inVp="4" inMag="1" time="247080000"/>
            <node id="273" radius="1.5" x="827" y="1898" z="923" inVp="4" inMag="1" time="247080000"/>
            <node id="274" radius="1.5" x="840" y="1952" z="937" inVp="4" inMag="1" time="247080000"/>
            <node id="275" radius="1.5" x="841" y="2005" z="946" inVp="4" inMag="1" time="247080000"/>
            <node id="276" radius="1.5" x="855" y="2048" z="955" inVp="4" inMag="1" time="247080000"/>
            <node id="277" radius="1.5" x="860" y="2095" z="960" inVp="4" inMag="1" time="247080000"/>
            <node id="278" radius="1.5" x="867" y="2153" z="972" inVp="4" inMag="1" time="247080000"/>
            <node id="279" radius="1.5" x="870" y="2210" z="982" inVp="4" inMag="1" time="247080000"/>
            <node id="280" radius="1.5" x="871" y="2267" z="987" inVp="4" inMag="1" time="247080000"/>
            <node id="281" radius="1.5" x="871" y="2316" z="998" inVp="4" inMag="1" time="247080000"/>
            <node id="282" radius="1.5" x="870" y="2352" z="1012" inVp="4" inMag="1" time="247080000"/>
            <node id="283" radius="1.5" x="876" y="2375" z="1028" inVp="4" inMag="1" time="247080000"/>
            <node id="284" radius="1.5" x="880" y="2406" z="1047" inVp="4" inMag="1" time="247080000"/>
            <node id="285" radius="1.5" x="891" y="2440" z="1057" inVp="4" inMag="1" time="247080000"/>
            <node id="286" radius="1.5" x="890" y="2490" z="1065" inVp="4" inMag="1" time="247080000"/>
            <node id="287" radius="1.5" x="876" y="2567" z="1075" inVp="4" inMag="1" time="247080000"/>
            <node id="288" radius="1.5" x="866" y="2617" z="1085" inVp="4" inMag="1" time="247080000"/>
            <node id="289" radius="1.5" x="865" y="2645" z="1094" inVp="4" inMag="1" time="247080000"/>
            <node id="290" radius="1.5" x="865" y="2688" z="1108" inVp="4" inMag="1" time="247080000"/>
            <node id="291" radius="1.5" x="847" y="2745" z="1118" inVp="4" inMag="1" time="247080000"/>
            <node id="292" radius="1.5" x="820" y="2798" z="1127" inVp="4" inMag="1" time="247080000"/>
            <node id="293" radius="1.5" x="801" y="2848" z="1136" inVp="4" inMag="1" time="247080000"/>
            <node id="294" radius="1.5" x="788" y="2902" z="1150" inVp="4" inMag="1" time="247080000"/>
            <node id="295" radius="1.5" x="770" y="2956" z="1164" inVp="4" inMag="1" time="247080000"/>
            <node id="296" radius="1.5" x="770" y="3017" z="1178" inVp="4" inMag="1" time="247080000"/>
            <node id="297" radius="1.5" x="778" y="3075" z="1187" inVp="4" inMag="1" time="247080000"/>
            <node id="298" radius="1.5" x="781" y="3135" z="1196" inVp="4" inMag="1" time="247080000"/>
            <node id="299" radius="1.5" x="786" y="3190" z="1216" inVp="4" inMag="1" time="247080000"/>
            <node id="300" radius="1.5" x="785" y="3231" z="1232" inVp="4" inMag="1" time="247080000"/>
            <node id="301" radius="1.5" x="780" y="3278" z="1251" inVp="4" inMag="1" time="247080000"/>
            <node id="302" radius="1.5" x="775" y="3318" z="1269" inVp="4" inMag="1" time="247080000"/>
            <node id="303" radius="1.5" x="768" y="3356" z="1287" inVp="4" inMag="1" time="247080000"/>
            <node id="304" radius="1.5" x="918" y="6163" z="1113" inVp="4" inMag="1" time="247080000"/>
            <node id="305" radius="1.5" x="915" y="6213" z="1117" inVp="4" inMag="1" time="247080000"/>
            <node id="306" radius="1.5" x="913" y="6255" z="1132" inVp="4" inMag="1" time="247080000"/>
            <node id="307" radius="1.5" x="1183" y="6088" z="1202" inVp="4" inMag="1" time="247080000"/>
            <node id="308" radius="1.5" x="1190" y="6046" z="1216" inVp="4" inMag="1" time="247080000"/>
            <node id="309" radius="1.5" x="1162" y="6016" z="1219" inVp="4" inMag="1" time="247080000"/>
            <node id="310" radius="1.5" x="2286" y="14010" z="3" inVp="4" inMag="1" time="247080000"/>
            <node id="311" radius="1.5" x="2298" y="13982" z="14" inVp="4" inMag="1" time="247080000"/>
            <node id="312" radius="1.5" x="2300" y="13948" z="27" inVp="4" inMag="1" time="247080000"/>
            <node id="313" radius="1.5" x="2302" y="13915" z="40" inVp="4" inMag="1" time="247080000"/>
            <node id="314" radius="1.5" x="2305" y="13881" z="56" inVp="4" inMag="1" time="247080000"/>
            <node id="315" radius="1.5" x="2306" y="13837" z="71" inVp="4" inMag="1" time="247080000"/>
            <node id="316" radius="1.5" x="2310" y="13793" z="88" inVp="4" inMag="1" time="247080000"/>
            <node id="317" radius="1.5" x="2310" y="13745" z="103" inVp="4" inMag="1" time="247080000"/>
            <node id="318" radius="1.5" x="2325" y="13685" z="118" inVp="4" inMag="1" time="247080000"/>
            <node id="319" radius="1.5" x="2335" y="13635" z="129" inVp="4" inMag="1" time="247080000"/>
            <node id="320" radius="1.5" x="2333" y="13575" z="136" inVp="4" inMag="1" time="247080000"/>
            <node id="321" radius="1.5" x="2331" y="13515" z="140" inVp="4" inMag="1" time="247080000"/>
            <node id="322" radius="1.5" x="2327" y="13456" z="154" inVp="4" inMag="1" time="247080000"/>
            <node id="323" radius="1.5" x="2327" y="13412" z="166" inVp="4" inMag="1" time="247080000"/>
            <node id="324" radius="1.5" x="2323" y="13368" z="178" inVp="4" inMag="1" time="247080000"/>
            <node id="325" radius="1.5" x="2323" y="13320" z="194" inVp="4" inMag="1" time="247080000"/>
            <node id="326" radius="1.5" x="2325" y="13272" z="205" inVp="4" inMag="1" time="247080000"/>
            <node id="327" radius="1.5" x="2331" y="13226" z="219" inVp="4" inMag="1" time="247080000"/>
            <node id="328" radius="1.5" x="2340" y="13172" z="235" inVp="4" inMag="1" time="247080000"/>
            <node id="329" radius="1.5" x="2353" y="13123" z="253" inVp="4" inMag="1" time="247080000"/>
            <node id="330" radius="1.5" x="2365" y="13085" z="266" inVp="4" inMag="1" time="247080000"/>
            <node id="331" radius="1.5" x="2385" y="13038" z="284" inVp="4" inMag="1" time="247080000"/>
            <node id="332" radius="1.5" x="2410" y="13002" z="302" inVp="4" inMag="1" time="247080000"/>
            <node id="333" radius="1.5" x="2442" y="12967" z="318" inVp="4" inMag="1" time="247080000"/>
            <node id="334" radius="1.5" x="2471" y="12936" z="341" inVp="4" inMag="1" time="247080000"/>
            <node id="335" radius="1.5" x="2482" y="12900" z="352" inVp="4" inMag="1" time="247080000"/>
            <node id="336" radius="1.5" x="2482" y="12845" z="376" inVp="4" inMag="1" time="247080000"/>
            <node id="337" radius="1.5" x="2487" y="12860" z="391" inVp="4" inMag="1" time="247080000"/>
            <node id="338" radius="1.5" x="2525" y="12888" z="411" inVp="4" inMag="1" time="247080000"/>
            <node id="339" radius="1.5" x="2552" y="12891" z="425" inVp="4" inMag="1" time="247080000"/>
            <node id="340" radius="1.5" x="2575" y="12887" z="452" inVp="4" inMag="1" time="247080000"/>
            <node id="341" radius="1.5" x="2937" y="14355" z="1" inVp="4" inMag="1" time="247080000"/>
            <node id="342" radius="1.5" x="2961" y="14368" z="15" inVp="4" inMag="1" time="247080000"/>
            <node id="343" radius="1.5" x="2962" y="14333" z="42" inVp="4" inMag="1" time="247080000"/>
            <node id="344" radius="1.5" x="2985" y="14280" z="48" inVp="4" inMag="1" time="247080000"/>
            <node id="345" radius="1.5" x="2996" y="14237" z="56" inVp="4" inMag="1" time="247080000"/>
            <node id="346" radius="1.5" x="3003" y="14185" z="69" inVp="4" inMag="1" time="247080000"/>
            <node id="347" radius="1.5" x="2982" y="14112" z="91" inVp="4" inMag="1" time="247080000"/>
            <node id="348" radius="1.5" x="2980" y="14061" z="116" inVp="4" inMag="1" time="247080000"/>
            <node id="349" radius="1.5" x="2963" y="14027" z="143" inVp="4" inMag="1" time="247080000"/>
            <node id="350" radius="1.5" x="2933" y="13972" z="178" inVp="4" inMag="1" time="247080000"/>
            <node id="351" radius="1.5" x="2862" y="15527" z="1040" inVp="4" inMag="1" time="247080000"/>
            <node id="352" radius="1.5" x="2876" y="15496" z="1014" inVp="4" inMag="1" time="247080000"/>
            <node id="353" radius="1.5" x="2885" y="15455" z="994" inVp="4" inMag="1" time="247080000"/>
            <node id="354" radius="1.5" x="2885" y="15401" z="980" inVp="4" inMag="1" time="247080000"/>
            <node id="355" radius="1.5" x="2891" y="15355" z="965" inVp="4" inMag="1" time="247080000"/>
            <node id="356" radius="1.5" x="2900" y="15310" z="947" inVp="4" inMag="1" time="247080000"/>
            <node id="357" radius="1.5" x="2903" y="15275" z="928" inVp="4" inMag="1" time="247080000"/>
            <node id="358" radius="1.5" x="2912" y="15245" z="910" inVp="4" inMag="1" time="247080000"/>
            <node id="359" radius="1.5" x="2918" y="15227" z="886" inVp="4" inMag="1" time="247080000"/>
            <node id="360" radius="1.5" x="2912" y="15190" z="862" inVp="4" inMag="1" time="247080000"/>
            <node id="361" radius="1.5" x="2925" y="15155" z="842" inVp="4" inMag="1" time="247080000"/>
            <node id="362" radius="1.5" x="2931" y="15130" z="821" inVp="4" inMag="1" time="247080000"/>
            <node id="363" radius="1.5" x="2935" y="15107" z="783" inVp="4" inMag="1" time="247080000"/>
            <node id="364" radius="1.5" x="2918" y="15066" z="763" inVp="4" inMag="1" time="247080000"/>
            <node id="365" radius="1.5" x="2897" y="15022" z="750" inVp="4" inMag="1" time="247080000"/>
            <node id="366" radius="1.5" x="2881" y="14976" z="730" inVp="4" inMag="1" time="247080000"/>
            <node id="367" radius="1.5" x="2877" y="14941" z="701" inVp="4" inMag="1" time="247080000"/>
            <node id="368" radius="1.5" x="2883" y="14910" z="681" inVp="4" inMag="1" time="247080000"/>
            <node id="369" radius="1.5" x="2867" y="14885" z="661" inVp="4" inMag="1" time="247080000"/>
            <node id="370" radius="1.5" x="2830" y="14891" z="633" inVp="4" inMag="1" time="247080000"/>
            <node id="371" radius="1.5" x="2820" y="14880" z="603" inVp="4" inMag="1" time="247080000"/>
            <node id="372" radius="1.5" x="2821" y="14871" z="575" inVp="4" inMag="1" time="247080000"/>
            <node id="373" radius="1.5" x="2808" y="14851" z="553" inVp="4" inMag="1" time="247080000"/>
            <node id="374" radius="1.5" x="2800" y="14828" z="528" inVp="4" inMag="1" time="247080000"/>
            <node id="375" radius="1.5" x="2797" y="14798" z="506" inVp="4" inMag="1" time="247080000"/>
            <node id="376" radius="1.5" x="2803" y="14763" z="489" inVp="4" inMag="1" time="247080000"/>
            <node id="377" radius="1.5" x="2827" y="14740" z="471" inVp="4" inMag="1" time="247080000"/>
            <node id="378" radius="1.5" x="2852" y="14698" z="443" inVp="4" inMag="1" time="247080000"/>
            <node id="379" radius="1.5" x="2857" y="14650" z="420" inVp="4" inMag="1" time="247080000"/>
            <node id="380" radius="1.5" x="2871" y="14598" z="399" inVp="4" inMag="1" time="247080000"/>
            <node id="381" radius="1.5" x="2881" y="14555" z="386" inVp="4" inMag="1" time="247080000"/>
            <node id="382" radius="1.5" x="2897" y="14508" z="373" inVp="4" inMag="1" time="247080000"/>
            <node id="383" radius="1.5" x="2905" y="14466" z="359" inVp="4" inMag="1" time="247080000"/>
            <node id="384" radius="1.5" x="2901" y="14422" z="348" inVp="4" inMag="1" time="247080000"/>
            <node id="385" radius="1.5" x="2900" y="14365" z="348" inVp="4" inMag="1" time="247080000"/>
            <node id="386" radius="1.5" x="2900" y="14328" z="322" inVp="4" inMag="1" time="247080000"/>
            <node id="387" radius="1.5" x="2921" y="14290" z="310" inVp="4" inMag="1" time="247080000"/>
            <node id="388" radius="1.5" x="2935" y="14243" z="295" inVp="4" inMag="1" time="247080000"/>
            <node id="389" radius="1.5" x="2941" y="14200" z="281" inVp="4" inMag="1" time="247080000"/>
            <node id="390" radius="1.5" x="2950" y="14165" z="266" inVp="4" inMag="1" time="247080000"/>
            <node id="391" radius="1.5" x="2961" y="14120" z="251" inVp="4" inMag="1" time="247080000"/>
            <node id="392" radius="1.5" x="2965" y="14083" z="237" inVp="4" inMag="1" time="247080000"/>
            <node id="393" radius="1.5" x="2960" y="14023" z="217" inVp="4" inMag="1" time="247080000"/>
            <node id="394" radius="1.5" x="2937" y="13972" z="207" inVp="4" inMag="1" time="247080000"/>
            <node id="395" radius="1.5" x="2912" y="13913" z="202" inVp="4" inMag="1" time="247080000"/>
            <node id="396" radius="1.5" x="2898" y="13787" z="217" inVp="4" inMag="1" time="247080000"/>
            <node id="397" radius="1.5" x="2892" y="13680" z="246" inVp="4" inMag="1" time="247080000"/>
            <node id="398" radius="1.5" x="2883" y="13625" z="261" inVp="4" inMag="1" time="247080000"/>
            <node id="399" radius="1.5" x="2868" y="13575" z="278" inVp="4" inMag="1" time="247080000"/>
            <node id="400" radius="1.5" x="2838" y="13530" z="287" inVp="4" inMag="1" time="247080000"/>
            <node id="401" radius="1.5" x="2801" y="13508" z="294" inVp="4" inMag="1" time="247080000"/>
            <node id="402" radius="1.5" x="2780" y="13465" z="315" inVp="4" inMag="1" time="247080000"/>
            <node id="403" radius="1.5" x="2763" y="13420" z="347" inVp="4" inMag="1" time="247080000"/>
            <node id="404" radius="1.5" x="2750" y="13390" z="363" inVp="4" inMag="1" time="247080000"/>
            <node id="405" radius="1.5" x="2740" y="13337" z="378" inVp="4" inMag="1" time="247080000"/>
            <node id="406" radius="1.5" x="2741" y="13285" z="395" inVp="4" inMag="1" time="247080000"/>
            <node id="407" radius="1.5" x="2727" y="13232" z="426" inVp="4" inMag="1" time="247080000"/>
            <node id="408" radius="1.5" x="2702" y="13190" z="455" inVp="4" inMag="1" time="247080000"/>
            <node id="409" radius="1.5" x="2661" y="13131" z="482" inVp="4" inMag="1" time="247080000"/>
            <node id="410" radius="1.5" x="2646" y="13068" z="489" inVp="4" inMag="1" time="247080000"/>
            <node id="411" radius="1.5" x="2623" y="13012" z="489" inVp="4" inMag="1" time="247080000"/>
            <node id="412" radius="1.5" x="2608" y="12963" z="485" inVp="4" inMag="1" time="247080000"/>
            <node id="413" radius="1.5" x="2600" y="12916" z="478" inVp="4" inMag="1" time="247080000"/>
            <node id="414" radius="1.5" x="2590" y="12865" z="474" inVp="4" inMag="1" time="247080000"/>
            <node id="415" radius="1.5" x="2587" y="12795" z="486" inVp="4" inMag="1" time="247080000"/>
            <node id="416" radius="1.5" x="2593" y="12738" z="499" inVp="4" inMag="1" time="247080000"/>
            <node id="417" radius="1.5" x="2597" y="12678" z="518" inVp="4" inMag="1" time="247080000"/>
            <node id="418" radius="1.5" x="2605" y="12620" z="538" inVp="4" inMag="1" time="247080000"/>
            <node id="419" radius="1.5" x="2613" y="12580" z="550" inVp="4" inMag="1" time="247080000"/>
            <node id="420" radius="1.5" x="2608" y="12517" z="575" inVp="4" inMag="1" time="247080000"/>
            <node id="421" radius="1.5" x="2595" y="12455" z="601" inVp="4" inMag="1" time="247080000"/>
            <node id="422" radius="1.5" x="2586" y="12380" z="630" inVp="4" inMag="1" time="247080000"/>
            <node id="423" radius="1.5" x="2582" y="12320" z="650" inVp="4" inMag="1" time="247080000"/>
            <node id="424" radius="1.5" x="2590" y="12265" z="664" inVp="4" inMag="1" time="247080000"/>
            <node id="425" radius="1.5" x="2595" y="12192" z="684" inVp="4" inMag="1" time="247080000"/>
            <node id="426" radius="1.5" x="2615" y="12153" z="695" inVp="4" inMag="1" time="247080000"/>
            <node id="427" radius="1.5" x="2625" y="12118" z="708" inVp="4" inMag="1" time="247080000"/>
            <node id="428" radius="1.5" x="2630" y="12050" z="726" inVp="4" inMag="1" time="247080000"/>
            <node id="429" radius="1.5" x="2653" y="12005" z="754" inVp="4" inMag="1" time="247080000"/>
            <node id="430" radius="1.5" x="2681" y="11962" z="773" inVp="4" inMag="1" time="247080000"/>
            <node id="431" radius="1.5" x="2715" y="11916" z="788" inVp="4" inMag="1" time="247080000"/>
            <node id="432" radius="1.5" x="2743" y="11881" z="800" inVp="4" inMag="1" time="247080000"/>
            <node id="433" radius="1.5" x="2780" y="11830" z="815" inVp="4" inMag="1" time="247080000"/>
            <node id="434" radius="1.5" x="2805" y="11766" z="841" inVp="4" inMag="1" time="247080000"/>
            <node id="435" radius="1.5" x="2821" y="11722" z="853" inVp="4" inMag="1" time="247080000"/>
            <node id="436" radius="1.5" x="2837" y="11660" z="863" inVp="4" inMag="1" time="247080000"/>
            <node id="437" radius="1.5" x="2845" y="11581" z="876" inVp="4" inMag="1" time="247080000"/>
            <node id="438" radius="1.5" x="2860" y="11513" z="893" inVp="4" inMag="1" time="247080000"/>
            <node id="439" radius="1.5" x="2871" y="11456" z="904" inVp="4" inMag="1" time="247080000"/>
            <node id="440" radius="1.5" x="2881" y="11392" z="921" inVp="4" inMag="1" time="247080000"/>
            <node id="441" radius="1.5" x="2888" y="11341" z="933" inVp="4" inMag="1" time="247080000"/>
            <node id="442" radius="1.5" x="2888" y="11285" z="948" inVp="4" inMag="1" time="247080000"/>
            <node id="443" radius="1.5" x="2888" y="11230" z="965" inVp="4" inMag="1" time="247080000"/>
            <node id="444" radius="1.5" x="2896" y="11180" z="983" inVp="4" inMag="1" time="247080000"/>
            <node id="445" radius="1.5" x="2908" y="11123" z="996" inVp="4" inMag="1" time="247080000"/>
            <node id="446" radius="1.5" x="2920" y="11091" z="1008" inVp="4" inMag="1" time="247080000"/>
            <node id="447" radius="1.5" x="2933" y="11050" z="1026" inVp="4" inMag="1" time="247080000"/>
            <node id="448" radius="1.5" x="2960" y="10982" z="1050" inVp="4" inMag="1" time="247080000"/>
            <node id="449" radius="1.5" x="2940" y="10922" z="1076" inVp="4" inMag="1" time="247080000"/>
            <node id="450" radius="1.5" x="2920" y="10852" z="1105" inVp="4" inMag="1" time="247080000"/>
            <node id="451" radius="1.5" x="2915" y="10768" z="1149" inVp="4" inMag="1" time="247080000"/>
            <node id="452" radius="1.5" x="2917" y="10690" z="1198" inVp="4" inMag="1" time="247080000"/>
            <node id="453" radius="1.5" x="2908" y="10627" z="1225" inVp="4" inMag="1" time="247080000"/>
            <node id="454" radius="1.5" x="2895" y="10580" z="1280" inVp="4" inMag="1" time="247080000"/>
            <node id="455" radius="1.5" x="2872" y="10535" z="1321" inVp="4" inMag="1" time="247080000"/>
            <node id="456" radius="1.5" x="2857" y="10475" z="1368" inVp="4" inMag="1" time="247080000"/>
            <node id="457" radius="1.5" x="2832" y="10417" z="1402" inVp="4" inMag="1" time="247080000"/>
            <node id="458" radius="1.5" x="2825" y="10371" z="1424" inVp="4" inMag="1" time="247080000"/>
            <node id="459" radius="1.5" x="2837" y="10321" z="1454" inVp="4" inMag="1" time="247080000"/>
            <node id="460" radius="1.5" x="2866" y="10253" z="1480" inVp="4" inMag="1" time="247080000"/>
            <node id="461" radius="1.5" x="2885" y="10210" z="1499" inVp="4" inMag="1" time="247080000"/>
            <node id="462" radius="1.5" x="2885" y="10180" z="1509" inVp="4" inMag="1" time="247080000"/>
            <node id="463" radius="1.5" x="2876" y="10160" z="1526" inVp="4" inMag="1" time="247080000"/>
            <node id="464" radius="1.5" x="2893" y="10142" z="1550" inVp="4" inMag="1" time="247080000"/>
            <node id="465" radius="1.5" x="2898" y="10098" z="1566" inVp="4" inMag="1" time="247080000"/>
            <node id="466" radius="1.5" x="2908" y="10038" z="1597" inVp="4" inMag="1" time="247080000"/>
            <node id="467" radius="1.5" x="2915" y="10015" z="1623" inVp="4" inMag="1" time="247080000"/>
            <node id="468" radius="1.5" x="2922" y="10001" z="1643" inVp="4" inMag="1" time="247080000"/>
            <node id="469" radius="1.5" x="2913" y="9948" z="1669" inVp="4" inMag="1" time="247080000"/>
            <node id="470" radius="1.5" x="2922" y="9902" z="1695" inVp="4" inMag="1" time="247080000"/>
            <node id="525" radius="1.5" x="2927" y="9867" z="1710" inVp="4" inMag="1" time="247080000"/>
            <node id="526" radius="1.5" x="2926" y="9832" z="1728" inVp="4" inMag="1" time="247080000"/>
            <node id="527" radius="1.5" x="2905" y="9793" z="1745" inVp="4" inMag="1" time="247080000"/>
            <node id="528" radius="1.5" x="2875" y="9762" z="1763" inVp="4" inMag="1" time="247080000"/>
            <node id="529" radius="1.5" x="2852" y="9737" z="1774" inVp="4" inMag="1" time="247080000"/>
            <node id="530" radius="1.5" x="2813" y="9700" z="1783" inVp="4" inMag="1" time="247080000"/>
            <node id="531" radius="1.5" x="2771" y="9663" z="1801" inVp="4" inMag="1" time="247080000"/>
            <node id="532" radius="1.5" x="2751" y="9640" z="1827" inVp="4" inMag="1" time="247080000"/>
            <node id="533" radius="1.5" x="2725" y="9606" z="1852" inVp="4" inMag="1" time="247080000"/>
            <node id="534" radius="1.5" x="2678" y="9560" z="1881" inVp="4" inMag="1" time="247080000"/>
            <node id="535" radius="1.5" x="2612" y="9545" z="1909" inVp="4" inMag="1" time="247080000"/>
            <node id="536" radius="1.5" x="2538" y="9510" z="1932" inVp="4" inMag="1" time="247080000"/>
            <node id="537" radius="1.5" x="2493" y="9470" z="1959" inVp="4" inMag="1" time="247080000"/>
            <node id="538" radius="1.5" x="2445" y="9386" z="1984" inVp="4" inMag="1" time="247080000"/>
            <node id="539" radius="1.5" x="2440" y="9322" z="2005" inVp="4" inMag="1" time="247080000"/>
            <node id="540" radius="1.5" x="2440" y="9241" z="2029" inVp="4" inMag="1" time="247080000"/>
            <node id="541" radius="1.5" x="2435" y="9217" z="2040" inVp="4" inMag="1" time="247080000"/>
            <node id="542" radius="1.5" x="2425" y="9177" z="2054" inVp="4" inMag="1" time="247080000"/>
            <node id="543" radius="1.5" x="2405" y="9148" z="2071" inVp="4" inMag="1" time="247080000"/>
            <node id="544" radius="1.5" x="2391" y="9097" z="2096" inVp="4" inMag="1" time="247080000"/>
            <node id="545" radius="1.5" x="2398" y="9046" z="2123" inVp="4" inMag="1" time="247080000"/>
            <node id="546" radius="1.5" x="2403" y="9010" z="2152" inVp="4" inMag="1" time="247080000"/>
            <node id="547" radius="1.5" x="2415" y="8971" z="2179" inVp="4" inMag="1" time="247080000"/>
            <node id="548" radius="1.5" x="2413" y="8917" z="2193" inVp="4" inMag="1" time="247080000"/>
            <node id="549" radius="1.5" x="2415" y="8865" z="2206" inVp="4" inMag="1" time="247080000"/>
            <node id="550" radius="1.5" x="2445" y="8788" z="2221" inVp="4" inMag="1" time="247080000"/>
            <node id="551" radius="1.5" x="2472" y="8720" z="2241" inVp="4" inMag="1" time="247080000"/>
            <node id="552" radius="1.5" x="2478" y="8651" z="2262" inVp="4" inMag="1" time="247080000"/>
            <node id="553" radius="1.5" x="2483" y="8580" z="2285" inVp="4" inMag="1" time="247080000"/>
            <node id="554" radius="1.5" x="2492" y="8515" z="2311" inVp="4" inMag="1" time="247080000"/>
            <node id="555" radius="1.5" x="2495" y="8492" z="2327" inVp="4" inMag="1" time="247080000"/>
            <node id="556" radius="1.5" x="2502" y="8460" z="2354" inVp="4" inMag="1" time="247080000"/>
            <node id="557" radius="1.5" x="2502" y="8431" z="2375" inVp="4" inMag="1" time="247080000"/>
            <node id="558" radius="1.5" x="2517" y="8377" z="2405" inVp="4" inMag="1" time="247080000"/>
            <node id="559" radius="1.5" x="2516" y="8308" z="2442" inVp="4" inMag="1" time="247080000"/>
            <node id="560" radius="1.5" x="2527" y="8267" z="2472" inVp="4" inMag="1" time="247080000"/>
            <node id="561" radius="1.5" x="2557" y="8200" z="2515" inVp="4" inMag="1" time="247080000"/>
            <node id="562" radius="1.5" x="2562" y="8146" z="2541" inVp="4" inMag="1" time="247080000"/>
            <node id="563" radius="1.5" x="2572" y="8095" z="2565" inVp="4" inMag="1" time="247080000"/>
            <node id="564" radius="1.5" x="2576" y="8053" z="2587" inVp="4" inMag="1" time="247080000"/>
            <node id="565" radius="1.5" x="2585" y="8006" z="2609" inVp="4" inMag="1" time="247080000"/>
            <node id="566" radius="1.5" x="2596" y="7955" z="2634" inVp="4" inMag="1" time="247080000"/>
            <node id="567" radius="1.5" x="2612" y="7915" z="2653" inVp="4" inMag="1" time="247080000"/>
            <node id="568" radius="1.5" x="2635" y="7887" z="2666" inVp="4" inMag="1" time="247080000"/>
            <node id="569" radius="1.5" x="2665" y="7851" z="2684" inVp="4" inMag="1" time="247080000"/>
            <node id="570" radius="1.5" x="2676" y="7815" z="2710" inVp="4" inMag="1" time="247080000"/>
            <node id="571" radius="1.5" x="2685" y="7786" z="2731" inVp="4" inMag="1" time="247080000"/>
            <node id="572" radius="1.5" x="2707" y="7736" z="2758" inVp="4" inMag="1" time="247080000"/>
            <node id="573" radius="1.5" x="2737" y="7687" z="2784" inVp="4" inMag="1" time="247080000"/>
            <node id="574" radius="1.5" x="2761" y="7635" z="2817" inVp="4" inMag="1" time="247080000"/>
            <node id="575" radius="1.5" x="2775" y="7586" z="2845" inVp="4" inMag="1" time="247080000"/>
            <node id="576" radius="1.5" x="2791" y="7545" z="2875" inVp="4" inMag="1" time="247080000"/>
            <node id="577" radius="1.5" x="2820" y="7492" z="2913" inVp="4" inMag="1" time="247080000"/>
            <node id="578" radius="1.5" x="2847" y="7432" z="2949" inVp="4" inMag="1" time="247080000"/>
            <node id="579" radius="1.5" x="2865" y="7398" z="2984" inVp="4" inMag="1" time="247080000"/>
            <node id="580" radius="1.5" x="2890" y="7361" z="3020" inVp="4" inMag="1" time="247080000"/>
            <node id="581" radius="1.5" x="2896" y="7310" z="3056" inVp="4" inMag="1" time="247080000"/>
            <node id="582" radius="1.5" x="2902" y="7261" z="3085" inVp="4" inMag="1" time="247080000"/>
            <node id="583" radius="1.5" x="2911" y="7210" z="3115" inVp="4" inMag="1" time="247080000"/>
            <node id="584" radius="1.5" x="2887" y="7138" z="3138" inVp="4" inMag="1" time="247080000"/>
            <node id="585" radius="1.5" x="2878" y="7065" z="3163" inVp="4" inMag="1" time="247080000"/>
            <node id="586" radius="1.5" x="2875" y="7018" z="3186" inVp="4" inMag="1" time="247080000"/>
            <node id="587" radius="1.5" x="2880" y="6955" z="3202" inVp="4" inMag="1" time="247080000"/>
            <node id="588" radius="1.5" x="2866" y="6901" z="3222" inVp="4" inMag="1" time="247080000"/>
            <node id="589" radius="1.5" x="2862" y="6847" z="3239" inVp="4" inMag="1" time="247080000"/>
            <node id="590" radius="1.5" x="2855" y="6823" z="3248" inVp="4" inMag="1" time="247080000"/>
            <node id="591" radius="1.5" x="2840" y="6760" z="3259" inVp="4" inMag="1" time="247080000"/>
            <node id="592" radius="1.5" x="2850" y="6666" z="3267" inVp="4" inMag="1" time="247080000"/>
            <node id="593" radius="1.5" x="2840" y="6607" z="3292" inVp="4" inMag="1" time="247080000"/>
            <node id="594" radius="1.5" x="2855" y="6518" z="3312" inVp="4" inMag="1" time="247080000"/>
            <node id="595" radius="1.5" x="2910" y="6386" z="3329" inVp="4" inMag="1" time="247080000"/>
            <node id="596" radius="1.5" x="2912" y="6330" z="3340" inVp="4" inMag="1" time="247080000"/>
            <node id="597" radius="1.5" x="2935" y="6268" z="3352" inVp="4" inMag="1" time="247080000"/>
            <node id="598" radius="1.5" x="2970" y="6200" z="3362" inVp="4" inMag="1" time="247080000"/>
            <node id="599" radius="1.5" x="2991" y="6148" z="3372" inVp="4" inMag="1" time="247080000"/>
            <node id="600" radius="1.5" x="3010" y="6090" z="3371" inVp="4" inMag="1" time="247080000"/>
            <node id="601" radius="1.5" x="3031" y="6032" z="3379" inVp="4" inMag="1" time="247080000"/>
            <node id="602" radius="1.5" x="3040" y="6005" z="3386" inVp="4" inMag="1" time="247080000"/>
            <node id="603" radius="1.5" x="3055" y="5965" z="3392" inVp="4" inMag="1" time="247080000"/>
            <node id="604" radius="1.5" x="3073" y="5930" z="3400" inVp="4" inMag="1" time="247080000"/>
            <node id="605" radius="1.5" x="3103" y="5836" z="3398" inVp="4" inMag="1" time="247080000"/>
            <node id="606" radius="1.5" x="3116" y="5792" z="3415" inVp="4" inMag="1" time="247080000"/>
            <node id="607" radius="1.5" x="3137" y="5748" z="3429" inVp="4" inMag="1" time="247080000"/>
            <node id="608" radius="1.5" x="3170" y="5705" z="3441" inVp="4" inMag="1" time="247080000"/>
            <node id="609" radius="1.5" x="3166" y="5660" z="3453" inVp="4" inMag="1" time="247080000"/>
            <node id="610" radius="1.5" x="3185" y="5611" z="3467" inVp="4" inMag="1" time="247080000"/>
            <node id="611" radius="1.5" x="3205" y="5578" z="3482" inVp="4" inMag="1" time="247080000"/>
            <node id="612" radius="1.5" x="3226" y="5515" z="3491" inVp="4" inMag="1" time="247080000"/>
            <node id="613" radius="1.5" x="3231" y="5470" z="3497" inVp="4" inMag="1" time="247080000"/>
            <node id="614" radius="1.5" x="3242" y="5417" z="3510" inVp="4" inMag="1" time="247080000"/>
            <node id="615" radius="1.5" x="3085" y="350" z="5011" inVp="4" inMag="1" time="247080000"/>
            <node id="616" radius="1.5" x="3021" y="382" z="5000" inVp="4" inMag="1" time="247080000"/>
            <node id="617" radius="1.5" x="2986" y="417" z="4997" inVp="4" inMag="1" time="247080000"/>
            <node id="618" radius="1.5" x="2956" y="456" z="4991" inVp="4" inMag="1" time="247080000"/>
            <node id="619" radius="1.5" x="2926" y="482" z="4983" inVp="4" inMag="1" time="247080000"/>
            <node id="620" radius="1.5" x="2902" y="508" z="4965" inVp="4" inMag="1" time="247080000"/>
            <node id="621" radius="1.5" x="2862" y="530" z="4942" inVp="4" inMag="1" time="247080000"/>
            <node id="622" radius="1.5" x="2838" y="547" z="4924" inVp="4" inMag="1" time="247080000"/>
            <node id="623" radius="1.5" x="2810" y="573" z="4904" inVp="4" inMag="1" time="247080000"/>
            <node id="624" radius="1.5" x="2785" y="608" z="4871" inVp="4" inMag="1" time="247080000"/>
            <node id="625" radius="1.5" x="2770" y="642" z="4851" inVp="4" inMag="1" time="247080000"/>
            <node id="626" radius="1.5" x="2755" y="701" z="4819" inVp="4" inMag="1" time="247080000"/>
            <node id="627" radius="1.5" x="2727" y="756" z="4792" inVp="4" inMag="1" time="247080000"/>
            <node id="628" radius="1.5" x="2725" y="818" z="4765" inVp="4" inMag="1" time="247080000"/>
            <node id="629" radius="1.5" x="2725" y="865" z="4736" inVp="4" inMag="1" time="247080000"/>
            <node id="630" radius="1.5" x="2730" y="922" z="4704" inVp="4" inMag="1" time="247080000"/>
            <node id="631" radius="1.5" x="2730" y="980" z="4674" inVp="4" inMag="1" time="247080000"/>
            <node id="632" radius="1.5" x="2731" y="1025" z="4663" inVp="4" inMag="1" time="247080000"/>
            <node id="633" radius="1.5" x="2745" y="1095" z="4656" inVp="4" inMag="1" time="247080000"/>
            <node id="634" radius="1.5" x="2750" y="1175" z="4650" inVp="4" inMag="1" time="247080000"/>
            <node id="635" radius="1.5" x="2756" y="1242" z="4644" inVp="4" inMag="1" time="247080000"/>
            <node id="636" radius="1.5" x="2753" y="1292" z="4639" inVp="4" inMag="1" time="247080000"/>
            <node id="637" radius="1.5" x="2758" y="1343" z="4635" inVp="4" inMag="1" time="247080000"/>
            <node id="638" radius="1.5" x="2763" y="1403" z="4625" inVp="4" inMag="1" time="247080000"/>
            <node id="639" radius="1.5" x="2775" y="1487" z="4610" inVp="4" inMag="1" time="247080000"/>
            <node id="640" radius="1.5" x="2801" y="1595" z="4592" inVp="4" inMag="1" time="247080000"/>
            <node id="641" radius="1.5" x="2822" y="1702" z="4571" inVp="4" inMag="1" time="247080000"/>
            <node id="642" radius="1.5" x="2841" y="1780" z="4559" inVp="4" inMag="1" time="247080000"/>
            <node id="643" radius="1.5" x="2870" y="1847" z="4547" inVp="4" inMag="1" time="247080000"/>
            <node id="644" radius="1.5" x="2888" y="1910" z="4536" inVp="4" inMag="1" time="247080000"/>
            <node id="645" radius="1.5" x="2910" y="1995" z="4521" inVp="4" inMag="1" time="247080000"/>
            <node id="646" radius="1.5" x="2933" y="2048" z="4505" inVp="4" inMag="1" time="247080000"/>
            <node id="647" radius="1.5" x="2950" y="2090" z="4495" inVp="4" inMag="1" time="247080000"/>
            <node id="648" radius="1.5" x="2968" y="2140" z="4482" inVp="4" inMag="1" time="247080000"/>
            <node id="649" radius="1.5" x="2992" y="2198" z="4463" inVp="4" inMag="1" time="247080000"/>
            <node id="650" radius="1.5" x="3010" y="2297" z="4434" inVp="4" inMag="1" time="247080000"/>
            <node id="651" radius="1.5" x="3022" y="2357" z="4411" inVp="4" inMag="1" time="247080000"/>
            <node id="652" radius="1.5" x="3040" y="2397" z="4388" inVp="4" inMag="1" time="247080000"/>
            <node id="653" radius="1.5" x="3037" y="2430" z="4367" inVp="4" inMag="1" time="247080000"/>
            <node id="654" radius="1.5" x="3037" y="2448" z="4345" inVp="4" inMag="1" time="247080000"/>
            <node id="655" radius="1.5" x="3040" y="2472" z="4326" inVp="4" inMag="1" time="247080000"/>
            <node id="656" radius="1.5" x="3067" y="2517" z="4305" inVp="4" inMag="1" time="247080000"/>
            <node id="657" radius="1.5" x="3087" y="2556" z="4290" inVp="4" inMag="1" time="247080000"/>
            <node id="658" radius="1.5" x="3122" y="2615" z="4272" inVp="4" inMag="1" time="247080000"/>
            <node id="659" radius="1.5" x="3140" y="2673" z="4254" inVp="4" inMag="1" time="247080000"/>
            <node id="660" radius="1.5" x="3172" y="2761" z="4234" inVp="4" inMag="1" time="247080000"/>
            <node id="661" radius="1.5" x="3188" y="2825" z="4216" inVp="4" inMag="1" time="247080000"/>
            <node id="662" radius="1.5" x="3212" y="2867" z="4198" inVp="4" inMag="1" time="247080000"/>
            <node id="663" radius="1.5" x="3218" y="2940" z="4185" inVp="4" inMag="1" time="247080000"/>
            <node id="664" radius="1.5" x="3225" y="3000" z="4172" inVp="4" inMag="1" time="247080000"/>
            <node id="665" radius="1.5" x="3231" y="3058" z="4157" inVp="4" inMag="1" time="247080000"/>
            <node id="666" radius="1.5" x="3251" y="3126" z="4133" inVp="4" inMag="1" time="247080000"/>
            <node id="667" radius="1.5" x="3260" y="3165" z="4116" inVp="4" inMag="1" time="247080000"/>
            <node id="668" radius="1.5" x="3255" y="3230" z="4103" inVp="4" inMag="1" time="247080000"/>
            <node id="669" radius="1.5" x="3245" y="3288" z="4082" inVp="4" inMag="1" time="247080000"/>
            <node id="670" radius="1.5" x="3211" y="3328" z="4053" inVp="4" inMag="1" time="247080000"/>
            <node id="671" radius="1.5" x="3206" y="3410" z="4038" inVp="4" inMag="1" time="247080000"/>
            <node id="672" radius="1.5" x="3205" y="3466" z="4023" inVp="4" inMag="1" time="247080000"/>
            <node id="673" radius="1.5" x="3175" y="3510" z="4007" inVp="4" inMag="1" time="247080000"/>
            <node id="674" radius="1.5" x="3155" y="3585" z="3991" inVp="4" inMag="1" time="247080000"/>
            <node id="675" radius="1.5" x="3147" y="3672" z="3973" inVp="4" inMag="1" time="247080000"/>
            <node id="676" radius="1.5" x="3121" y="3713" z="3961" inVp="4" inMag="1" time="247080000"/>
            <node id="677" radius="1.5" x="3105" y="3765" z="3949" inVp="4" inMag="1" time="247080000"/>
            <node id="678" radius="1.5" x="3081" y="3840" z="3927" inVp="4" inMag="1" time="247080000"/>
            <node id="679" radius="1.5" x="3088" y="3896" z="3905" inVp="4" inMag="1" time="247080000"/>
            <node id="680" radius="1.5" x="3100" y="3920" z="3891" inVp="4" inMag="1" time="247080000"/>
            <node id="681" radius="1.5" x="3110" y="3973" z="3867" inVp="4" inMag="1" time="247080000"/>
            <node id="682" radius="1.5" x="3146" y="4023" z="3839" inVp="4" inMag="1" time="247080000"/>
            <node id="683" radius="1.5" x="3166" y="4080" z="3822" inVp="4" inMag="1" time="247080000"/>
            <node id="684" radius="1.5" x="3165" y="4121" z="3803" inVp="4" inMag="1" time="247080000"/>
            <node id="685" radius="1.5" x="3152" y="4185" z="3781" inVp="4" inMag="1" time="247080000"/>
            <node id="686" radius="1.5" x="3147" y="4275" z="3763" inVp="4" inMag="1" time="247080000"/>
            <node id="687" radius="1.5" x="3148" y="4302" z="3736" inVp="4" inMag="1" time="247080000"/>
            <node id="688" radius="1.5" x="3158" y="4335" z="3712" inVp="4" inMag="1" time="247080000"/>
            <node id="689" radius="1.5" x="3165" y="4375" z="3684" inVp="4" inMag="1" time="247080000"/>
            <node id="690" radius="1.5" x="3176" y="4410" z="3665" inVp="4" inMag="1" time="247080000"/>
            <node id="691" radius="1.5" x="3181" y="4460" z="3638" inVp="4" inMag="1" time="247080000"/>
            <node id="692" radius="1.5" x="1065" y="263" z="3081" inVp="4" inMag="1" time="247080000"/>
            <node id="693" radius="1.5" x="1067" y="350" z="3078" inVp="4" inMag="1" time="247080000"/>
            <node id="694" radius="1.5" x="1085" y="408" z="3069" inVp="4" inMag="1" time="247080000"/>
            <node id="695" radius="1.5" x="1082" y="447" z="3070" inVp="4" inMag="1" time="247080000"/>
            <node id="696" radius="1.5" x="1078" y="512" z="3067" inVp="4" inMag="1" time="247080000"/>
            <node id="697" radius="1.5" x="1075" y="561" z="3068" inVp="4" inMag="1" time="247080000"/>
            <node id="698" radius="1.5" x="1090" y="638" z="3065" inVp="4" inMag="1" time="247080000"/>
            <node id="699" radius="1.5" x="1102" y="717" z="3062" inVp="4" inMag="1" time="247080000"/>
            <node id="700" radius="1.5" x="1108" y="765" z="3063" inVp="4" inMag="1" time="247080000"/>
            <node id="701" radius="1.5" x="1115" y="827" z="3062" inVp="4" inMag="1" time="247080000"/>
            <node id="702" radius="1.5" x="1128" y="870" z="3054" inVp="4" inMag="1" time="247080000"/>
            <node id="703" radius="1.5" x="1152" y="927" z="3052" inVp="4" inMag="1" time="247080000"/>
            <node id="704" radius="1.5" x="1176" y="1045" z="3044" inVp="4" inMag="1" time="247080000"/>
            <node id="705" radius="1.5" x="1173" y="1092" z="3035" inVp="4" inMag="1" time="247080000"/>
            <node id="706" radius="1.5" x="1177" y="1162" z="3022" inVp="4" inMag="1" time="247080000"/>
            <node id="707" radius="1.5" x="1175" y="1235" z="3011" inVp="4" inMag="1" time="247080000"/>
            <node id="708" radius="1.5" x="1182" y="1288" z="3000" inVp="4" inMag="1" time="247080000"/>
            <node id="709" radius="1.5" x="1191" y="1360" z="2992" inVp="4" inMag="1" time="247080000"/>
            <node id="710" radius="1.5" x="1197" y="1443" z="2985" inVp="4" inMag="1" time="247080000"/>
            <node id="711" radius="1.5" x="1205" y="1541" z="2976" inVp="4" inMag="1" time="247080000"/>
            <node id="712" radius="1.5" x="3272" y="295" z="2051" inVp="4" inMag="1" time="247080000"/>
            <node id="713" radius="1.5" x="3270" y="356" z="2089" inVp="4" inMag="1" time="247080000"/>
            <node id="714" radius="1.5" x="3285" y="438" z="2107" inVp="4" inMag="1" time="247080000"/>
            <node id="715" radius="1.5" x="3290" y="508" z="2126" inVp="4" inMag="1" time="247080000"/>
            <node id="716" radius="1.5" x="3297" y="576" z="2145" inVp="4" inMag="1" time="247080000"/>
            <node id="717" radius="1.5" x="3302" y="630" z="2169" inVp="4" inMag="1" time="247080000"/>
            <node id="718" radius="1.5" x="3305" y="680" z="2192" inVp="4" inMag="1" time="247080000"/>
            <node id="719" radius="1.5" x="3296" y="766" z="2235" inVp="4" inMag="1" time="247080000"/>
            <node id="720" radius="1.5" x="3255" y="846" z="2276" inVp="4" inMag="1" time="247080000"/>
            <node id="721" radius="1.5" x="3240" y="918" z="2310" inVp="4" inMag="1" time="247080000"/>
            <node id="722" radius="1.5" x="3215" y="951" z="2330" inVp="4" inMag="1" time="247080000"/>
            <node id="723" radius="1.5" x="3220" y="975" z="2342" inVp="4" inMag="1" time="247080000"/>
            <node id="724" radius="1.5" x="3223" y="1055" z="2365" inVp="4" inMag="1" time="247080000"/>
            <node id="725" radius="1.5" x="3217" y="1106" z="2386" inVp="4" inMag="1" time="247080000"/>
            <node id="726" radius="1.5" x="3220" y="1187" z="2415" inVp="4" inMag="1" time="247080000"/>
            <node id="727" radius="1.5" x="3208" y="1217" z="2431" inVp="4" inMag="1" time="247080000"/>
            <node id="728" radius="1.5" x="3191" y="1265" z="2461" inVp="4" inMag="1" time="247080000"/>
            <node id="729" radius="1.5" x="3185" y="1330" z="2481" inVp="4" inMag="1" time="247080000"/>
            <node id="730" radius="1.5" x="3160" y="1396" z="2506" inVp="4" inMag="1" time="247080000"/>
            <node id="731" radius="1.5" x="3120" y="1430" z="2531" inVp="4" inMag="1" time="247080000"/>
            <node id="732" radius="1.5" x="3095" y="1510" z="2560" inVp="4" inMag="1" time="247080000"/>
            <node id="733" radius="1.5" x="3070" y="1591" z="2579" inVp="4" inMag="1" time="247080000"/>
            <node id="734" radius="1.5" x="3058" y="1660" z="2599" inVp="4" inMag="1" time="247080000"/>
            <node id="735" radius="1.5" x="3061" y="1695" z="2616" inVp="4" inMag="1" time="247080000"/>
            <node id="736" radius="1.5" x="3055" y="1760" z="2634" inVp="4" inMag="1" time="247080000"/>
            <node id="737" radius="1.5" x="3023" y="1825" z="2665" inVp="4" inMag="1" time="247080000"/>
            <node id="738" radius="1.5" x="3016" y="1891" z="2679" inVp="4" inMag="1" time="247080000"/>
            <node id="739" radius="1.5" x="3006" y="1942" z="2695" inVp="4" inMag="1" time="247080000"/>
            <node id="740" radius="1.5" x="3012" y="1986" z="2711" inVp="4" inMag="1" time="247080000"/>
            <node id="741" radius="1.5" x="3017" y="2035" z="2726" inVp="4" inMag="1" time="247080000"/>
            <node id="742" radius="1.5" x="3008" y="2086" z="2746" inVp="4" inMag="1" time="247080000"/>
            <node id="743" radius="1.5" x="2986" y="2115" z="2764" inVp="4" inMag="1" time="247080000"/>
            <node id="744" radius="1.5" x="2970" y="2151" z="2773" inVp="4" inMag="1" time="247080000"/>
            <node id="745" radius="1.5" x="2970" y="2190" z="2790" inVp="4" inMag="1" time="247080000"/>
            <node id="746" radius="1.5" x="2966" y="2220" z="2809" inVp="4" inMag="1" time="247080000"/>
            <node id="747" radius="1.5" x="2955" y="2255" z="2826" inVp="4" inMag="1" time="247080000"/>
            <node id="748" radius="1.5" x="2965" y="2277" z="2844" inVp="4" inMag="1" time="247080000"/>
            <node id="749" radius="1.5" x="2955" y="2293" z="2857" inVp="4" inMag="1" time="247080000"/>
            <node id="750" radius="1.5" x="2936" y="2322" z="2869" inVp="4" inMag="1" time="247080000"/>
            <node id="751" radius="1.5" x="550" y="4272" z="31" inVp="4" inMag="1" time="247080000"/>
            <node id="752" radius="1.5" x="572" y="4265" z="51" inVp="4" inMag="1" time="247080000"/>
            <node id="753" radius="1.5" x="582" y="4271" z="83" inVp="4" inMag="1" time="247080000"/>
            <node id="754" radius="1.5" x="576" y="4296" z="124" inVp="4" inMag="1" time="247080000"/>
            <node id="755" radius="1.5" x="563" y="4313" z="165" inVp="4" inMag="1" time="247080000"/>
            <node id="756" radius="1.5" x="573" y="4307" z="189" inVp="4" inMag="1" time="247080000"/>
            <node id="757" radius="1.5" x="573" y="4290" z="217" inVp="4" inMag="1" time="247080000"/>
            <node id="758" radius="1.5" x="580" y="4287" z="242" inVp="4" inMag="1" time="247080000"/>
            <node id="759" radius="1.5" x="575" y="4311" z="274" inVp="4" inMag="1" time="247080000"/>
            <node id="760" radius="1.5" x="590" y="4325" z="313" inVp="4" inMag="1" time="247080000"/>
            <node id="761" radius="1.5" x="606" y="4316" z="351" inVp="4" inMag="1" time="247080000"/>
            <node id="762" radius="1.5" x="621" y="4320" z="357" inVp="4" inMag="1" time="247080000"/>
            <node id="763" radius="1.5" x="650" y="4335" z="379" inVp="4" inMag="1" time="247080000"/>
            <node id="764" radius="1.5" x="675" y="4355" z="406" inVp="4" inMag="1" time="247080000"/>
            <node id="765" radius="1.5" x="682" y="4390" z="426" inVp="4" inMag="1" time="247080000"/>
            <node id="766" radius="1.5" x="691" y="4460" z="440" inVp="4" inMag="1" time="247080000"/>
            <node id="767" radius="1.5" x="721" y="4520" z="454" inVp="4" inMag="1" time="247080000"/>
            <node id="768" radius="1.5" x="727" y="4555" z="479" inVp="4" inMag="1" time="247080000"/>
            <node id="769" radius="1.5" x="725" y="4576" z="486" inVp="4" inMag="1" time="247080000"/>
            <node id="770" radius="1.5" x="725" y="4605" z="501" inVp="4" inMag="1" time="247080000"/>
            <node id="771" radius="1.5" x="725" y="4615" z="517" inVp="4" inMag="1" time="247080000"/>
            <node id="772" radius="1.5" x="730" y="4615" z="530" inVp="4" inMag="1" time="247080000"/>
            <node id="773" radius="1.5" x="735" y="4630" z="553" inVp="4" inMag="1" time="247080000"/>
            <node id="774" radius="1.5" x="735" y="4650" z="565" inVp="4" inMag="1" time="247080000"/>
            <node id="775" radius="1.5" x="735" y="4710" z="581" inVp="4" inMag="1" time="247080000"/>
            <node id="776" radius="1.5" x="755" y="4777" z="623" inVp="4" inMag="1" time="247080000"/>
            <node id="777" radius="1.5" x="750" y="4751" z="666" inVp="4" inMag="1" time="247080000"/>
            <node id="778" radius="1.5" x="728" y="4710" z="696" inVp="4" inMag="1" time="247080000"/>
            <node id="779" radius="1.5" x="716" y="4701" z="710" inVp="4" inMag="1" time="247080000"/>
            <node id="780" radius="1.5" x="708" y="4666" z="729" inVp="4" inMag="1" time="247080000"/>
            <node id="781" radius="1.5" x="696" y="4622" z="752" inVp="4" inMag="1" time="247080000"/>
            <node id="782" radius="1.5" x="685" y="4578" z="777" inVp="4" inMag="1" time="247080000"/>
            <node id="783" radius="1.5" x="692" y="4548" z="802" inVp="4" inMag="1" time="247080000"/>
            <node id="784" radius="1.5" x="695" y="4491" z="826" inVp="4" inMag="1" time="247080000"/>
            <node id="785" radius="1.5" x="705" y="4446" z="846" inVp="4" inMag="1" time="247080000"/>
            <node id="786" radius="1.5" x="720" y="4393" z="883" inVp="4" inMag="1" time="247080000"/>
            <node id="787" radius="1.5" x="712" y="4347" z="914" inVp="4" inMag="1" time="247080000"/>
            <node id="788" radius="1.5" x="706" y="4325" z="933" inVp="4" inMag="1" time="247080000"/>
            <node id="789" radius="1.5" x="703" y="4293" z="963" inVp="4" inMag="1" time="247080000"/>
            <node id="790" radius="1.5" x="713" y="4282" z="982" inVp="4" inMag="1" time="247080000"/>
            <node id="791" radius="1.5" x="717" y="4245" z="999" inVp="4" inMag="1" time="247080000"/>
            <node id="792" radius="1.5" x="752" y="4220" z="1020" inVp="4" inMag="1" time="247080000"/>
            <node id="793" radius="1.5" x="772" y="4191" z="1037" inVp="4" inMag="1" time="247080000"/>
            <node id="794" radius="1.5" x="782" y="4157" z="1053" inVp="4" inMag="1" time="247080000"/>
            <node id="795" radius="1.5" x="771" y="4125" z="1078" inVp="4" inMag="1" time="247080000"/>
            <node id="796" radius="1.5" x="763" y="4080" z="1100" inVp="4" inMag="1" time="247080000"/>
            <node id="797" radius="1.5" x="760" y="4026" z="1127" inVp="4" inMag="1" time="247080000"/>
            <node id="798" radius="1.5" x="770" y="3985" z="1153" inVp="4" inMag="1" time="247080000"/>
            <node id="799" radius="1.5" x="777" y="3928" z="1173" inVp="4" inMag="1" time="247080000"/>
            <node id="800" radius="1.5" x="771" y="3901" z="1183" inVp="4" inMag="1" time="247080000"/>
            <node id="801" radius="1.5" x="760" y="3861" z="1194" inVp="4" inMag="1" time="247080000"/>
            <node id="802" radius="1.5" x="750" y="3825" z="1207" inVp="4" inMag="1" time="247080000"/>
            <node id="803" radius="1.5" x="742" y="3778" z="1214" inVp="4" inMag="1" time="247080000"/>
            <node id="804" radius="1.5" x="733" y="3745" z="1225" inVp="4" inMag="1" time="247080000"/>
            <node id="805" radius="1.5" x="730" y="3697" z="1232" inVp="4" inMag="1" time="247080000"/>
            <node id="806" radius="1.5" x="725" y="3643" z="1237" inVp="4" inMag="1" time="247080000"/>
            <node id="807" radius="1.5" x="735" y="3575" z="1265" inVp="4" inMag="1" time="247080000"/>
            <node id="808" radius="1.5" x="735" y="3481" z="1285" inVp="4" inMag="1" time="247080000"/>
            <node id="809" radius="1.5" x="748" y="3413" z="1305" inVp="4" inMag="1" time="247080000"/>
            <node id="810" radius="1.5" x="765" y="3376" z="1337" inVp="4" inMag="1" time="247080000"/>
            <node id="811" radius="1.5" x="767" y="3346" z="1352" inVp="4" inMag="1" time="247080000"/>
            <node id="812" radius="1.5" x="786" y="3313" z="1383" inVp="4" inMag="1" time="247080000"/>
            <node id="813" radius="1.5" x="785" y="3273" z="1415" inVp="4" inMag="1" time="247080000"/>
            <node id="814" radius="1.5" x="792" y="3225" z="1440" inVp="4" inMag="1" time="247080000"/>
            <node id="815" radius="1.5" x="801" y="3185" z="1480" inVp="4" inMag="1" time="247080000"/>
            <node id="816" radius="1.5" x="802" y="3130" z="1514" inVp="4" inMag="1" time="247080000"/>
            <node id="817" radius="1.5" x="787" y="3080" z="1537" inVp="4" inMag="1" time="247080000"/>
            <node id="818" radius="1.5" x="757" y="3035" z="1571" inVp="4" inMag="1" time="247080000"/>
            <node id="819" radius="1.5" x="761" y="2967" z="1615" inVp="4" inMag="1" time="247080000"/>
            <node id="820" radius="1.5" x="758" y="2907" z="1640" inVp="4" inMag="1" time="247080000"/>
            <node id="821" radius="1.5" x="753" y="2870" z="1675" inVp="4" inMag="1" time="247080000"/>
            <node id="822" radius="1.5" x="745" y="2817" z="1700" inVp="4" inMag="1" time="247080000"/>
            <node id="823" radius="1.5" x="750" y="2762" z="1727" inVp="4" inMag="1" time="247080000"/>
            <node id="824" radius="1.5" x="757" y="2707" z="1748" inVp="4" inMag="1" time="247080000"/>
            <node id="825" radius="1.5" x="776" y="2651" z="1769" inVp="4" inMag="1" time="247080000"/>
            <node id="826" radius="1.5" x="780" y="2583" z="1793" inVp="4" inMag="1" time="247080000"/>
            <node id="827" radius="1.5" x="817" y="2482" z="1809" inVp="4" inMag="1" time="247080000"/>
            <node id="828" radius="1.5" x="853" y="2403" z="1827" inVp="4" inMag="1" time="247080000"/>
            <node id="829" radius="1.5" x="915" y="2300" z="1877" inVp="4" inMag="1" time="247080000"/>
            <node id="830" radius="1.5" x="935" y="2262" z="1903" inVp="4" inMag="1" time="247080000"/>
            <node id="831" radius="1.5" x="942" y="2230" z="1933" inVp="4" inMag="1" time="247080000"/>
            <node id="832" radius="1.5" x="942" y="2190" z="1960" inVp="4" inMag="1" time="247080000"/>
            <node id="833" radius="1.5" x="933" y="2107" z="2001" inVp="4" inMag="1" time="247080000"/>
            <node id="834" radius="1.5" x="948" y="2035" z="2027" inVp="4" inMag="1" time="247080000"/>
            <node id="835" radius="1.5" x="950" y="1971" z="2046" inVp="4" inMag="1" time="247080000"/>
            <node id="836" radius="1.5" x="950" y="1915" z="2070" inVp="4" inMag="1" time="247080000"/>
            <node id="837" radius="1.5" x="955" y="1875" z="2092" inVp="4" inMag="1" time="247080000"/>
            <node id="838" radius="1.5" x="948" y="1826" z="2118" inVp="4" inMag="1" time="247080000"/>
            <node id="839" radius="1.5" x="942" y="1790" z="2149" inVp="4" inMag="1" time="247080000"/>
            <node id="840" radius="1.5" x="931" y="1768" z="2178" inVp="4" inMag="1" time="247080000"/>
            <node id="841" radius="1.5" x="925" y="1741" z="2208" inVp="4" inMag="1" time="247080000"/>
            <node id="842" radius="1.5" x="905" y="1730" z="2241" inVp="4" inMag="1" time="247080000"/>
            <node id="843" radius="1.5" x="913" y="1700" z="2260" inVp="4" inMag="1" time="247080000"/>
            <node id="844" radius="1.5" x="916" y="1675" z="2324" inVp="4" inMag="1" time="247080000"/>
            <node id="845" radius="1.5" x="945" y="1640" z="2352" inVp="4" inMag="1" time="247080000"/>
            <node id="846" radius="1.5" x="985" y="1625" z="2405" inVp="4" inMag="1" time="247080000"/>
            <node id="847" radius="1.5" x="955" y="1617" z="2437" inVp="4" inMag="1" time="247080000"/>
            <node id="848" radius="1.5" x="967" y="1573" z="2478" inVp="4" inMag="1" time="247080000"/>
            <node id="849" radius="1.5" x="963" y="1540" z="2514" inVp="4" inMag="1" time="247080000"/>
            <node id="850" radius="1.5" x="960" y="1515" z="2550" inVp="4" inMag="1" time="247080000"/>
            <node id="851" radius="1.5" x="983" y="1460" z="2602" inVp="4" inMag="1" time="247080000"/>
            <node id="852" radius="1.5" x="1000" y="1412" z="2638" inVp="4" inMag="1" time="247080000"/>
            <node id="853" radius="1.5" x="998" y="1408" z="2674" inVp="4" inMag="1" time="247080000"/>
            <node id="854" radius="1.5" x="1001" y="1430" z="2714" inVp="4" inMag="1" time="247080000"/>
            <node id="855" radius="1.5" x="1043" y="1478" z="2770" inVp="4" inMag="1" time="247080000"/>
            <node id="856" radius="1.5" x="1066" y="1508" z="2782" inVp="4" inMag="1" time="247080000"/>
            <node id="857" radius="1.5" x="1088" y="1545" z="2813" inVp="4" inMag="1" time="247080000"/>
            <node id="858" radius="1.5" x="1116" y="1580" z="2856" inVp="4" inMag="1" time="247080000"/>
            <node id="859" radius="1.5" x="1145" y="1580" z="2887" inVp="4" inMag="1" time="247080000"/>
            <node id="860" radius="1.5" x="1165" y="1580" z="2919" inVp="4" inMag="1" time="247080000"/>
            <node id="861" radius="1.5" x="1198" y="1597" z="2962" inVp="4" inMag="1" time="247080000"/>
            <node id="862" radius="1.5" x="1220" y="1680" z="2961" inVp="4" inMag="1" time="247080000"/>
            <node id="863" radius="1.5" x="1237" y="1755" z="2960" inVp="4" inMag="1" time="247080000"/>
            <node id="864" radius="1.5" x="1255" y="1822" z="2963" inVp="4" inMag="1" time="247080000"/>
            <node id="865" radius="1.5" x="1290" y="1892" z="2960" inVp="4" inMag="1" time="247080000"/>
            <node id="866" radius="1.5" x="1305" y="1951" z="2952" inVp="4" inMag="1" time="247080000"/>
            <node id="867" radius="1.5" x="1321" y="1993" z="2953" inVp="4" inMag="1" time="247080000"/>
            <node id="868" radius="1.5" x="1345" y="2020" z="2944" inVp="4" inMag="1" time="247080000"/>
            <node id="869" radius="1.5" x="1375" y="2055" z="2937" inVp="4" inMag="1" time="247080000"/>
            <node id="870" radius="1.5" x="1433" y="2156" z="2935" inVp="4" inMag="1" time="247080000"/>
            <node id="871" radius="1.5" x="1525" y="2273" z="2934" inVp="4" inMag="1" time="247080000"/>
            <node id="872" radius="1.5" x="1660" y="2368" z="2940" inVp="4" inMag="1" time="247080000"/>
            <node id="873" radius="1.5" x="1745" y="2447" z="2944" inVp="4" inMag="1" time="247080000"/>
            <node id="874" radius="1.5" x="1848" y="2550" z="2944" inVp="4" inMag="1" time="247080000"/>
            <node id="875" radius="1.5" x="1953" y="2580" z="2943" inVp="4" inMag="1" time="247080000"/>
            <node id="876" radius="1.5" x="2045" y="2526" z="2935" inVp="4" inMag="1" time="247080000"/>
            <node id="877" radius="1.5" x="2145" y="2517" z="2921" inVp="4" inMag="1" time="247080000"/>
            <node id="878" radius="1.5" x="2203" y="2505" z="2920" inVp="4" inMag="1" time="247080000"/>
            <node id="879" radius="1.5" x="2285" y="2443" z="2903" inVp="4" inMag="1" time="247080000"/>
            <node id="880" radius="1.5" x="2402" y="2415" z="2899" inVp="4" inMag="1" time="247080000"/>
            <node id="881" radius="1.5" x="2465" y="2408" z="2888" inVp="4" inMag="1" time="247080000"/>
            <node id="882" radius="1.5" x="2538" y="2426" z="2882" inVp="4" inMag="1" time="247080000"/>
            <node id="883" radius="1.5" x="2631" y="2431" z="2889" inVp="4" inMag="1" time="247080000"/>
            <node id="884" radius="1.5" x="2728" y="2400" z="2884" inVp="4" inMag="1" time="247080000"/>
            <node id="885" radius="1.5" x="2826" y="2375" z="2892" inVp="4" inMag="1" time="247080000"/>
            <node id="886" radius="1.5" x="2911" y="2346" z="2893" inVp="4" inMag="1" time="247080000"/>
            <node id="887" radius="1.5" x="2946" y="2366" z="2914" inVp="4" inMag="1" time="247080000"/>
            <node id="888" radius="1.5" x="2980" y="2443" z="2931" inVp="4" inMag="1" time="247080000"/>
            <node id="889" radius="1.5" x="3005" y="2488" z="2952" inVp="4" inMag="1" time="247080000"/>
            <node id="890" radius="1.5" x="3035" y="2511" z="2989" inVp="4" inMag="1" time="247080000"/>
            <node id="891" radius="1.5" x="3056" y="2558" z="3005" inVp="4" inMag="1" time="247080000"/>
            <node id="892" radius="1.5" x="3068" y="2596" z="3039" inVp="4" inMag="1" time="247080000"/>
            <node id="893" radius="1.5" x="3080" y="2626" z="3062" inVp="4" inMag="1" time="247080000"/>
            <node id="894" radius="1.5" x="3097" y="2691" z="3081" inVp="4" inMag="1" time="247080000"/>
            <node id="895" radius="1.5" x="3123" y="2750" z="3115" inVp="4" inMag="1" time="247080000"/>
            <node id="896" radius="1.5" x="3126" y="2808" z="3141" inVp="4" inMag="1" time="247080000"/>
            <node id="897" radius="1.5" x="3123" y="2857" z="3166" inVp="4" inMag="1" time="247080000"/>
            <node id="898" radius="1.5" x="3135" y="2895" z="3194" inVp="4" inMag="1" time="247080000"/>
            <node id="899" radius="1.5" x="3150" y="2933" z="3214" inVp="4" inMag="1" time="247080000"/>
            <node id="900" radius="1.5" x="3156" y="2956" z="3238" inVp="4" inMag="1" time="247080000"/>
            <node id="901" radius="1.5" x="3156" y="3005" z="3263" inVp="4" inMag="1" time="247080000"/>
            <node id="902" radius="1.5" x="3140" y="3035" z="3285" inVp="4" inMag="1" time="247080000"/>
            <node id="903" radius="1.5" x="3150" y="3095" z="3303" inVp="4" inMag="1" time="247080000"/>
            <node id="904" radius="1.5" x="3145" y="3120" z="3318" inVp="4" inMag="1" time="247080000"/>
            <node id="905" radius="1.5" x="3152" y="3156" z="3331" inVp="4" inMag="1" time="247080000"/>
            <node id="906" radius="1.5" x="3168" y="3228" z="3348" inVp="4" inMag="1" time="247080000"/>
            <node id="907" radius="1.5" x="3201" y="3325" z="3373" inVp="4" inMag="1" time="247080000"/>
            <node id="908" radius="1.5" x="3215" y="3440" z="3389" inVp="4" inMag="1" time="247080000"/>
            <node id="909" radius="1.5" x="3222" y="3530" z="3405" inVp="4" inMag="1" time="247080000"/>
            <node id="910" radius="1.5" x="3231" y="3607" z="3423" inVp="4" inMag="1" time="247080000"/>
            <node id="911" radius="1.5" x="3236" y="3711" z="3438" inVp="4" inMag="1" time="247080000"/>
            <node id="912" radius="1.5" x="3245" y="3842" z="3455" inVp="4" inMag="1" time="247080000"/>
            <node id="913" radius="1.5" x="3250" y="3962" z="3478" inVp="4" inMag="1" time="247080000"/>
            <node id="914" radius="1.5" x="3232" y="4105" z="3505" inVp="4" inMag="1" time="247080000"/>
            <node id="915" radius="1.5" x="3230" y="4195" z="3523" inVp="4" inMag="1" time="247080000"/>
            <node id="916" radius="1.5" x="3222" y="4295" z="3539" inVp="4" inMag="1" time="247080000"/>
            <node id="917" radius="1.5" x="3187" y="4420" z="3561" inVp="4" inMag="1" time="247080000"/>
            <node id="918" radius="1.5" x="3187" y="4525" z="3580" inVp="4" inMag="1" time="247080000"/>
            <node id="919" radius="1.5" x="3180" y="4703" z="3597" inVp="4" inMag="1" time="247080000"/>
            <node id="920" radius="1.5" x="3218" y="4885" z="3617" inVp="4" inMag="1" time="247080000"/>
            <node id="921" radius="1.5" x="542" y="6790" z="15" inVp="4" inMag="1" time="247080000"/>
            <node id="922" radius="1.5" x="528" y="6795" z="41" inVp="4" inMag="1" time="247080000"/>
            <node id="923" radius="1.5" x="520" y="6751" z="83" inVp="4" inMag="1" time="247080000"/>
            <node id="924" radius="1.5" x="510" y="6736" z="127" inVp="4" inMag="1" time="247080000"/>
            <node id="925" radius="1.5" x="496" y="6731" z="200" inVp="4" inMag="1" time="247080000"/>
            <node id="926" radius="1.5" x="511" y="6751" z="226" inVp="4" inMag="1" time="247080000"/>
            <node id="927" radius="1.5" x="506" y="6772" z="253" inVp="4" inMag="1" time="247080000"/>
            <node id="928" radius="1.5" x="520" y="6782" z="295" inVp="4" inMag="1" time="247080000"/>
            <node id="929" radius="1.5" x="521" y="6787" z="311" inVp="4" inMag="1" time="247080000"/>
            <node id="930" radius="1.5" x="515" y="6801" z="328" inVp="4" inMag="1" time="247080000"/>
            <node id="931" radius="1.5" x="518" y="6790" z="356" inVp="4" inMag="1" time="247080000"/>
            <node id="932" radius="1.5" x="533" y="6766" z="380" inVp="4" inMag="1" time="247080000"/>
            <node id="933" radius="1.5" x="562" y="6743" z="402" inVp="4" inMag="1" time="247080000"/>
            <node id="934" radius="1.5" x="585" y="6736" z="424" inVp="4" inMag="1" time="247080000"/>
            <node id="935" radius="1.5" x="610" y="6740" z="450" inVp="4" inMag="1" time="247080000"/>
            <node id="936" radius="1.5" x="618" y="6745" z="465" inVp="4" inMag="1" time="247080000"/>
            <node id="937" radius="1.5" x="623" y="6775" z="492" inVp="4" inMag="1" time="247080000"/>
            <node id="938" radius="1.5" x="642" y="6815" z="508" inVp="4" inMag="1" time="247080000"/>
            <node id="939" radius="1.5" x="662" y="6830" z="533" inVp="4" inMag="1" time="247080000"/>
            <node id="940" radius="1.5" x="682" y="6855" z="552" inVp="4" inMag="1" time="247080000"/>
            <node id="941" radius="1.5" x="685" y="6892" z="583" inVp="4" inMag="1" time="247080000"/>
            <node id="942" radius="1.5" x="670" y="6901" z="603" inVp="4" inMag="1" time="247080000"/>
            <node id="943" radius="1.5" x="662" y="6897" z="634" inVp="4" inMag="1" time="247080000"/>
            <node id="944" radius="1.5" x="652" y="6900" z="656" inVp="4" inMag="1" time="247080000"/>
            <node id="945" radius="1.5" x="650" y="6903" z="696" inVp="4" inMag="1" time="247080000"/>
            <node id="946" radius="1.5" x="637" y="6886" z="712" inVp="4" inMag="1" time="247080000"/>
            <node id="947" radius="1.5" x="635" y="6852" z="740" inVp="4" inMag="1" time="247080000"/>
            <node id="948" radius="1.5" x="630" y="6815" z="778" inVp="4" inMag="1" time="247080000"/>
            <node id="949" radius="1.5" x="617" y="6783" z="806" inVp="4" inMag="1" time="247080000"/>
            <node id="950" radius="1.5" x="641" y="6755" z="832" inVp="4" inMag="1" time="247080000"/>
            <node id="951" radius="1.5" x="676" y="6728" z="853" inVp="4" inMag="1" time="247080000"/>
            <node id="952" radius="1.5" x="702" y="6695" z="868" inVp="4" inMag="1" time="247080000"/>
            <node id="953" radius="1.5" x="733" y="6668" z="896" inVp="4" inMag="1" time="247080000"/>
            <node id="954" radius="1.5" x="768" y="6646" z="924" inVp="4" inMag="1" time="247080000"/>
            <node id="955" radius="1.5" x="793" y="6635" z="960" inVp="4" inMag="1" time="247080000"/>
            <node id="956" radius="1.5" x="773" y="6608" z="992" inVp="4" inMag="1" time="247080000"/>
            <node id="957" radius="1.5" x="795" y="6575" z="1008" inVp="4" inMag="1" time="247080000"/>
            <node id="958" radius="1.5" x="813" y="6550" z="1028" inVp="4" inMag="1" time="247080000"/>
            <node id="959" radius="1.5" x="837" y="6520" z="1059" inVp="4" inMag="1" time="247080000"/>
            <node id="960" radius="1.5" x="857" y="6460" z="1094" inVp="4" inMag="1" time="247080000"/>
            <node id="961" radius="1.5" x="875" y="6410" z="1122" inVp="4" inMag="1" time="247080000"/>
            <node id="962" radius="1.5" x="885" y="6351" z="1134" inVp="4" inMag="1" time="247080000"/>
            <node id="963" radius="1.5" x="912" y="6277" z="1145" inVp="4" inMag="1" time="247080000"/>
            <node id="964" radius="1.5" x="922" y="6233" z="1151" inVp="4" inMag="1" time="247080000"/>
            <node id="965" radius="1.5" x="942" y="6198" z="1162" inVp="4" inMag="1" time="247080000"/>
            <node id="966" radius="1.5" x="965" y="6167" z="1184" inVp="4" inMag="1" time="247080000"/>
            <node id="967" radius="1.5" x="986" y="6140" z="1196" inVp="4" inMag="1" time="247080000"/>
            <node id="968" radius="1.5" x="1050" y="6105" z="1205" inVp="4" inMag="1" time="247080000"/>
            <node id="969" radius="1.5" x="1105" y="6040" z="1213" inVp="4" inMag="1" time="247080000"/>
            <node id="970" radius="1.5" x="1148" y="6000" z="1228" inVp="4" inMag="1" time="247080000"/>
            <node id="971" radius="1.5" x="1235" y="5965" z="1237" inVp="4" inMag="1" time="247080000"/>
            <node id="972" radius="1.5" x="1295" y="5937" z="1253" inVp="4" inMag="1" time="247080000"/>
            <node id="973" radius="1.5" x="1318" y="5917" z="1262" inVp="4" inMag="1" time="247080000"/>
            <node id="974" radius="1.5" x="1335" y="5863" z="1287" inVp="4" inMag="1" time="247080000"/>
            <node id="975" radius="1.5" x="1338" y="5827" z="1296" inVp="4" inMag="1" time="247080000"/>
            <node id="976" radius="1.5" x="1380" y="5758" z="1310" inVp="4" inMag="1" time="247080000"/>
            <node id="977" radius="1.5" x="1428" y="5722" z="1322" inVp="4" inMag="1" time="247080000"/>
            <node id="978" radius="1.5" x="1450" y="5692" z="1351" inVp="4" inMag="1" time="247080000"/>
            <node id="979" radius="1.5" x="1462" y="5662" z="1375" inVp="4" inMag="1" time="247080000"/>
            <node id="980" radius="1.5" x="1515" y="5630" z="1380" inVp="4" inMag="1" time="247080000"/>
            <node id="981" radius="1.5" x="1573" y="5607" z="1383" inVp="4" inMag="1" time="247080000"/>
            <node id="982" radius="1.5" x="1637" y="5575" z="1384" inVp="4" inMag="1" time="247080000"/>
            <node id="983" radius="1.5" x="1670" y="5530" z="1388" inVp="4" inMag="1" time="247080000"/>
            <node id="984" radius="1.5" x="1730" y="5477" z="1407" inVp="4" inMag="1" time="247080000"/>
            <node id="985" radius="1.5" x="1792" y="5438" z="1410" inVp="4" inMag="1" time="247080000"/>
            <node id="986" radius="1.5" x="1860" y="5386" z="1410" inVp="4" inMag="1" time="247080000"/>
            <node id="987" radius="1.5" x="1908" y="5368" z="1414" inVp="4" inMag="1" time="247080000"/>
            <node id="988" radius="1.5" x="1955" y="5313" z="1328" inVp="4" inMag="1" time="247080000"/>
            <node id="989" radius="1.5" x="1926" y="5315" z="1377" inVp="4" inMag="1" time="247080000"/>
            <node id="990" radius="1.5" x="1940" y="5315" z="1412" inVp="4" inMag="1" time="247080000"/>
            <node id="991" radius="1.5" x="1985" y="5275" z="1424" inVp="4" inMag="1" time="247080000"/>
            <node id="992" radius="1.5" x="2015" y="5246" z="1442" inVp="4" inMag="1" time="247080000"/>
            <node id="993" radius="1.5" x="2065" y="5238" z="1457" inVp="4" inMag="1" time="247080000"/>
            <node id="994" radius="1.5" x="2135" y="5196" z="1468" inVp="4" inMag="1" time="247080000"/>
            <node id="995" radius="1.5" x="2185" y="5160" z="1479" inVp="4" inMag="1" time="247080000"/>
            <node id="996" radius="1.5" x="2215" y="5123" z="1494" inVp="4" inMag="1" time="247080000"/>
            <node id="997" radius="1.5" x="2231" y="5087" z="1504" inVp="4" inMag="1" time="247080000"/>
            <node id="998" radius="1.5" x="2248" y="5053" z="1515" inVp="4" inMag="1" time="247080000"/>
            <node id="999" radius="1.5" x="2268" y="5025" z="1528" inVp="4" inMag="1" time="247080000"/>
            <node id="1000" radius="1.5" x="2300" y="5015" z="1541" inVp="4" inMag="1" time="247080000"/>
            <node id="1001" radius="1.5" x="2320" y="5055" z="1549" inVp="4" inMag="1" time="247080000"/>
            <node id="1002" radius="1.5" x="2360" y="5096" z="1559" inVp="4" inMag="1" time="247080000"/>
            <node id="1003" radius="1.5" x="2420" y="5107" z="1573" inVp="4" inMag="1" time="247080000"/>
            <node id="1004" radius="1.5" x="2457" y="5140" z="1594" inVp="4" inMag="1" time="247080000"/>
            <node id="1005" radius="1.5" x="2502" y="5168" z="1609" inVp="4" inMag="1" time="247080000"/>
            <node id="1006" radius="1.5" x="2530" y="5193" z="1620" inVp="4" inMag="1" time="247080000"/>
            <node id="1007" radius="1.5" x="2555" y="5230" z="1636" inVp="4" inMag="1" time="247080000"/>
            <node id="1008" radius="1.5" x="2580" y="5237" z="1653" inVp="4" inMag="1" time="247080000"/>
            <node id="1009" radius="1.5" x="2600" y="5233" z="1672" inVp="4" inMag="1" time="247080000"/>
            <node id="1010" radius="1.5" x="2627" y="5245" z="1686" inVp="4" inMag="1" time="247080000"/>
            <node id="1011" radius="1.5" x="2658" y="5247" z="1702" inVp="4" inMag="1" time="247080000"/>
            <node id="1012" radius="1.5" x="2722" y="5291" z="1702" inVp="4" inMag="1" time="247080000"/>
            <node id="1013" radius="1.5" x="2786" y="5315" z="1710" inVp="4" inMag="1" time="247080000"/>
            <node id="1014" radius="1.5" x="2826" y="5317" z="1728" inVp="4" inMag="1" time="247080000"/>
            <node id="1015" radius="1.5" x="2865" y="5288" z="1745" inVp="4" inMag="1" time="247080000"/>
            <node id="1016" radius="1.5" x="2900" y="5253" z="1765" inVp="4" inMag="1" time="247080000"/>
            <node id="1017" radius="1.5" x="2923" y="5256" z="1790" inVp="4" inMag="1" time="247080000"/>
            <node id="1018" radius="1.5" x="2942" y="5250" z="1817" inVp="4" inMag="1" time="247080000"/>
            <node id="1019" radius="1.5" x="2957" y="5251" z="1828" inVp="4" inMag="1" time="247080000"/>
            <node id="1020" radius="1.5" x="2988" y="5232" z="1852" inVp="4" inMag="1" time="247080000"/>
            <node id="1021" radius="1.5" x="3030" y="5190" z="1871" inVp="4" inMag="1" time="247080000"/>
            <node id="1022" radius="1.5" x="3078" y="5165" z="1909" inVp="4" inMag="1" time="247080000"/>
            <node id="1023" radius="1.5" x="3095" y="5156" z="1921" inVp="4" inMag="1" time="247080000"/>
            <node id="1024" radius="1.5" x="3120" y="5173" z="1942" inVp="4" inMag="1" time="247080000"/>
            <node id="1025" radius="1.5" x="3143" y="5181" z="1976" inVp="4" inMag="1" time="247080000"/>
            <node id="1026" radius="1.5" x="3142" y="5170" z="2013" inVp="4" inMag="1" time="247080000"/>
            <node id="1027" radius="1.5" x="3147" y="5162" z="2045" inVp="4" inMag="1" time="247080000"/>
            <node id="1028" radius="1.5" x="3125" y="5147" z="2080" inVp="4" inMag="1" time="247080000"/>
            <node id="1029" radius="1.5" x="3117" y="5150" z="2117" inVp="4" inMag="1" time="247080000"/>
            <node id="1030" radius="1.5" x="3095" y="5187" z="2144" inVp="4" inMag="1" time="247080000"/>
            <node id="1031" radius="1.5" x="3100" y="5236" z="2171" inVp="4" inMag="1" time="247080000"/>
            <node id="1032" radius="1.5" x="3097" y="5255" z="2190" inVp="4" inMag="1" time="247080000"/>
            <node id="1033" radius="1.5" x="3093" y="5243" z="2232" inVp="4" inMag="1" time="247080000"/>
            <node id="1034" radius="1.5" x="3116" y="5220" z="2270" inVp="4" inMag="1" time="247080000"/>
            <node id="1035" radius="1.5" x="3120" y="5225" z="2308" inVp="4" inMag="1" time="247080000"/>
            <node id="1036" radius="1.5" x="3133" y="5210" z="2371" inVp="4" inMag="1" time="247080000"/>
            <node id="1037" radius="1.5" x="3143" y="5185" z="2426" inVp="4" inMag="1" time="247080000"/>
            <node id="1038" radius="1.5" x="3165" y="5146" z="2453" inVp="4" inMag="1" time="247080000"/>
            <node id="1039" radius="1.5" x="3157" y="5120" z="2526" inVp="4" inMag="1" time="247080000"/>
            <node id="1040" radius="1.5" x="3136" y="5127" z="2572" inVp="4" inMag="1" time="247080000"/>
            <node id="1041" radius="1.5" x="3147" y="5145" z="2606" inVp="4" inMag="1" time="247080000"/>
            <node id="1042" radius="1.5" x="3167" y="5133" z="2658" inVp="4" inMag="1" time="247080000"/>
            <node id="1043" radius="1.5" x="3188" y="5145" z="2710" inVp="4" inMag="1" time="247080000"/>
            <node id="1044" radius="1.5" x="3203" y="5180" z="2752" inVp="4" inMag="1" time="247080000"/>
            <node id="1045" radius="1.5" x="3215" y="5198" z="2786" inVp="4" inMag="1" time="247080000"/>
            <node id="1046" radius="1.5" x="3215" y="5210" z="2825" inVp="4" inMag="1" time="247080000"/>
            <node id="1047" radius="1.5" x="3203" y="5236" z="2856" inVp="4" inMag="1" time="247080000"/>
            <node id="1048" radius="1.5" x="3206" y="5288" z="2881" inVp="4" inMag="1" time="247080000"/>
            <node id="1049" radius="1.5" x="3186" y="5316" z="2914" inVp="4" inMag="1" time="247080000"/>
            <node id="1050" radius="1.5" x="3142" y="5336" z="2954" inVp="4" inMag="1" time="247080000"/>
            <node id="1051" radius="1.5" x="3125" y="5345" z="2984" inVp="4" inMag="1" time="247080000"/>
            <node id="1052" radius="1.5" x="3130" y="5347" z="3013" inVp="4" inMag="1" time="247080000"/>
            <node id="1053" radius="1.5" x="3133" y="5330" z="3039" inVp="4" inMag="1" time="247080000"/>
            <node id="1054" radius="1.5" x="3130" y="5316" z="3067" inVp="4" inMag="1" time="247080000"/>
            <node id="1055" radius="1.5" x="3108" y="5316" z="3086" inVp="4" inMag="1" time="247080000"/>
            <node id="1056" radius="1.5" x="3098" y="5315" z="3109" inVp="4" inMag="1" time="247080000"/>
            <node id="1057" radius="1.5" x="3115" y="5325" z="3144" inVp="4" inMag="1" time="247080000"/>
            <node id="1058" radius="1.5" x="3082" y="5327" z="3189" inVp="4" inMag="1" time="247080000"/>
            <node id="1059" radius="1.5" x="3091" y="5331" z="3224" inVp="4" inMag="1" time="247080000"/>
            <node id="1060" radius="1.5" x="3101" y="5358" z="3275" inVp="4" inMag="1" time="247080000"/>
            <node id="1061" radius="1.5" x="3093" y="5328" z="3284" inVp="4" inMag="1" time="247080000"/>
            <node id="1062" radius="1.5" x="3086" y="5355" z="3327" inVp="4" inMag="1" time="247080000"/>
            <node id="1063" radius="1.5" x="3075" y="5375" z="3345" inVp="4" inMag="1" time="247080000"/>
            <node id="1064" radius="1.5" x="3135" y="5358" z="3359" inVp="4" inMag="1" time="247080000"/>
            <node id="1065" radius="1.5" x="3165" y="5355" z="3392" inVp="4" inMag="1" time="247080000"/>
            <node id="1066" radius="1.5" x="3152" y="5345" z="3437" inVp="4" inMag="1" time="247080000"/>
            <node id="1067" radius="1.5" x="3150" y="5350" z="3472" inVp="4" inMag="1" time="247080000"/>
            <node id="1068" radius="1.5" x="3190" y="5350" z="3504" inVp="4" inMag="1" time="247080000"/>
            <node id="1069" radius="1.5" x="3230" y="5377" z="3522" inVp="4" inMag="1" time="247080000"/>
            <node id="1070" radius="1.5" x="3201" y="5290" z="3559" inVp="4" inMag="1" time="247080000"/>
            <node id="1071" radius="1.5" x="3205" y="5200" z="3592" inVp="4" inMag="1" time="247080000"/>
            <node id="1072" radius="1.5" x="4010" y="7020" z="4333" inVp="4" inMag="1" time="247080000"/>
            <node id="1073" radius="1.5" x="4008" y="6976" z="4317" inVp="4" inMag="1" time="247080000"/>
            <node id="1074" radius="1.5" x="4000" y="6950" z="4300" inVp="4" inMag="1" time="247080000"/>
            <node id="1075" radius="1.5" x="3995" y="6918" z="4284" inVp="4" inMag="1" time="247080000"/>
            <node id="1076" radius="1.5" x="4000" y="6880" z="4264" inVp="4" inMag="1" time="247080000"/>
            <node id="1077" radius="1.5" x="4000" y="6850" z="4237" inVp="4" inMag="1" time="247080000"/>
            <node id="1078" radius="1.5" x="3982" y="6800" z="4229" inVp="4" inMag="1" time="247080000"/>
            <node id="1079" radius="1.5" x="3976" y="6762" z="4216" inVp="4" inMag="1" time="247080000"/>
            <node id="1080" radius="1.5" x="3962" y="6715" z="4201" inVp="4" inMag="1" time="247080000"/>
            <node id="1081" radius="1.5" x="3963" y="6652" z="4173" inVp="4" inMag="1" time="247080000"/>
            <node id="1082" radius="1.5" x="3948" y="6618" z="4170" inVp="4" inMag="1" time="247080000"/>
            <node id="1083" radius="1.5" x="3930" y="6572" z="4156" inVp="4" inMag="1" time="247080000"/>
            <node id="1084" radius="1.5" x="3906" y="6540" z="4145" inVp="4" inMag="1" time="247080000"/>
            <node id="1085" radius="1.5" x="3907" y="6507" z="4129" inVp="4" inMag="1" time="247080000"/>
            <node id="1086" radius="1.5" x="3908" y="6475" z="4117" inVp="4" inMag="1" time="247080000"/>
            <node id="1087" radius="1.5" x="3895" y="6441" z="4105" inVp="4" inMag="1" time="247080000"/>
            <node id="1088" radius="1.5" x="3885" y="6401" z="4095" inVp="4" inMag="1" time="247080000"/>
            <node id="1089" radius="1.5" x="3880" y="6357" z="4085" inVp="4" inMag="1" time="247080000"/>
            <node id="1090" radius="1.5" x="3865" y="6315" z="4073" inVp="4" inMag="1" time="247080000"/>
            <node id="1091" radius="1.5" x="3838" y="6283" z="4066" inVp="4" inMag="1" time="247080000"/>
            <node id="1092" radius="1.5" x="3800" y="6257" z="4056" inVp="4" inMag="1" time="247080000"/>
            <node id="1093" radius="1.5" x="3771" y="6197" z="4042" inVp="4" inMag="1" time="247080000"/>
            <node id="1094" radius="1.5" x="3761" y="6148" z="4033" inVp="4" inMag="1" time="247080000"/>
            <node id="1095" radius="1.5" x="3743" y="6080" z="4025" inVp="4" inMag="1" time="247080000"/>
            <node id="1096" radius="1.5" x="3740" y="6015" z="4016" inVp="4" inMag="1" time="247080000"/>
            <node id="1097" radius="1.5" x="3830" y="6028" z="3800" inVp="4" inMag="1" time="247080000"/>
            <node id="1098" radius="1.5" x="3841" y="6010" z="3821" inVp="4" inMag="1" time="247080000"/>
            <node id="1099" radius="1.5" x="3870" y="5981" z="3832" inVp="4" inMag="1" time="247080000"/>
            <node id="1100" radius="1.5" x="3883" y="5955" z="3846" inVp="4" inMag="1" time="247080000"/>
            <node id="1101" radius="1.5" x="3856" y="5908" z="3855" inVp="4" inMag="1" time="247080000"/>
            <node id="1102" radius="1.5" x="3826" y="5885" z="3876" inVp="4" inMag="1" time="247080000"/>
            <node id="1103" radius="1.5" x="3815" y="5930" z="3878" inVp="4" inMag="1" time="247080000"/>
            <node id="1104" radius="1.5" x="3781" y="5980" z="3886" inVp="4" inMag="1" time="247080000"/>
            <node id="1105" radius="1.5" x="3765" y="5982" z="3907" inVp="4" inMag="1" time="247080000"/>
            <node id="1106" radius="1.5" x="3748" y="5983" z="3927" inVp="4" inMag="1" time="247080000"/>
            <node id="1107" radius="1.5" x="3740" y="5995" z="3953" inVp="4" inMag="1" time="247080000"/>
            <node id="1108" radius="1.5" x="3730" y="5997" z="3979" inVp="4" inMag="1" time="247080000"/>
            <node id="1109" radius="1.5" x="3715" y="5950" z="3991" inVp="4" inMag="1" time="247080000"/>
            <node id="1110" radius="1.5" x="3668" y="5858" z="3991" inVp="4" inMag="1" time="247080000"/>
            <node id="1111" radius="1.5" x="3630" y="5776" z="3997" inVp="4" inMag="1" time="247080000"/>
            <node id="1112" radius="1.5" x="3596" y="5687" z="4007" inVp="4" inMag="1" time="247080000"/>
            <node id="1113" radius="1.5" x="4128" y="4968" z="4189" inVp="4" inMag="1" time="247080000" comment="Soma"/>
            <node id="1114" radius="1.5" x="3815" y="5181" z="4125" inVp="4" inMag="1" time="247080000"/>
            <node id="1115" radius="1.5" x="3645" y="5346" z="4101" inVp="4" inMag="1" time="247080000"/>
            <node id="1116" radius="1.5" x="3453" y="5490" z="4071" inVp="4" inMag="1" time="247080000"/>
            <node id="1117" radius="1.5" x="3380" y="5581" z="4078" inVp="4" inMag="1" time="247080000"/>
            <node id="1118" radius="1.5" x="3361" y="5665" z="4077" inVp="4" inMag="1" time="247080000"/>
            <node id="1119" radius="1.5" x="3343" y="5730" z="4077" inVp="4" inMag="1" time="247080000"/>
            <node id="1120" radius="1.5" x="3321" y="5785" z="4075" inVp="4" inMag="1" time="247080000"/>
            <node id="1121" radius="1.5" x="3296" y="5840" z="4078" inVp="4" inMag="1" time="247080000"/>
            <node id="1122" radius="1.5" x="3275" y="5895" z="4082" inVp="4" inMag="1" time="247080000"/>
            <node id="1123" radius="1.5" x="3263" y="5950" z="4082" inVp="4" inMag="1" time="247080000"/>
            <node id="1124" radius="1.5" x="3253" y="6017" z="4092" inVp="4" inMag="1" time="247080000"/>
            <node id="1125" radius="1.5" x="3270" y="6096" z="4089" inVp="4" inMag="1" time="247080000"/>
            <node id="1126" radius="1.5" x="3273" y="6155" z="4086" inVp="4" inMag="1" time="247080000"/>
            <node id="1127" radius="1.5" x="3261" y="6210" z="4083" inVp="4" inMag="1" time="247080000"/>
            <node id="1128" radius="1.5" x="3247" y="6280" z="4077" inVp="4" inMag="1" time="247080000"/>
            <node id="1129" radius="1.5" x="3238" y="6362" z="4064" inVp="4" inMag="1" time="247080000"/>
            <node id="1130" radius="1.5" x="3242" y="6433" z="4063" inVp="4" inMag="1" time="247080000"/>
            <node id="1131" radius="1.5" x="3260" y="6520" z="4062" inVp="4" inMag="1" time="247080000"/>
            <node id="1132" radius="1.5" x="3286" y="6592" z="4045" inVp="4" inMag="1" time="247080000"/>
            <node id="1133" radius="1.5" x="3313" y="6645" z="4035" inVp="4" inMag="1" time="247080000"/>
            <node id="1134" radius="1.5" x="3347" y="6707" z="4026" inVp="4" inMag="1" time="247080000"/>
            <node id="1135" radius="1.5" x="3371" y="6785" z="4017" inVp="4" inMag="1" time="247080000"/>
            <node id="1136" radius="1.5" x="3390" y="6871" z="4009" inVp="4" inMag="1" time="247080000"/>
            <node id="1137" radius="1.5" x="3407" y="6941" z="4001" inVp="4" inMag="1" time="247080000"/>
            <node id="1138" radius="1.5" x="3427" y="6995" z="3999" inVp="4" inMag="1" time="247080000"/>
            <node id="1139" radius="1.5" x="3463" y="7092" z="3992" inVp="4" inMag="1" time="247080000"/>
            <node id="1140" radius="1.5" x="3485" y="7160" z="3978" inVp="4" inMag="1" time="247080000"/>
            <node id="1141" radius="1.5" x="3523" y="7225" z="3975" inVp="4" inMag="1" time="247080000"/>
            <node id="1142" radius="1.5" x="3528" y="7301" z="3973" inVp="4" inMag="1" time="247080000"/>
            <node id="1143" radius="1.5" x="3537" y="7380" z="3978" inVp="4" inMag="1" time="247080000"/>
            <node id="1144" radius="1.5" x="3535" y="7457" z="3985" inVp="4" inMag="1" time="247080000"/>
            <node id="1145" radius="1.5" x="3527" y="7527" z="3988" inVp="4" inMag="1" time="247080000"/>
            <node id="1146" radius="1.5" x="3521" y="7597" z="3989" inVp="4" inMag="1" time="247080000"/>
            <node id="1147" radius="1.5" x="3508" y="7666" z="3991" inVp="4" inMag="1" time="247080000"/>
            <node id="1148" radius="1.5" x="3482" y="7736" z="3997" inVp="4" inMag="1" time="247080000"/>
            <node id="1149" radius="1.5" x="3452" y="7798" z="4001" inVp="4" inMag="1" time="247080000"/>
            <node id="1150" radius="1.5" x="3425" y="7871" z="3994" inVp="4" inMag="1" time="247080000"/>
            <node id="1151" radius="1.5" x="3405" y="7948" z="3993" inVp="4" inMag="1" time="247080000"/>
            <node id="1152" radius="1.5" x="3388" y="8035" z="3994" inVp="4" inMag="1" time="247080000"/>
            <node id="1153" radius="1.5" x="3380" y="8117" z="3993" inVp="4" inMag="1" time="247080000"/>
            <node id="1154" radius="1.5" x="3376" y="8181" z="4000" inVp="4" inMag="1" time="247080000"/>
            <node id="1155" radius="1.5" x="3380" y="8245" z="4003" inVp="4" inMag="1" time="247080000"/>
            <node id="1156" radius="1.5" x="3380" y="8307" z="4010" inVp="4" inMag="1" time="247080000"/>
            <node id="1157" radius="1.5" x="3376" y="8370" z="4016" inVp="4" inMag="1" time="247080000"/>
            <node id="1158" radius="1.5" x="3372" y="8425" z="4022" inVp="4" inMag="1" time="247080000"/>
            <node id="1159" radius="1.5" x="3362" y="8485" z="4030" inVp="4" inMag="1" time="247080000"/>
            <node id="1160" radius="1.5" x="3357" y="8530" z="4040" inVp="4" inMag="1" time="247080000"/>
            <node id="1161" radius="1.5" x="3357" y="8586" z="4049" inVp="4" inMag="1" time="247080000"/>
            <node id="1162" radius="1.5" x="3348" y="8653" z="4056" inVp="4" inMag="1" time="247080000"/>
            <node id="1163" radius="1.5" x="3342" y="8712" z="4058" inVp="4" inMag="1" time="247080000"/>
            <node id="1164" radius="1.5" x="3332" y="8791" z="4066" inVp="4" inMag="1" time="247080000"/>
            <node id="1165" radius="1.5" x="3331" y="8865" z="4071" inVp="4" inMag="1" time="247080000"/>
            <node id="1166" radius="1.5" x="3332" y="8942" z="4079" inVp="4" inMag="1" time="247080000"/>
            <node id="1167" radius="1.5" x="3327" y="9030" z="4088" inVp="4" inMag="1" time="247080000"/>
            <node id="1168" radius="1.5" x="3325" y="9090" z="4095" inVp="4" inMag="1" time="247080000"/>
            <node id="1169" radius="1.5" x="3330" y="9145" z="4100" inVp="4" inMag="1" time="247080000"/>
            <node id="1170" radius="1.5" x="3330" y="9206" z="4108" inVp="4" inMag="1" time="247080000"/>
            <node id="1171" radius="1.5" x="3342" y="9263" z="4117" inVp="4" inMag="1" time="247080000"/>
            <node id="1172" radius="1.5" x="3350" y="9320" z="4127" inVp="4" inMag="1" time="247080000"/>
            <node id="1173" radius="1.5" x="3355" y="9361" z="4132" inVp="4" inMag="1" time="247080000"/>
            <node id="1174" radius="1.5" x="3350" y="9406" z="4132" inVp="4" inMag="1" time="247080000"/>
            <node id="1175" radius="1.5" x="3352" y="9460" z="4140" inVp="4" inMag="1" time="247080000"/>
            <node id="1176" radius="1.5" x="3360" y="9516" z="4155" inVp="4" inMag="1" time="247080000"/>
            <node id="1177" radius="1.5" x="3372" y="9560" z="4163" inVp="4" inMag="1" time="247080000"/>
            <node id="1178" radius="1.5" x="3368" y="9617" z="4172" inVp="4" inMag="1" time="247080000"/>
            <node id="1179" radius="1.5" x="3363" y="9666" z="4181" inVp="4" inMag="1" time="247080000"/>
            <node id="1180" radius="1.5" x="3365" y="9715" z="4187" inVp="4" inMag="1" time="247080000"/>
            <node id="1181" radius="1.5" x="3365" y="9766" z="4200" inVp="4" inMag="1" time="247080000"/>
            <node id="1182" radius="1.5" x="3362" y="9807" z="4208" inVp="4" inMag="1" time="247080000"/>
            <node id="1183" radius="1.5" x="3371" y="9857" z="4218" inVp="4" inMag="1" time="247080000"/>
            <node id="1184" radius="1.5" x="3375" y="9903" z="4227" inVp="4" inMag="1" time="247080000"/>
            <node id="1185" radius="1.5" x="3375" y="9941" z="4237" inVp="4" inMag="1" time="247080000"/>
            <node id="1186" radius="1.5" x="3382" y="9991" z="4249" inVp="4" inMag="1" time="247080000"/>
            <node id="1187" radius="1.5" x="3383" y="10035" z="4263" inVp="4" inMag="1" time="247080000"/>
            <node id="1188" radius="1.5" x="3390" y="10075" z="4277" inVp="4" inMag="1" time="247080000"/>
            <node id="1189" radius="1.5" x="3391" y="10118" z="4287" inVp="4" inMag="1" time="247080000"/>
            <node id="1190" radius="1.5" x="3391" y="10153" z="4297" inVp="4" inMag="1" time="247080000"/>
            <node id="1191" radius="1.5" x="3403" y="10205" z="4312" inVp="4" inMag="1" time="247080000"/>
            <node id="1192" radius="1.5" x="3405" y="10235" z="4320" inVp="4" inMag="1" time="247080000"/>
            <node id="1193" radius="1.5" x="3405" y="10273" z="4335" inVp="4" inMag="1" time="247080000"/>
            <node id="1194" radius="1.5" x="3410" y="10322" z="4340" inVp="4" inMag="1" time="247080000"/>
            <node id="1195" radius="1.5" x="3415" y="10382" z="4348" inVp="4" inMag="1" time="247080000"/>
            <node id="1196" radius="1.5" x="3432" y="10452" z="4356" inVp="4" inMag="1" time="247080000"/>
            <node id="1197" radius="1.5" x="3445" y="10501" z="4362" inVp="4" inMag="1" time="247080000"/>
            <node id="1198" radius="1.5" x="3450" y="10553" z="4372" inVp="4" inMag="1" time="247080000"/>
            <node id="1199" radius="1.5" x="3452" y="10600" z="4384" inVp="4" inMag="1" time="247080000"/>
            <node id="1200" radius="1.5" x="3447" y="10631" z="4397" inVp="4" inMag="1" time="247080000"/>
            <node id="1201" radius="1.5" x="3450" y="10670" z="4405" inVp="4" inMag="1" time="247080000"/>
            <node id="1202" radius="1.5" x="3456" y="10727" z="4415" inVp="4" inMag="1" time="247080000"/>
            <node id="1203" radius="1.5" x="3452" y="10766" z="4426" inVp="4" inMag="1" time="247080000"/>
            <node id="1204" radius="1.5" x="3448" y="10808" z="4436" inVp="4" inMag="1" time="247080000"/>
            <node id="1205" radius="1.5" x="3448" y="10855" z="4442" inVp="4" inMag="1" time="247080000"/>
            <node id="1206" radius="1.5" x="3462" y="10891" z="4454" inVp="4" inMag="1" time="247080000"/>
            <node id="1207" radius="1.5" x="3483" y="10923" z="4467" inVp="4" inMag="1" time="247080000"/>
            <node id="1208" radius="1.5" x="3492" y="10950" z="4476" inVp="4" inMag="1" time="247080000"/>
            <node id="1209" radius="1.5" x="3495" y="10983" z="4482" inVp="4" inMag="1" time="247080000"/>
            <node id="1210" radius="1.5" x="3507" y="11022" z="4487" inVp="4" inMag="1" time="247080000"/>
            <node id="1211" radius="1.5" x="3510" y="11055" z="4496" inVp="4" inMag="1" time="247080000"/>
            <node id="1212" radius="1.5" x="3521" y="11103" z="4507" inVp="4" inMag="1" time="247080000"/>
            <node id="1213" radius="1.5" x="3525" y="11130" z="4519" inVp="4" inMag="1" time="247080000"/>
            <node id="1214" radius="1.5" x="3527" y="11161" z="4534" inVp="4" inMag="1" time="247080000"/>
            <node id="1215" radius="1.5" x="3542" y="11201" z="4550" inVp="4" inMag="1" time="247080000"/>
            <node id="1216" radius="1.5" x="3555" y="11230" z="4561" inVp="4" inMag="1" time="247080000"/>
            <node id="1217" radius="1.5" x="3568" y="11245" z="4571" inVp="4" inMag="1" time="247080000"/>
            <node id="1218" radius="1.5" x="3580" y="11270" z="4587" inVp="4" inMag="1" time="247080000"/>
            <node id="1219" radius="1.5" x="3570" y="11295" z="4595" inVp="4" inMag="1" time="247080000"/>
            <node id="1220" radius="1.5" x="3558" y="11322" z="4608" inVp="4" inMag="1" time="247080000"/>
            <node id="1221" radius="1.5" x="3563" y="11367" z="4638" inVp="4" inMag="1" time="247080000"/>
            <node id="1222" radius="1.5" x="3560" y="11442" z="4663" inVp="4" inMag="1" time="247080000"/>
            <node id="1223" radius="1.5" x="3556" y="11487" z="4677" inVp="4" inMag="1" time="247080000"/>
            <node id="1224" radius="1.5" x="3548" y="11525" z="4690" inVp="4" inMag="1" time="247080000"/>
            <node id="1225" radius="1.5" x="3536" y="11541" z="4712" inVp="4" inMag="1" time="247080000"/>
            <node id="1226" radius="1.5" x="3552" y="11555" z="4732" inVp="4" inMag="1" time="247080000"/>
            <node id="1227" radius="1.5" x="3560" y="11577" z="4759" inVp="4" inMag="1" time="247080000"/>
            <node id="1228" radius="1.5" x="3558" y="11590" z="4782" inVp="4" inMag="1" time="247080000"/>
            <node id="1229" radius="1.5" x="3551" y="11621" z="4802" inVp="4" inMag="1" time="247080000"/>
            <node id="1230" radius="1.5" x="3536" y="11651" z="4820" inVp="4" inMag="1" time="247080000"/>
            <node id="1231" radius="1.5" x="3521" y="11680" z="4839" inVp="4" inMag="1" time="247080000"/>
            <node id="1232" radius="1.5" x="3507" y="11706" z="4861" inVp="4" inMag="1" time="247080000"/>
            <node id="1233" radius="1.5" x="3497" y="11742" z="4873" inVp="4" inMag="1" time="247080000"/>
            <node id="1234" radius="1.5" x="3476" y="11780" z="4883" inVp="4" inMag="1" time="247080000"/>
            <node id="1235" radius="1.5" x="3455" y="11830" z="4892" inVp="4" inMag="1" time="247080000"/>
            <node id="1236" radius="1.5" x="3432" y="11872" z="4900" inVp="4" inMag="1" time="247080000"/>
            <node id="1237" radius="1.5" x="3427" y="11921" z="4908" inVp="4" inMag="1" time="247080000"/>
            <node id="1238" radius="1.5" x="3431" y="11966" z="4919" inVp="4" inMag="1" time="247080000"/>
            <node id="1239" radius="1.5" x="3441" y="12015" z="4931" inVp="4" inMag="1" time="247080000"/>
            <node id="1240" radius="1.5" x="3276" y="15545" z="5798" inVp="4" inMag="1" time="247080000"/>
            <node id="1241" radius="1.5" x="3276" y="15457" z="5791" inVp="4" inMag="1" time="247080000"/>
            <node id="1242" radius="1.5" x="3270" y="15411" z="5772" inVp="4" inMag="1" time="247080000"/>
            <node id="1243" radius="1.5" x="3266" y="15376" z="5757" inVp="4" inMag="1" time="247080000"/>
            <node id="1244" radius="1.5" x="3265" y="15342" z="5747" inVp="4" inMag="1" time="247080000"/>
            <node id="1245" radius="1.5" x="3255" y="15308" z="5737" inVp="4" inMag="1" time="247080000"/>
            <node id="1246" radius="1.5" x="3248" y="15273" z="5731" inVp="4" inMag="1" time="247080000"/>
            <node id="1247" radius="1.5" x="3248" y="15235" z="5722" inVp="4" inMag="1" time="247080000"/>
            <node id="1248" radius="1.5" x="3252" y="15205" z="5712" inVp="4" inMag="1" time="247080000"/>
            <node id="1249" radius="1.5" x="3260" y="15165" z="5707" inVp="4" inMag="1" time="247080000"/>
            <node id="1250" radius="1.5" x="3260" y="15130" z="5698" inVp="4" inMag="1" time="247080000"/>
            <node id="1251" radius="1.5" x="3256" y="15092" z="5689" inVp="4" inMag="1" time="247080000"/>
            <node id="1252" radius="1.5" x="3243" y="15052" z="5680" inVp="4" inMag="1" time="247080000"/>
            <node id="1253" radius="1.5" x="3225" y="15010" z="5677" inVp="4" inMag="1" time="247080000"/>
            <node id="1254" radius="1.5" x="3201" y="14976" z="5671" inVp="4" inMag="1" time="247080000"/>
            <node id="1255" radius="1.5" x="3192" y="14942" z="5661" inVp="4" inMag="1" time="247080000"/>
            <node id="1256" radius="1.5" x="3176" y="14898" z="5650" inVp="4" inMag="1" time="247080000"/>
            <node id="1257" radius="1.5" x="3172" y="14855" z="5637" inVp="4" inMag="1" time="247080000"/>
            <node id="1258" radius="1.5" x="3162" y="14816" z="5629" inVp="4" inMag="1" time="247080000"/>
            <node id="1259" radius="1.5" x="3150" y="14775" z="5617" inVp="4" inMag="1" time="247080000"/>
            <node id="1260" radius="1.5" x="3145" y="14746" z="5611" inVp="4" inMag="1" time="247080000"/>
            <node id="1261" radius="1.5" x="3155" y="14693" z="5600" inVp="4" inMag="1" time="247080000"/>
            <node id="1262" radius="1.5" x="3158" y="14633" z="5589" inVp="4" inMag="1" time="247080000"/>
            <node id="1263" radius="1.5" x="3165" y="14563" z="5579" inVp="4" inMag="1" time="247080000"/>
            <node id="1264" radius="1.5" x="3165" y="14508" z="5566" inVp="4" inMag="1" time="247080000"/>
            <node id="1265" radius="1.5" x="3177" y="14447" z="5555" inVp="4" inMag="1" time="247080000"/>
            <node id="1266" radius="1.5" x="3200" y="14400" z="5546" inVp="4" inMag="1" time="247080000"/>
            <node id="1267" radius="1.5" x="4240" y="6985" z="10098" inVp="4" inMag="1" time="247080000"/>
            <node id="1268" radius="1.5" x="4236" y="6998" z="10082" inVp="4" inMag="1" time="247080000"/>
            <node id="1269" radius="1.5" x="4250" y="7030" z="10069" inVp="4" inMag="1" time="247080000"/>
            <node id="1270" radius="1.5" x="4267" y="7075" z="10065" inVp="4" inMag="1" time="247080000"/>
            <node id="1271" radius="1.5" x="4277" y="7086" z="10038" inVp="4" inMag="1" time="247080000"/>
            <node id="1272" radius="1.5" x="4266" y="7121" z="10030" inVp="4" inMag="1" time="247080000"/>
            <node id="1273" radius="1.5" x="4251" y="7162" z="10029" inVp="4" inMag="1" time="247080000"/>
            <node id="1274" radius="1.5" x="4230" y="7210" z="10019" inVp="4" inMag="1" time="247080000"/>
            <node id="1275" radius="1.5" x="4226" y="7251" z="10007" inVp="4" inMag="1" time="247080000"/>
            <node id="1276" radius="1.5" x="4222" y="7305" z="9996" inVp="4" inMag="1" time="247080000"/>
            <node id="1277" radius="1.5" x="4217" y="7350" z="9983" inVp="4" inMag="1" time="247080000"/>
            <node id="1278" radius="1.5" x="4207" y="7385" z="9973" inVp="4" inMag="1" time="247080000"/>
            <node id="1279" radius="1.5" x="4200" y="7420" z="9951" inVp="4" inMag="1" time="247080000"/>
            <node id="1280" radius="1.5" x="4185" y="7456" z="9942" inVp="4" inMag="1" time="247080000"/>
            <node id="1281" radius="1.5" x="4176" y="7498" z="9920" inVp="4" inMag="1" time="247080000"/>
            <node id="1282" radius="1.5" x="4181" y="7557" z="9912" inVp="4" inMag="1" time="247080000"/>
            <node id="1283" radius="1.5" x="4173" y="7633" z="9905" inVp="4" inMag="1" time="247080000"/>
            <node id="1284" radius="1.5" x="4170" y="7680" z="9893" inVp="4" inMag="1" time="247080000"/>
            <node id="1285" radius="1.5" x="4165" y="7726" z="9877" inVp="4" inMag="1" time="247080000"/>
            <node id="1286" radius="1.5" x="4162" y="7771" z="9858" inVp="4" inMag="1" time="247080000"/>
            <node id="1287" radius="1.5" x="4168" y="7805" z="9835" inVp="4" inMag="1" time="247080000"/>
            <node id="1288" radius="1.5" x="4172" y="7837" z="9817" inVp="4" inMag="1" time="247080000"/>
            <node id="1289" radius="1.5" x="4183" y="7862" z="9804" inVp="4" inMag="1" time="247080000"/>
            <node id="1290" radius="1.5" x="4180" y="7896" z="9790" inVp="4" inMag="1" time="247080000"/>
            <node id="1291" radius="1.5" x="4170" y="7940" z="9762" inVp="4" inMag="1" time="247080000"/>
            <node id="1292" radius="1.5" x="4192" y="8013" z="9734" inVp="4" inMag="1" time="247080000"/>
            <node id="1293" radius="1.5" x="4205" y="8048" z="9720" inVp="4" inMag="1" time="247080000"/>
            <node id="1294" radius="1.5" x="4206" y="8087" z="9707" inVp="4" inMag="1" time="247080000"/>
            <node id="1295" radius="1.5" x="4210" y="8121" z="9695" inVp="4" inMag="1" time="247080000"/>
            <node id="1296" radius="1.5" x="4215" y="8166" z="9676" inVp="4" inMag="1" time="247080000"/>
            <node id="1297" radius="1.5" x="4213" y="8217" z="9662" inVp="4" inMag="1" time="247080000"/>
            <node id="1298" radius="1.5" x="4208" y="8275" z="9642" inVp="4" inMag="1" time="247080000"/>
            <node id="1299" radius="1.5" x="4208" y="8308" z="9633" inVp="4" inMag="1" time="247080000"/>
            <node id="1300" radius="1.5" x="4201" y="8353" z="9612" inVp="4" inMag="1" time="247080000"/>
            <node id="1301" radius="1.5" x="4196" y="8401" z="9596" inVp="4" inMag="1" time="247080000"/>
            <node id="1302" radius="1.5" x="4185" y="8446" z="9578" inVp="4" inMag="1" time="247080000"/>
            <node id="1303" radius="1.5" x="4175" y="8493" z="9553" inVp="4" inMag="1" time="247080000"/>
            <node id="1304" radius="1.5" x="4180" y="8545" z="9540" inVp="4" inMag="1" time="247080000"/>
            <node id="1305" radius="1.5" x="4182" y="8583" z="9531" inVp="4" inMag="1" time="247080000"/>
            <node id="1306" radius="1.5" x="4175" y="8625" z="9521" inVp="4" inMag="1" time="247080000"/>
            <node id="1307" radius="1.5" x="4177" y="8675" z="9510" inVp="4" inMag="1" time="247080000"/>
            <node id="1308" radius="1.5" x="4173" y="8716" z="9494" inVp="4" inMag="1" time="247080000"/>
            <node id="1309" radius="1.5" x="4168" y="8742" z="9475" inVp="4" inMag="1" time="247080000"/>
            <node id="1310" radius="1.5" x="4161" y="8780" z="9465" inVp="4" inMag="1" time="247080000"/>
            <node id="1311" radius="1.5" x="4162" y="8816" z="9450" inVp="4" inMag="1" time="247080000"/>
            <node id="1312" radius="1.5" x="4158" y="8848" z="9433" inVp="4" inMag="1" time="247080000"/>
            <node id="1313" radius="1.5" x="4155" y="8881" z="9424" inVp="4" inMag="1" time="247080000"/>
            <node id="1314" radius="1.5" x="4161" y="8913" z="9409" inVp="4" inMag="1" time="247080000"/>
            <node id="1315" radius="1.5" x="4176" y="8947" z="9393" inVp="4" inMag="1" time="247080000"/>
            <node id="1316" radius="1.5" x="4192" y="8991" z="9380" inVp="4" inMag="1" time="247080000"/>
            <node id="1317" radius="1.5" x="4200" y="9037" z="9370" inVp="4" inMag="1" time="247080000"/>
            <node id="1318" radius="1.5" x="4198" y="9080" z="9351" inVp="4" inMag="1" time="247080000"/>
            <node id="1319" radius="1.5" x="4203" y="9115" z="9332" inVp="4" inMag="1" time="247080000"/>
            <node id="1320" radius="1.5" x="4222" y="9162" z="9324" inVp="4" inMag="1" time="247080000"/>
            <node id="1321" radius="1.5" x="4240" y="9205" z="9308" inVp="4" inMag="1" time="247080000"/>
            <node id="1322" radius="1.5" x="4255" y="9232" z="9278" inVp="4" inMag="1" time="247080000"/>
            <node id="1323" radius="1.5" x="4265" y="9253" z="9258" inVp="4" inMag="1" time="247080000"/>
            <node id="1324" radius="1.5" x="4282" y="9272" z="9243" inVp="4" inMag="1" time="247080000"/>
            <node id="1325" radius="1.5" x="4288" y="9316" z="9233" inVp="4" inMag="1" time="247080000"/>
            <node id="1326" radius="1.5" x="4296" y="9348" z="9217" inVp="4" inMag="1" time="247080000"/>
            <node id="1327" radius="1.5" x="4302" y="9385" z="9199" inVp="4" inMag="1" time="247080000"/>
            <node id="1328" radius="1.5" x="4292" y="9413" z="9177" inVp="4" inMag="1" time="247080000"/>
            <node id="1329" radius="1.5" x="4306" y="9455" z="9162" inVp="4" inMag="1" time="247080000"/>
            <node id="1330" radius="1.5" x="4340" y="9500" z="9142" inVp="4" inMag="1" time="247080000"/>
            <node id="1331" radius="1.5" x="4320" y="9517" z="9129" inVp="4" inMag="1" time="247080000"/>
            <node id="1332" radius="1.5" x="4290" y="9546" z="9109" inVp="4" inMag="1" time="247080000"/>
            <node id="1333" radius="1.5" x="4265" y="9577" z="9092" inVp="4" inMag="1" time="247080000"/>
            <node id="1334" radius="1.5" x="4273" y="9606" z="9075" inVp="4" inMag="1" time="247080000"/>
            <node id="1335" radius="1.5" x="4278" y="9638" z="9055" inVp="4" inMag="1" time="247080000"/>
            <node id="1336" radius="1.5" x="4305" y="9670" z="9032" inVp="4" inMag="1" time="247080000"/>
            <node id="1337" radius="1.5" x="4305" y="9712" z="9014" inVp="4" inMag="1" time="247080000"/>
            <node id="1338" radius="1.5" x="4290" y="9763" z="8997" inVp="4" inMag="1" time="247080000"/>
            <node id="1339" radius="1.5" x="4263" y="9822" z="8984" inVp="4" inMag="1" time="247080000"/>
            <node id="1340" radius="1.5" x="4245" y="9880" z="8972" inVp="4" inMag="1" time="247080000"/>
            <node id="1341" radius="1.5" x="4222" y="9918" z="8962" inVp="4" inMag="1" time="247080000"/>
            <node id="1342" radius="1.5" x="4195" y="9958" z="8945" inVp="4" inMag="1" time="247080000"/>
            <node id="1343" radius="1.5" x="4165" y="9967" z="8933" inVp="4" inMag="1" time="247080000"/>
            <node id="1344" radius="1.5" x="4145" y="9995" z="8922" inVp="4" inMag="1" time="247080000"/>
            <node id="1345" radius="1.5" x="4130" y="10011" z="8893" inVp="4" inMag="1" time="247080000"/>
            <node id="1346" radius="1.5" x="4112" y="10025" z="8876" inVp="4" inMag="1" time="247080000"/>
            <node id="1347" radius="1.5" x="4090" y="10042" z="8858" inVp="4" inMag="1" time="247080000"/>
            <node id="1348" radius="1.5" x="4070" y="10068" z="8838" inVp="4" inMag="1" time="247080000"/>
            <node id="1349" radius="1.5" x="4050" y="10093" z="8826" inVp="4" inMag="1" time="247080000"/>
            <node id="1350" radius="1.5" x="4030" y="10111" z="8812" inVp="4" inMag="1" time="247080000"/>
            <node id="1351" radius="1.5" x="4010" y="10145" z="8791" inVp="4" inMag="1" time="247080000"/>
            <node id="1352" radius="1.5" x="3990" y="10182" z="8765" inVp="4" inMag="1" time="247080000"/>
            <node id="1353" radius="1.5" x="3972" y="10210" z="8735" inVp="4" inMag="1" time="247080000"/>
            <node id="1354" radius="1.5" x="3960" y="10230" z="8721" inVp="4" inMag="1" time="247080000"/>
            <node id="1355" radius="1.5" x="3947" y="10267" z="8695" inVp="4" inMag="1" time="247080000"/>
            <node id="1356" radius="1.5" x="3940" y="10307" z="8670" inVp="4" inMag="1" time="247080000"/>
            <node id="1357" radius="1.5" x="3943" y="10348" z="8650" inVp="4" inMag="1" time="247080000"/>
            <node id="1358" radius="1.5" x="3925" y="10365" z="8630" inVp="4" inMag="1" time="247080000"/>
            <node id="1359" radius="1.5" x="3885" y="10411" z="8620" inVp="4" inMag="1" time="247080000"/>
            <node id="1360" radius="1.5" x="3853" y="10457" z="8611" inVp="4" inMag="1" time="247080000"/>
            <node id="1361" radius="1.5" x="3820" y="10492" z="8603" inVp="4" inMag="1" time="247080000"/>
            <node id="1362" radius="1.5" x="3796" y="10535" z="8596" inVp="4" inMag="1" time="247080000"/>
            <node id="1363" radius="1.5" x="3775" y="10558" z="8586" inVp="4" inMag="1" time="247080000"/>
            <node id="1364" radius="1.5" x="3768" y="10597" z="8574" inVp="4" inMag="1" time="247080000"/>
            <node id="1365" radius="1.5" x="3758" y="10628" z="8555" inVp="4" inMag="1" time="247080000"/>
            <node id="1366" radius="1.5" x="3745" y="10665" z="8544" inVp="4" inMag="1" time="247080000"/>
            <node id="1367" radius="1.5" x="3737" y="10675" z="8521" inVp="4" inMag="1" time="247080000"/>
            <node id="1368" radius="1.5" x="3727" y="10687" z="8491" inVp="4" inMag="1" time="247080000"/>
            <node id="1369" radius="1.5" x="3701" y="10716" z="8472" inVp="4" inMag="1" time="247080000"/>
            <node id="1370" radius="1.5" x="3672" y="10751" z="8450" inVp="4" inMag="1" time="247080000"/>
            <node id="1371" radius="1.5" x="3647" y="10785" z="8430" inVp="4" inMag="1" time="247080000"/>
            <node id="1372" radius="1.5" x="3620" y="10810" z="8418" inVp="4" inMag="1" time="247080000"/>
            <node id="1373" radius="1.5" x="3581" y="10865" z="8410" inVp="4" inMag="1" time="247080000"/>
            <node id="1374" radius="1.5" x="3547" y="10928" z="8399" inVp="4" inMag="1" time="247080000"/>
            <node id="1375" radius="1.5" x="3535" y="10990" z="8385" inVp="4" inMag="1" time="247080000"/>
            <node id="1376" radius="1.5" x="3511" y="11018" z="8366" inVp="4" inMag="1" time="247080000"/>
            <node id="1377" radius="1.5" x="3495" y="11037" z="8355" inVp="4" inMag="1" time="247080000"/>
            <node id="1378" radius="1.5" x="3472" y="11051" z="8338" inVp="4" inMag="1" time="247080000"/>
            <node id="1379" radius="1.5" x="3470" y="11088" z="8316" inVp="4" inMag="1" time="247080000"/>
            <node id="1380" radius="1.5" x="3430" y="11132" z="8304" inVp="4" inMag="1" time="247080000"/>
            <node id="1381" radius="1.5" x="3420" y="11136" z="8269" inVp="4" inMag="1" time="247080000"/>
            <node id="1382" radius="1.5" x="3420" y="11145" z="8239" inVp="4" inMag="1" time="247080000"/>
            <node id="1383" radius="1.5" x="3415" y="11165" z="8215" inVp="4" inMag="1" time="247080000"/>
            <node id="1384" radius="1.5" x="3400" y="11180" z="8201" inVp="4" inMag="1" time="247080000"/>
            <node id="1385" radius="1.5" x="3375" y="11188" z="8172" inVp="4" inMag="1" time="247080000"/>
            <node id="1386" radius="1.5" x="3352" y="11190" z="8136" inVp="4" inMag="1" time="247080000"/>
            <node id="1387" radius="1.5" x="3330" y="11183" z="8104" inVp="4" inMag="1" time="247080000"/>
            <node id="1388" radius="1.5" x="3321" y="11222" z="8079" inVp="4" inMag="1" time="247080000"/>
            <node id="1389" radius="1.5" x="3328" y="11263" z="8050" inVp="4" inMag="1" time="247080000"/>
            <node id="1390" radius="1.5" x="3340" y="11305" z="8032" inVp="4" inMag="1" time="247080000"/>
            <node id="1391" radius="1.5" x="3351" y="11356" z="8021" inVp="4" inMag="1" time="247080000"/>
            <node id="1392" radius="1.5" x="3350" y="11395" z="7997" inVp="4" inMag="1" time="247080000"/>
            <node id="1393" radius="1.5" x="3365" y="11422" z="7974" inVp="4" inMag="1" time="247080000"/>
            <node id="1394" radius="1.5" x="3377" y="11405" z="7956" inVp="4" inMag="1" time="247080000"/>
            <node id="1395" radius="1.5" x="3380" y="11410" z="7936" inVp="4" inMag="1" time="247080000"/>
            <node id="1396" radius="1.5" x="3393" y="11433" z="7920" inVp="4" inMag="1" time="247080000"/>
            <node id="1397" radius="1.5" x="3421" y="11480" z="7915" inVp="4" inMag="1" time="247080000"/>
            <node id="1398" radius="1.5" x="3435" y="11526" z="7895" inVp="4" inMag="1" time="247080000"/>
            <node id="1399" radius="1.5" x="3432" y="11575" z="7871" inVp="4" inMag="1" time="247080000"/>
            <node id="1400" radius="1.5" x="3410" y="11628" z="7857" inVp="4" inMag="1" time="247080000"/>
            <node id="1401" radius="1.5" x="3423" y="11680" z="7838" inVp="4" inMag="1" time="247080000"/>
            <node id="1402" radius="1.5" x="3452" y="11761" z="7831" inVp="4" inMag="1" time="247080000"/>
            <node id="1403" radius="1.5" x="3455" y="11795" z="7823" inVp="4" inMag="1" time="247080000"/>
            <node id="1404" radius="1.5" x="3477" y="11848" z="7811" inVp="4" inMag="1" time="247080000"/>
            <node id="1405" radius="1.5" x="3490" y="11875" z="7801" inVp="4" inMag="1" time="247080000"/>
            <node id="1406" radius="1.5" x="3480" y="11898" z="7780" inVp="4" inMag="1" time="247080000"/>
            <node id="1407" radius="1.5" x="3468" y="11921" z="7767" inVp="4" inMag="1" time="247080000"/>
            <node id="1408" radius="1.5" x="3471" y="11946" z="7748" inVp="4" inMag="1" time="247080000"/>
            <node id="1409" radius="1.5" x="3480" y="11970" z="7731" inVp="4" inMag="1" time="247080000"/>
            <node id="1410" radius="1.5" x="3495" y="12010" z="7720" inVp="4" inMag="1" time="247080000"/>
            <node id="1411" radius="1.5" x="3517" y="12040" z="7710" inVp="4" inMag="1" time="247080000"/>
            <node id="1412" radius="1.5" x="3546" y="12076" z="7698" inVp="4" inMag="1" time="247080000"/>
            <node id="1413" radius="1.5" x="3570" y="12108" z="7689" inVp="4" inMag="1" time="247080000"/>
            <node id="1414" radius="1.5" x="3585" y="12155" z="7683" inVp="4" inMag="1" time="247080000"/>
            <node id="1415" radius="1.5" x="3585" y="12196" z="7675" inVp="4" inMag="1" time="247080000"/>
            <node id="1416" radius="1.5" x="3583" y="12232" z="7662" inVp="4" inMag="1" time="247080000"/>
            <node id="1417" radius="1.5" x="3585" y="12257" z="7649" inVp="4" inMag="1" time="247080000"/>
            <node id="1418" radius="1.5" x="3585" y="12288" z="7637" inVp="4" inMag="1" time="247080000"/>
            <node id="1419" radius="1.5" x="3587" y="12323" z="7625" inVp="4" inMag="1" time="247080000"/>
            <node id="1420" radius="1.5" x="3575" y="12347" z="7607" inVp="4" inMag="1" time="247080000"/>
            <node id="1421" radius="1.5" x="3577" y="12395" z="7597" inVp="4" inMag="1" time="247080000"/>
            <node id="1422" radius="1.5" x="3580" y="12403" z="7572" inVp="4" inMag="1" time="247080000"/>
            <node id="1423" radius="1.5" x="3573" y="12408" z="7554" inVp="4" inMag="1" time="247080000"/>
            <node id="1424" radius="1.5" x="3567" y="12458" z="7535" inVp="4" inMag="1" time="247080000"/>
            <node id="1425" radius="1.5" x="3567" y="12510" z="7524" inVp="4" inMag="1" time="247080000"/>
            <node id="1426" radius="1.5" x="3565" y="12557" z="7512" inVp="4" inMag="1" time="247080000"/>
            <node id="1427" radius="1.5" x="3583" y="12595" z="7497" inVp="4" inMag="1" time="247080000"/>
            <node id="1428" radius="1.5" x="3607" y="12603" z="7479" inVp="4" inMag="1" time="247080000"/>
            <node id="1429" radius="1.5" x="3625" y="12603" z="7460" inVp="4" inMag="1" time="247080000"/>
            <node id="1430" radius="1.5" x="3650" y="12601" z="7441" inVp="4" inMag="1" time="247080000"/>
            <node id="1431" radius="1.5" x="3742" y="13750" z="9620" inVp="4" inMag="1" time="247080000"/>
            <node id="1432" radius="1.5" x="3760" y="13705" z="9614" inVp="4" inMag="1" time="247080000"/>
            <node id="1433" radius="1.5" x="3780" y="13665" z="9601" inVp="4" inMag="1" time="247080000"/>
            <node id="1434" radius="1.5" x="3810" y="13636" z="9589" inVp="4" inMag="1" time="247080000"/>
            <node id="1435" radius="1.5" x="3837" y="13600" z="9577" inVp="4" inMag="1" time="247080000"/>
            <node id="1436" radius="1.5" x="3850" y="13570" z="9567" inVp="4" inMag="1" time="247080000"/>
            <node id="1437" radius="1.5" x="3862" y="13542" z="9558" inVp="4" inMag="1" time="247080000"/>
            <node id="1438" radius="1.5" x="3880" y="13512" z="9547" inVp="4" inMag="1" time="247080000"/>
            <node id="1439" radius="1.5" x="3888" y="13487" z="9539" inVp="4" inMag="1" time="247080000"/>
            <node id="1440" radius="1.5" x="3902" y="13458" z="9533" inVp="4" inMag="1" time="247080000"/>
            <node id="1441" radius="1.5" x="3916" y="13426" z="9521" inVp="4" inMag="1" time="247080000"/>
            <node id="1442" radius="1.5" x="3920" y="13415" z="9502" inVp="4" inMag="1" time="247080000"/>
            <node id="1443" radius="1.5" x="3933" y="13405" z="9483" inVp="4" inMag="1" time="247080000"/>
            <node id="1444" radius="1.5" x="3950" y="13386" z="9464" inVp="4" inMag="1" time="247080000"/>
            <node id="1445" radius="1.5" x="3966" y="13381" z="9431" inVp="4" inMag="1" time="247080000"/>
            <node id="1446" radius="1.5" x="3997" y="13381" z="9412" inVp="4" inMag="1" time="247080000"/>
            <node id="1447" radius="1.5" x="4016" y="13361" z="9391" inVp="4" inMag="1" time="247080000"/>
            <node id="1448" radius="1.5" x="4023" y="13330" z="9370" inVp="4" inMag="1" time="247080000"/>
            <node id="1449" radius="1.5" x="4033" y="13300" z="9346" inVp="4" inMag="1" time="247080000"/>
            <node id="1450" radius="1.5" x="4050" y="13271" z="9329" inVp="4" inMag="1" time="247080000"/>
            <node id="1451" radius="1.5" x="4067" y="13237" z="9313" inVp="4" inMag="1" time="247080000"/>
            <node id="1452" radius="1.5" x="4050" y="13210" z="9301" inVp="4" inMag="1" time="247080000"/>
            <node id="1453" radius="1.5" x="4010" y="13190" z="9286" inVp="4" inMag="1" time="247080000"/>
            <node id="1454" radius="1.5" x="4002" y="13167" z="9273" inVp="4" inMag="1" time="247080000"/>
            <node id="1455" radius="1.5" x="4007" y="13143" z="9264" inVp="4" inMag="1" time="247080000"/>
            <node id="1456" radius="1.5" x="4010" y="13136" z="9253" inVp="4" inMag="1" time="247080000"/>
            <node id="1457" radius="1.5" x="3991" y="13121" z="9218" inVp="4" inMag="1" time="247080000"/>
            <node id="1458" radius="1.5" x="3983" y="13087" z="9204" inVp="4" inMag="1" time="247080000"/>
            <node id="1459" radius="1.5" x="3975" y="13030" z="9172" inVp="4" inMag="1" time="247080000"/>
            <node id="1460" radius="1.5" x="3978" y="12991" z="9145" inVp="4" inMag="1" time="247080000"/>
            <node id="1461" radius="1.5" x="3990" y="12966" z="9115" inVp="4" inMag="1" time="247080000"/>
            <node id="1462" radius="1.5" x="4015" y="12943" z="9081" inVp="4" inMag="1" time="247080000"/>
            <node id="1463" radius="1.5" x="4026" y="12920" z="9056" inVp="4" inMag="1" time="247080000"/>
            <node id="1763" radius="1.5" x="4036" y="12881" z="9034" inVp="4" inMag="1" time="247080000"/>
            <node id="1764" radius="1.5" x="4036" y="12841" z="9022" inVp="4" inMag="1" time="247080000"/>
            <node id="1765" radius="1.5" x="4031" y="12801" z="9013" inVp="4" inMag="1" time="247080000"/>
            <node id="1766" radius="1.5" x="4020" y="12770" z="9006" inVp="4" inMag="1" time="247080000"/>
            <node id="1767" radius="1.5" x="4006" y="12741" z="9000" inVp="4" inMag="1" time="247080000"/>
            <node id="1768" radius="1.5" x="4002" y="12708" z="8990" inVp="4" inMag="1" time="247080000"/>
            <node id="1769" radius="1.5" x="3997" y="12667" z="8979" inVp="4" inMag="1" time="247080000"/>
            <node id="1770" radius="1.5" x="3985" y="12635" z="8966" inVp="4" inMag="1" time="247080000"/>
            <node id="1771" radius="1.5" x="3985" y="12610" z="8953" inVp="4" inMag="1" time="247080000"/>
            <node id="1772" radius="1.5" x="3996" y="12570" z="8929" inVp="4" inMag="1" time="247080000"/>
            <node id="1773" radius="1.5" x="4005" y="12535" z="8913" inVp="4" inMag="1" time="247080000"/>
            <node id="1774" radius="1.5" x="4008" y="12496" z="8890" inVp="4" inMag="1" time="247080000"/>
            <node id="1775" radius="1.5" x="4012" y="12465" z="8872" inVp="4" inMag="1" time="247080000"/>
            <node id="1776" radius="1.5" x="4025" y="12437" z="8861" inVp="4" inMag="1" time="247080000"/>
            <node id="1777" radius="1.5" x="4011" y="12430" z="8836" inVp="4" inMag="1" time="247080000"/>
            <node id="1778" radius="1.5" x="4010" y="12428" z="8802" inVp="4" inMag="1" time="247080000"/>
            <node id="1779" radius="1.5" x="4017" y="12432" z="8784" inVp="4" inMag="1" time="247080000"/>
            <node id="1780" radius="1.5" x="4030" y="12423" z="8759" inVp="4" inMag="1" time="247080000"/>
            <node id="1781" radius="1.5" x="4032" y="12415" z="8725" inVp="4" inMag="1" time="247080000"/>
            <node id="1782" radius="1.5" x="4030" y="12417" z="8686" inVp="4" inMag="1" time="247080000"/>
            <node id="1783" radius="1.5" x="4031" y="12417" z="8662" inVp="4" inMag="1" time="247080000"/>
            <node id="1784" radius="1.5" x="4003" y="12410" z="8627" inVp="4" inMag="1" time="247080000"/>
            <node id="1785" radius="1.5" x="3972" y="12401" z="8598" inVp="4" inMag="1" time="247080000"/>
            <node id="1786" radius="1.5" x="3976" y="12385" z="8566" inVp="4" inMag="1" time="247080000"/>
            <node id="1787" radius="1.5" x="3978" y="12356" z="8542" inVp="4" inMag="1" time="247080000"/>
            <node id="1788" radius="1.5" x="3985" y="12338" z="8522" inVp="4" inMag="1" time="247080000"/>
            <node id="1789" radius="1.5" x="4003" y="12302" z="8505" inVp="4" inMag="1" time="247080000"/>
            <node id="1790" radius="1.5" x="4008" y="12275" z="8493" inVp="4" inMag="1" time="247080000"/>
            <node id="1791" radius="1.5" x="4008" y="12241" z="8481" inVp="4" inMag="1" time="247080000"/>
            <node id="1792" radius="1.5" x="4022" y="12220" z="8460" inVp="4" inMag="1" time="247080000"/>
            <node id="1793" radius="1.5" x="4030" y="12165" z="8443" inVp="4" inMag="1" time="247080000"/>
            <node id="1794" radius="1.5" x="4033" y="12121" z="8428" inVp="4" inMag="1" time="247080000"/>
            <node id="1795" radius="1.5" x="4041" y="12088" z="8413" inVp="4" inMag="1" time="247080000"/>
            <node id="1796" radius="1.5" x="4055" y="12063" z="8398" inVp="4" inMag="1" time="247080000"/>
            <node id="1797" radius="1.5" x="4065" y="12025" z="8369" inVp="4" inMag="1" time="247080000"/>
            <node id="1798" radius="1.5" x="4088" y="12016" z="8348" inVp="4" inMag="1" time="247080000"/>
            <node id="1799" radius="1.5" x="4085" y="12000" z="8327" inVp="4" inMag="1" time="247080000"/>
            <node id="1800" radius="1.5" x="4072" y="11955" z="8290" inVp="4" inMag="1" time="247080000"/>
            <node id="1801" radius="1.5" x="4078" y="11936" z="8274" inVp="4" inMag="1" time="247080000"/>
            <node id="1802" radius="1.5" x="4080" y="11918" z="8257" inVp="4" inMag="1" time="247080000"/>
            <node id="1803" radius="1.5" x="4086" y="11907" z="8234" inVp="4" inMag="1" time="247080000"/>
            <node id="1804" radius="1.5" x="4097" y="11902" z="8216" inVp="4" inMag="1" time="247080000"/>
            <node id="1805" radius="1.5" x="4093" y="11911" z="8179" inVp="4" inMag="1" time="247080000"/>
            <node id="1806" radius="1.5" x="4092" y="11925" z="8161" inVp="4" inMag="1" time="247080000"/>
            <node id="1807" radius="1.5" x="4075" y="11920" z="8147" inVp="4" inMag="1" time="247080000"/>
            <node id="1808" radius="1.5" x="4053" y="11900" z="8135" inVp="4" inMag="1" time="247080000"/>
            <node id="1809" radius="1.5" x="4028" y="11885" z="8125" inVp="4" inMag="1" time="247080000"/>
            <node id="1810" radius="1.5" x="4010" y="11865" z="8111" inVp="4" inMag="1" time="247080000"/>
            <node id="1811" radius="1.5" x="3995" y="11843" z="8091" inVp="4" inMag="1" time="247080000"/>
            <node id="1812" radius="1.5" x="4005" y="11826" z="8069" inVp="4" inMag="1" time="247080000"/>
            <node id="1813" radius="1.5" x="3998" y="11817" z="8045" inVp="4" inMag="1" time="247080000"/>
            <node id="1814" radius="1.5" x="4002" y="11821" z="8025" inVp="4" inMag="1" time="247080000"/>
            <node id="1815" radius="1.5" x="3995" y="11805" z="8001" inVp="4" inMag="1" time="247080000"/>
            <node id="1816" radius="1.5" x="3995" y="11811" z="7976" inVp="4" inMag="1" time="247080000"/>
            <node id="1817" radius="1.5" x="3997" y="11777" z="7958" inVp="4" inMag="1" time="247080000"/>
            <node id="1818" radius="1.5" x="3986" y="11750" z="7936" inVp="4" inMag="1" time="247080000"/>
            <node id="1819" radius="1.5" x="3978" y="11738" z="7922" inVp="4" inMag="1" time="247080000"/>
            <node id="1820" radius="1.5" x="3973" y="11712" z="7899" inVp="4" inMag="1" time="247080000"/>
            <node id="1821" radius="1.5" x="3961" y="11695" z="7884" inVp="4" inMag="1" time="247080000"/>
            <node id="1822" radius="1.5" x="3946" y="11673" z="7868" inVp="4" inMag="1" time="247080000"/>
            <node id="1823" radius="1.5" x="3925" y="11650" z="7853" inVp="4" inMag="1" time="247080000"/>
            <node id="1824" radius="1.5" x="3925" y="11625" z="7842" inVp="4" inMag="1" time="247080000"/>
            <node id="1825" radius="1.5" x="3900" y="11623" z="7822" inVp="4" inMag="1" time="247080000"/>
            <node id="1826" radius="1.5" x="3873" y="11627" z="7790" inVp="4" inMag="1" time="247080000"/>
            <node id="1827" radius="1.5" x="3880" y="11658" z="7775" inVp="4" inMag="1" time="247080000"/>
            <node id="1828" radius="1.5" x="3887" y="11736" z="7764" inVp="4" inMag="1" time="247080000"/>
            <node id="1829" radius="1.5" x="3902" y="11786" z="7743" inVp="4" inMag="1" time="247080000"/>
            <node id="1830" radius="1.5" x="3910" y="11830" z="7722" inVp="4" inMag="1" time="247080000"/>
            <node id="1831" radius="1.5" x="3905" y="11877" z="7708" inVp="4" inMag="1" time="247080000"/>
            <node id="1832" radius="1.5" x="3913" y="11930" z="7689" inVp="4" inMag="1" time="247080000"/>
            <node id="1833" radius="1.5" x="3917" y="11978" z="7667" inVp="4" inMag="1" time="247080000"/>
            <node id="1834" radius="1.5" x="3915" y="12035" z="7636" inVp="4" inMag="1" time="247080000"/>
            <node id="1835" radius="1.5" x="3918" y="12091" z="7627" inVp="4" inMag="1" time="247080000"/>
            <node id="1836" radius="1.5" x="3925" y="12141" z="7613" inVp="4" inMag="1" time="247080000"/>
            <node id="1837" radius="1.5" x="3930" y="12183" z="7599" inVp="4" inMag="1" time="247080000"/>
            <node id="1838" radius="1.5" x="3913" y="12231" z="7581" inVp="4" inMag="1" time="247080000"/>
            <node id="1839" radius="1.5" x="3905" y="12270" z="7567" inVp="4" inMag="1" time="247080000"/>
            <node id="1840" radius="1.5" x="3897" y="12300" z="7551" inVp="4" inMag="1" time="247080000"/>
            <node id="1841" radius="1.5" x="3890" y="12337" z="7536" inVp="4" inMag="1" time="247080000"/>
            <node id="1842" radius="1.5" x="3850" y="12367" z="7531" inVp="4" inMag="1" time="247080000"/>
            <node id="1843" radius="1.5" x="3838" y="12410" z="7512" inVp="4" inMag="1" time="247080000"/>
            <node id="1844" radius="1.5" x="3825" y="12496" z="7499" inVp="4" inMag="1" time="247080000"/>
            <node id="1845" radius="1.5" x="3787" y="12540" z="7483" inVp="4" inMag="1" time="247080000"/>
            <node id="1846" radius="1.5" x="3748" y="12578" z="7465" inVp="4" inMag="1" time="247080000"/>
            <node id="1847" radius="1.5" x="3713" y="12611" z="7448" inVp="4" inMag="1" time="247080000"/>
            <node id="1848" radius="1.5" x="3697" y="12635" z="7429" inVp="4" inMag="1" time="247080000"/>
            <node id="1849" radius="1.5" x="3682" y="12657" z="7417" inVp="4" inMag="1" time="247080000"/>
            <node id="1850" radius="1.5" x="3662" y="12721" z="7395" inVp="4" inMag="1" time="247080000"/>
            <node id="1851" radius="1.5" x="3645" y="12770" z="7372" inVp="4" inMag="1" time="247080000"/>
            <node id="1852" radius="1.5" x="3645" y="12801" z="7346" inVp="4" inMag="1" time="247080000"/>
            <node id="1853" radius="1.5" x="3663" y="12817" z="7323" inVp="4" inMag="1" time="247080000"/>
            <node id="1854" radius="1.5" x="3678" y="12833" z="7299" inVp="4" inMag="1" time="247080000"/>
            <node id="1855" radius="1.5" x="3686" y="12850" z="7279" inVp="4" inMag="1" time="247080000"/>
            <node id="1856" radius="1.5" x="3688" y="12882" z="7261" inVp="4" inMag="1" time="247080000"/>
            <node id="1857" radius="1.5" x="3686" y="12930" z="7242" inVp="4" inMag="1" time="247080000"/>
            <node id="1858" radius="1.5" x="3685" y="12950" z="7215" inVp="4" inMag="1" time="247080000"/>
            <node id="1859" radius="1.5" x="3683" y="12970" z="7196" inVp="4" inMag="1" time="247080000"/>
            <node id="1860" radius="1.5" x="3678" y="13001" z="7170" inVp="4" inMag="1" time="247080000"/>
            <node id="1861" radius="1.5" x="3665" y="13033" z="7150" inVp="4" inMag="1" time="247080000"/>
            <node id="1862" radius="1.5" x="3655" y="13070" z="7132" inVp="4" inMag="1" time="247080000"/>
            <node id="1863" radius="1.5" x="3645" y="13097" z="7116" inVp="4" inMag="1" time="247080000"/>
            <node id="1864" radius="1.5" x="3632" y="13120" z="7094" inVp="4" inMag="1" time="247080000"/>
            <node id="1865" radius="1.5" x="3620" y="13147" z="7072" inVp="4" inMag="1" time="247080000"/>
            <node id="1866" radius="1.5" x="3625" y="13191" z="7048" inVp="4" inMag="1" time="247080000"/>
            <node id="1867" radius="1.5" x="3610" y="13215" z="7026" inVp="4" inMag="1" time="247080000"/>
            <node id="1868" radius="1.5" x="3605" y="13250" z="7001" inVp="4" inMag="1" time="247080000"/>
            <node id="1869" radius="1.5" x="3611" y="13268" z="6988" inVp="4" inMag="1" time="247080000"/>
            <node id="1870" radius="1.5" x="3615" y="13275" z="6960" inVp="4" inMag="1" time="247080000"/>
            <node id="1871" radius="1.5" x="3630" y="13278" z="6938" inVp="4" inMag="1" time="247080000"/>
            <node id="1872" radius="1.5" x="3653" y="13265" z="6919" inVp="4" inMag="1" time="247080000"/>
            <node id="1873" radius="1.5" x="3676" y="13242" z="6894" inVp="4" inMag="1" time="247080000"/>
            <node id="1874" radius="1.5" x="3672" y="13262" z="6872" inVp="4" inMag="1" time="247080000"/>
            <node id="1875" radius="1.5" x="3678" y="13258" z="6840" inVp="4" inMag="1" time="247080000"/>
            <node id="1876" radius="1.5" x="3706" y="13271" z="6820" inVp="4" inMag="1" time="247080000"/>
            <node id="1877" radius="1.5" x="3725" y="13268" z="6797" inVp="4" inMag="1" time="247080000"/>
            <node id="1878" radius="1.5" x="3746" y="13255" z="6767" inVp="4" inMag="1" time="247080000"/>
            <node id="1879" radius="1.5" x="3785" y="13242" z="6731" inVp="4" inMag="1" time="247080000"/>
            <node id="1880" radius="1.5" x="3785" y="13230" z="6701" inVp="4" inMag="1" time="247080000"/>
            <node id="1881" radius="1.5" x="3776" y="13242" z="6674" inVp="4" inMag="1" time="247080000"/>
            <node id="1882" radius="1.5" x="3762" y="13255" z="6652" inVp="4" inMag="1" time="247080000"/>
            <node id="1883" radius="1.5" x="3742" y="13275" z="6621" inVp="4" inMag="1" time="247080000"/>
            <node id="1884" radius="1.5" x="3748" y="13313" z="6572" inVp="4" inMag="1" time="247080000"/>
            <node id="1885" radius="1.5" x="3758" y="13353" z="6546" inVp="4" inMag="1" time="247080000"/>
            <node id="1886" radius="1.5" x="3766" y="13390" z="6518" inVp="4" inMag="1" time="247080000"/>
            <node id="1887" radius="1.5" x="3781" y="13423" z="6491" inVp="4" inMag="1" time="247080000"/>
            <node id="1888" radius="1.5" x="3790" y="13463" z="6467" inVp="4" inMag="1" time="247080000"/>
            <node id="1889" radius="1.5" x="3806" y="13473" z="6446" inVp="4" inMag="1" time="247080000"/>
            <node id="1890" radius="1.5" x="3816" y="13501" z="6423" inVp="4" inMag="1" time="247080000"/>
            <node id="1891" radius="1.5" x="3828" y="13517" z="6397" inVp="4" inMag="1" time="247080000"/>
            <node id="1892" radius="1.5" x="3822" y="13561" z="6375" inVp="4" inMag="1" time="247080000"/>
            <node id="1893" radius="1.5" x="3805" y="13598" z="6364" inVp="4" inMag="1" time="247080000"/>
            <node id="1894" radius="1.5" x="3786" y="13641" z="6345" inVp="4" inMag="1" time="247080000"/>
            <node id="1895" radius="1.5" x="3751" y="13665" z="6321" inVp="4" inMag="1" time="247080000"/>
            <node id="1896" radius="1.5" x="3690" y="13688" z="6302" inVp="4" inMag="1" time="247080000"/>
            <node id="1897" radius="1.5" x="3678" y="13696" z="6275" inVp="4" inMag="1" time="247080000"/>
            <node id="1898" radius="1.5" x="3665" y="13710" z="6251" inVp="4" inMag="1" time="247080000"/>
            <node id="1899" radius="1.5" x="3645" y="13720" z="6239" inVp="4" inMag="1" time="247080000"/>
            <node id="1900" radius="1.5" x="3628" y="13735" z="6226" inVp="4" inMag="1" time="247080000"/>
            <node id="1901" radius="1.5" x="3616" y="13758" z="6213" inVp="4" inMag="1" time="247080000"/>
            <node id="1902" radius="1.5" x="3605" y="13785" z="6200" inVp="4" inMag="1" time="247080000"/>
            <node id="1903" radius="1.5" x="3595" y="13798" z="6183" inVp="4" inMag="1" time="247080000"/>
            <node id="1904" radius="1.5" x="3592" y="13815" z="6151" inVp="4" inMag="1" time="247080000"/>
            <node id="1905" radius="1.5" x="3588" y="13836" z="6129" inVp="4" inMag="1" time="247080000"/>
            <node id="1906" radius="1.5" x="3585" y="13855" z="6111" inVp="4" inMag="1" time="247080000"/>
            <node id="1907" radius="1.5" x="3596" y="13878" z="6093" inVp="4" inMag="1" time="247080000"/>
            <node id="1908" radius="1.5" x="3602" y="13905" z="6060" inVp="4" inMag="1" time="247080000"/>
            <node id="1909" radius="1.5" x="3618" y="13930" z="6037" inVp="4" inMag="1" time="247080000"/>
            <node id="1910" radius="1.5" x="3625" y="13951" z="6015" inVp="4" inMag="1" time="247080000"/>
            <node id="1911" radius="1.5" x="3636" y="13960" z="5991" inVp="4" inMag="1" time="247080000"/>
            <node id="1912" radius="1.5" x="3642" y="13973" z="5959" inVp="4" inMag="1" time="247080000"/>
            <node id="1913" radius="1.5" x="3645" y="14001" z="5935" inVp="4" inMag="1" time="247080000"/>
            <node id="1914" radius="1.5" x="3655" y="14015" z="5911" inVp="4" inMag="1" time="247080000"/>
            <node id="1915" radius="1.5" x="3673" y="14030" z="5891" inVp="4" inMag="1" time="247080000"/>
            <node id="1916" radius="1.5" x="3688" y="14040" z="5878" inVp="4" inMag="1" time="247080000"/>
            <node id="1917" radius="1.5" x="3712" y="14068" z="5862" inVp="4" inMag="1" time="247080000"/>
            <node id="1918" radius="1.5" x="3740" y="14110" z="5856" inVp="4" inMag="1" time="247080000"/>
            <node id="1919" radius="1.5" x="3770" y="14146" z="5845" inVp="4" inMag="1" time="247080000"/>
            <node id="1920" radius="1.5" x="3778" y="14185" z="5828" inVp="4" inMag="1" time="247080000"/>
            <node id="1921" radius="1.5" x="3781" y="14210" z="5804" inVp="4" inMag="1" time="247080000"/>
            <node id="1922" radius="1.5" x="3787" y="14240" z="5780" inVp="4" inMag="1" time="247080000"/>
            <node id="1923" radius="1.5" x="3776" y="14258" z="5761" inVp="4" inMag="1" time="247080000"/>
            <node id="1924" radius="1.5" x="3748" y="14260" z="5738" inVp="4" inMag="1" time="247080000"/>
            <node id="1925" radius="1.5" x="3716" y="14283" z="5719" inVp="4" inMag="1" time="247080000"/>
            <node id="1926" radius="1.5" x="3680" y="14310" z="5702" inVp="4" inMag="1" time="247080000"/>
            <node id="1927" radius="1.5" x="3641" y="14318" z="5684" inVp="4" inMag="1" time="247080000"/>
            <node id="1928" radius="1.5" x="3590" y="14321" z="5671" inVp="4" inMag="1" time="247080000"/>
            <node id="1929" radius="1.5" x="3553" y="14333" z="5652" inVp="4" inMag="1" time="247080000"/>
            <node id="1930" radius="1.5" x="3507" y="14351" z="5625" inVp="4" inMag="1" time="247080000"/>
            <node id="1931" radius="1.5" x="3471" y="14363" z="5599" inVp="4" inMag="1" time="247080000"/>
            <node id="1932" radius="1.5" x="3430" y="14375" z="5579" inVp="4" inMag="1" time="247080000"/>
            <node id="1933" radius="1.5" x="3386" y="14376" z="5563" inVp="4" inMag="1" time="247080000"/>
            <node id="1934" radius="1.5" x="3302" y="14385" z="5553" inVp="4" inMag="1" time="247080000"/>
            <node id="1935" radius="1.5" x="3252" y="14366" z="5547" inVp="4" inMag="1" time="247080000"/>
            <node id="1936" radius="1.5" x="3216" y="14355" z="5536" inVp="4" inMag="1" time="247080000"/>
            <node id="1937" radius="1.5" x="3205" y="14297" z="5526" inVp="4" inMag="1" time="247080000"/>
            <node id="1938" radius="1.5" x="3202" y="14257" z="5519" inVp="4" inMag="1" time="247080000"/>
            <node id="1939" radius="1.5" x="3205" y="14221" z="5511" inVp="4" inMag="1" time="247080000"/>
            <node id="1940" radius="1.5" x="3195" y="14191" z="5503" inVp="4" inMag="1" time="247080000"/>
            <node id="1941" radius="1.5" x="3185" y="14141" z="5496" inVp="4" inMag="1" time="247080000"/>
            <node id="1942" radius="1.5" x="3175" y="14091" z="5488" inVp="4" inMag="1" time="247080000"/>
            <node id="1943" radius="1.5" x="3160" y="14040" z="5480" inVp="4" inMag="1" time="247080000"/>
            <node id="1944" radius="1.5" x="3151" y="13981" z="5469" inVp="4" inMag="1" time="247080000"/>
            <node id="1945" radius="1.5" x="3145" y="13943" z="5462" inVp="4" inMag="1" time="247080000"/>
            <node id="1946" radius="1.5" x="3155" y="13888" z="5450" inVp="4" inMag="1" time="247080000"/>
            <node id="1947" radius="1.5" x="3166" y="13837" z="5442" inVp="4" inMag="1" time="247080000"/>
            <node id="1948" radius="1.5" x="3182" y="13780" z="5422" inVp="4" inMag="1" time="247080000"/>
            <node id="1949" radius="1.5" x="3192" y="13740" z="5412" inVp="4" inMag="1" time="247080000"/>
            <node id="1950" radius="1.5" x="3201" y="13700" z="5398" inVp="4" inMag="1" time="247080000"/>
            <node id="1951" radius="1.5" x="3210" y="13650" z="5386" inVp="4" inMag="1" time="247080000"/>
            <node id="1952" radius="1.5" x="3223" y="13578" z="5380" inVp="4" inMag="1" time="247080000"/>
            <node id="1953" radius="1.5" x="3221" y="13497" z="5377" inVp="4" inMag="1" time="247080000"/>
            <node id="1954" radius="1.5" x="3221" y="13425" z="5373" inVp="4" inMag="1" time="247080000"/>
            <node id="1955" radius="1.5" x="3215" y="13341" z="5373" inVp="4" inMag="1" time="247080000"/>
            <node id="1956" radius="1.5" x="3205" y="13261" z="5368" inVp="4" inMag="1" time="247080000"/>
            <node id="1957" radius="1.5" x="3188" y="13208" z="5361" inVp="4" inMag="1" time="247080000"/>
            <node id="1958" radius="1.5" x="3170" y="13158" z="5346" inVp="4" inMag="1" time="247080000"/>
            <node id="1959" radius="1.5" x="3160" y="13118" z="5331" inVp="4" inMag="1" time="247080000"/>
            <node id="1960" radius="1.5" x="3147" y="13072" z="5312" inVp="4" inMag="1" time="247080000"/>
            <node id="1961" radius="1.5" x="3141" y="13042" z="5291" inVp="4" inMag="1" time="247080000"/>
            <node id="1962" radius="1.5" x="3147" y="13012" z="5278" inVp="4" inMag="1" time="247080000"/>
            <node id="1963" radius="1.5" x="3156" y="12980" z="5260" inVp="4" inMag="1" time="247080000"/>
            <node id="1964" radius="1.5" x="3165" y="12945" z="5248" inVp="4" inMag="1" time="247080000"/>
            <node id="1965" radius="1.5" x="3185" y="12905" z="5235" inVp="4" inMag="1" time="247080000"/>
            <node id="1966" radius="1.5" x="3205" y="12860" z="5216" inVp="4" inMag="1" time="247080000"/>
            <node id="1967" radius="1.5" x="3236" y="12820" z="5209" inVp="4" inMag="1" time="247080000"/>
            <node id="1968" radius="1.5" x="3240" y="12775" z="5197" inVp="4" inMag="1" time="247080000"/>
            <node id="1969" radius="1.5" x="3251" y="12725" z="5185" inVp="4" inMag="1" time="247080000"/>
            <node id="1970" radius="1.5" x="3252" y="12700" z="5177" inVp="4" inMag="1" time="247080000"/>
            <node id="1971" radius="1.5" x="3265" y="12661" z="5168" inVp="4" inMag="1" time="247080000"/>
            <node id="1972" radius="1.5" x="3283" y="12622" z="5154" inVp="4" inMag="1" time="247080000"/>
            <node id="1973" radius="1.5" x="3303" y="12552" z="5152" inVp="4" inMag="1" time="247080000"/>
            <node id="1974" radius="1.5" x="3338" y="12502" z="5151" inVp="4" inMag="1" time="247080000"/>
            <node id="1975" radius="1.5" x="3375" y="12442" z="5145" inVp="4" inMag="1" time="247080000"/>
            <node id="1976" radius="1.5" x="3386" y="12402" z="5140" inVp="4" inMag="1" time="247080000"/>
            <node id="1977" radius="1.5" x="3396" y="12365" z="5126" inVp="4" inMag="1" time="247080000"/>
            <node id="1978" radius="1.5" x="3398" y="12331" z="5118" inVp="4" inMag="1" time="247080000"/>
            <node id="1979" radius="1.5" x="3405" y="12298" z="5102" inVp="4" inMag="1" time="247080000"/>
            <node id="1980" radius="1.5" x="3405" y="12260" z="5089" inVp="4" inMag="1" time="247080000"/>
            <node id="1981" radius="1.5" x="3405" y="12222" z="5072" inVp="4" inMag="1" time="247080000"/>
            <node id="1982" radius="1.5" x="3401" y="12181" z="5052" inVp="4" inMag="1" time="247080000"/>
            <node id="1983" radius="1.5" x="3411" y="12157" z="5030" inVp="4" inMag="1" time="247080000"/>
            <node id="1984" radius="1.5" x="3418" y="12127" z="5004" inVp="4" inMag="1" time="247080000"/>
            <node id="1985" radius="1.5" x="3422" y="12101" z="4983" inVp="4" inMag="1" time="247080000"/>
            <node id="1986" radius="1.5" x="3432" y="12070" z="4964" inVp="4" inMag="1" time="247080000"/>
            <node id="1987" radius="1.5" x="3410" y="5383" z="4119" inVp="4" inMag="1" time="247080000"/>
            <node id="1988" radius="1.5" x="3363" y="5355" z="4147" inVp="4" inMag="1" time="247080000"/>
            <node id="1989" radius="1.5" x="3332" y="5323" z="4175" inVp="4" inMag="1" time="247080000"/>
            <node id="1990" radius="1.5" x="3300" y="5287" z="4212" inVp="4" inMag="1" time="247080000"/>
            <node id="1991" radius="1.5" x="3285" y="5245" z="4243" inVp="4" inMag="1" time="247080000"/>
            <node id="1992" radius="1.5" x="3280" y="5211" z="4288" inVp="4" inMag="1" time="247080000"/>
            <node id="1993" radius="1.5" x="3282" y="5180" z="4318" inVp="4" inMag="1" time="247080000"/>
            <node id="1994" radius="1.5" x="3297" y="5136" z="4339" inVp="4" inMag="1" time="247080000"/>
            <node id="1995" radius="1.5" x="3301" y="5077" z="4387" inVp="4" inMag="1" time="247080000"/>
            <node id="1996" radius="1.5" x="3311" y="5010" z="4412" inVp="4" inMag="1" time="247080000"/>
            <node id="1997" radius="1.5" x="3326" y="4938" z="4440" inVp="4" inMag="1" time="247080000"/>
            <node id="1998" radius="1.5" x="3342" y="4865" z="4468" inVp="4" inMag="1" time="247080000"/>
            <node id="1999" radius="1.5" x="3347" y="4811" z="4483" inVp="4" inMag="1" time="247080000"/>
            <node id="2000" radius="1.5" x="3345" y="4768" z="4517" inVp="4" inMag="1" time="247080000"/>
            <node id="2001" radius="1.5" x="3346" y="4701" z="4545" inVp="4" inMag="1" time="247080000"/>
            <node id="2002" radius="1.5" x="3357" y="4643" z="4559" inVp="4" inMag="1" time="247080000"/>
            <node id="2003" radius="1.5" x="3365" y="4600" z="4580" inVp="4" inMag="1" time="247080000"/>
            <node id="2004" radius="1.5" x="3361" y="4536" z="4606" inVp="4" inMag="1" time="247080000"/>
            <node id="2005" radius="1.5" x="3355" y="4485" z="4626" inVp="4" inMag="1" time="247080000"/>
            <node id="2006" radius="1.5" x="3365" y="4421" z="4646" inVp="4" inMag="1" time="247080000"/>
            <node id="2007" radius="1.5" x="3355" y="4363" z="4694" inVp="4" inMag="1" time="247080000"/>
            <node id="2008" radius="1.5" x="3358" y="4270" z="4690" inVp="4" inMag="1" time="247080000"/>
            <node id="2009" radius="1.5" x="3357" y="4208" z="4699" inVp="4" inMag="1" time="247080000"/>
            <node id="2010" radius="1.5" x="3345" y="4145" z="4710" inVp="4" inMag="1" time="247080000"/>
            <node id="2011" radius="1.5" x="3332" y="4093" z="4724" inVp="4" inMag="1" time="247080000"/>
            <node id="2012" radius="1.5" x="3336" y="4047" z="4730" inVp="4" inMag="1" time="247080000"/>
            <node id="2013" radius="1.5" x="3323" y="4001" z="4738" inVp="4" inMag="1" time="247080000"/>
            <node id="2014" radius="1.5" x="3320" y="3960" z="4753" inVp="4" inMag="1" time="247080000"/>
            <node id="2015" radius="1.5" x="3312" y="3917" z="4755" inVp="4" inMag="1" time="247080000"/>
            <node id="2016" radius="1.5" x="3316" y="3877" z="4761" inVp="4" inMag="1" time="247080000"/>
            <node id="2017" radius="1.5" x="3316" y="3830" z="4773" inVp="4" inMag="1" time="247080000"/>
            <node id="2018" radius="1.5" x="3327" y="3782" z="4774" inVp="4" inMag="1" time="247080000"/>
            <node id="2019" radius="1.5" x="3322" y="3738" z="4781" inVp="4" inMag="1" time="247080000"/>
            <node id="2020" radius="1.5" x="3318" y="3690" z="4788" inVp="4" inMag="1" time="247080000"/>
            <node id="2021" radius="1.5" x="3317" y="3653" z="4798" inVp="4" inMag="1" time="247080000"/>
            <node id="2022" radius="1.5" x="3335" y="3615" z="4814" inVp="4" inMag="1" time="247080000"/>
            <node id="2023" radius="1.5" x="3333" y="3557" z="4807" inVp="4" inMag="1" time="247080000"/>
            <node id="2024" radius="1.5" x="3336" y="3487" z="4809" inVp="4" inMag="1" time="247080000"/>
            <node id="2025" radius="1.5" x="3323" y="3427" z="4812" inVp="4" inMag="1" time="247080000"/>
            <node id="2026" radius="1.5" x="3325" y="3350" z="4815" inVp="4" inMag="1" time="247080000"/>
            <node id="2027" radius="1.5" x="3323" y="3282" z="4817" inVp="4" inMag="1" time="247080000"/>
            <node id="2028" radius="1.5" x="3315" y="3220" z="4818" inVp="4" inMag="1" time="247080000"/>
            <node id="2029" radius="1.5" x="3310" y="3173" z="4823" inVp="4" inMag="1" time="247080000"/>
            <node id="2030" radius="1.5" x="3308" y="3125" z="4831" inVp="4" inMag="1" time="247080000"/>
            <node id="2031" radius="1.5" x="3300" y="3063" z="4830" inVp="4" inMag="1" time="247080000"/>
            <node id="2032" radius="1.5" x="3283" y="2992" z="4827" inVp="4" inMag="1" time="247080000"/>
            <node id="2033" radius="1.5" x="3285" y="2942" z="4833" inVp="4" inMag="1" time="247080000"/>
            <node id="2034" radius="1.5" x="3271" y="2875" z="4835" inVp="4" inMag="1" time="247080000"/>
            <node id="2035" radius="1.5" x="3258" y="2825" z="4840" inVp="4" inMag="1" time="247080000"/>
            <node id="2036" radius="1.5" x="3260" y="2765" z="4842" inVp="4" inMag="1" time="247080000"/>
            <node id="2037" radius="1.5" x="3255" y="2710" z="4847" inVp="4" inMag="1" time="247080000"/>
            <node id="2038" radius="1.5" x="3263" y="2653" z="4855" inVp="4" inMag="1" time="247080000"/>
            <node id="2039" radius="1.5" x="3267" y="2596" z="4863" inVp="4" inMag="1" time="247080000"/>
            <node id="2040" radius="1.5" x="3263" y="2551" z="4870" inVp="4" inMag="1" time="247080000"/>
            <node id="2041" radius="1.5" x="3266" y="2495" z="4873" inVp="4" inMag="1" time="247080000"/>
            <node id="2042" radius="1.5" x="3272" y="2435" z="4881" inVp="4" inMag="1" time="247080000"/>
            <node id="2043" radius="1.5" x="3283" y="2371" z="4888" inVp="4" inMag="1" time="247080000"/>
            <node id="2044" radius="1.5" x="3282" y="2317" z="4898" inVp="4" inMag="1" time="247080000"/>
            <node id="2045" radius="1.5" x="3300" y="2263" z="4908" inVp="4" inMag="1" time="247080000"/>
            <node id="2046" radius="1.5" x="3313" y="2201" z="4918" inVp="4" inMag="1" time="247080000"/>
            <node id="2047" radius="1.5" x="3316" y="2153" z="4928" inVp="4" inMag="1" time="247080000"/>
            <node id="2048" radius="1.5" x="3312" y="2085" z="4937" inVp="4" inMag="1" time="247080000"/>
            <node id="2049" radius="1.5" x="3333" y="2040" z="4945" inVp="4" inMag="1" time="247080000"/>
            <node id="2050" radius="1.5" x="3340" y="1986" z="4951" inVp="4" inMag="1" time="247080000"/>
            <node id="2051" radius="1.5" x="3347" y="1930" z="4961" inVp="4" inMag="1" time="247080000"/>
            <node id="2052" radius="1.5" x="3346" y="1875" z="4974" inVp="4" inMag="1" time="247080000"/>
            <node id="2053" radius="1.5" x="3361" y="1821" z="4986" inVp="4" inMag="1" time="247080000"/>
            <node id="2054" radius="1.5" x="3385" y="1783" z="4989" inVp="4" inMag="1" time="247080000"/>
            <node id="2055" radius="1.5" x="3385" y="1732" z="4999" inVp="4" inMag="1" time="247080000"/>
            <node id="2056" radius="1.5" x="3370" y="1680" z="5011" inVp="4" inMag="1" time="247080000"/>
            <node id="2057" radius="1.5" x="3390" y="1601" z="5032" inVp="4" inMag="1" time="247080000"/>
            <node id="2058" radius="1.5" x="3365" y="1536" z="5051" inVp="4" inMag="1" time="247080000"/>
            <node id="2059" radius="1.5" x="3335" y="1475" z="5069" inVp="4" inMag="1" time="247080000"/>
            <node id="2060" radius="1.5" x="3315" y="1420" z="5082" inVp="4" inMag="1" time="247080000"/>
            <node id="2061" radius="1.5" x="3301" y="1362" z="5098" inVp="4" inMag="1" time="247080000"/>
            <node id="2062" radius="1.5" x="3288" y="1297" z="5116" inVp="4" inMag="1" time="247080000"/>
            <node id="2063" radius="1.5" x="3266" y="1242" z="5130" inVp="4" inMag="1" time="247080000"/>
            <node id="2064" radius="1.5" x="3248" y="1165" z="5147" inVp="4" inMag="1" time="247080000"/>
            <node id="2065" radius="1.5" x="3236" y="1103" z="5162" inVp="4" inMag="1" time="247080000"/>
            <node id="2066" radius="1.5" x="3225" y="1047" z="5178" inVp="4" inMag="1" time="247080000"/>
            <node id="2067" radius="1.5" x="3215" y="1001" z="5195" inVp="4" inMag="1" time="247080000"/>
            <node id="2068" radius="1.5" x="3183" y="938" z="5204" inVp="4" inMag="1" time="247080000"/>
            <node id="2069" radius="1.5" x="3187" y="896" z="5213" inVp="4" inMag="1" time="247080000"/>
            <node id="2070" radius="1.5" x="3176" y="841" z="5225" inVp="4" inMag="1" time="247080000"/>
            <node id="2071" radius="1.5" x="3175" y="786" z="5236" inVp="4" inMag="1" time="247080000"/>
            <node id="2072" radius="1.5" x="3166" y="725" z="5250" inVp="4" inMag="1" time="247080000"/>
            <node id="2073" radius="1.5" x="3171" y="673" z="5262" inVp="4" inMag="1" time="247080000"/>
            <node id="2074" radius="1.5" x="3168" y="623" z="5271" inVp="4" inMag="1" time="247080000"/>
            <node id="2075" radius="1.5" x="3175" y="573" z="5279" inVp="4" inMag="1" time="247080000"/>
            <node id="2076" radius="1.5" x="3176" y="531" z="5290" inVp="4" inMag="1" time="247080000"/>
            <node id="2077" radius="1.5" x="3180" y="483" z="5306" inVp="4" inMag="1" time="247080000"/>
            <node id="2078" radius="1.5" x="3182" y="382" z="5319" inVp="4" inMag="1" time="247080000"/>
            <node id="2079" radius="1.5" x="3303" y="3495" z="4821" inVp="4" inMag="1" time="247080000"/>
            <node id="2080" radius="1.5" x="3286" y="3515" z="4833" inVp="4" inMag="1" time="247080000"/>
            <node id="2081" radius="1.5" x="3290" y="3535" z="4843" inVp="4" inMag="1" time="247080000"/>
            <node id="2082" radius="1.5" x="3252" y="3548" z="4849" inVp="4" inMag="1" time="247080000"/>
            <node id="2083" radius="1.5" x="3325" y="3956" z="4773" inVp="4" inMag="1" time="247080000"/>
            <node id="2084" radius="1.5" x="3358" y="3978" z="4787" inVp="4" inMag="1" time="247080000"/>
            <node id="2085" radius="1.5" x="3400" y="3980" z="4808" inVp="4" inMag="1" time="247080000"/>
            <node id="2086" radius="1.5" x="3368" y="3947" z="4821" inVp="4" inMag="1" time="247080000"/>
            <node id="2087" radius="1.5" x="3377" y="4172" z="4699" inVp="4" inMag="1" time="247080000"/>
            <node id="2088" radius="1.5" x="3410" y="4150" z="4699" inVp="4" inMag="1" time="247080000"/>
            <node id="2089" radius="1.5" x="3453" y="4096" z="4703" inVp="4" inMag="1" time="247080000"/>
            <node id="2090" radius="1.5" x="3475" y="4011" z="4710" inVp="4" inMag="1" time="247080000"/>
            <node id="2091" radius="1.5" x="3472" y="3946" z="4711" inVp="4" inMag="1" time="247080000"/>
            <node id="2092" radius="1.5" x="3486" y="3845" z="4723" inVp="4" inMag="1" time="247080000"/>
            <node id="2093" radius="1.5" x="3505" y="3771" z="4741" inVp="4" inMag="1" time="247080000"/>
            <node id="2094" radius="1.5" x="3535" y="3681" z="4753" inVp="4" inMag="1" time="247080000"/>
            <node id="2095" radius="1.5" x="3545" y="3600" z="4762" inVp="4" inMag="1" time="247080000"/>
            <node id="2096" radius="1.5" x="3557" y="3495" z="4775" inVp="4" inMag="1" time="247080000"/>
            <node id="2097" radius="1.5" x="3546" y="3448" z="4771" inVp="4" inMag="1" time="247080000"/>
            <node id="2098" radius="1.5" x="3533" y="3395" z="4779" inVp="4" inMag="1" time="247080000"/>
            <node id="2099" radius="1.5" x="3525" y="3350" z="4790" inVp="4" inMag="1" time="247080000"/>
            <node id="2100" radius="1.5" x="3500" y="3307" z="4790" inVp="4" inMag="1" time="247080000"/>
            <node id="2101" radius="1.5" x="3485" y="3265" z="4800" inVp="4" inMag="1" time="247080000"/>
            <node id="2102" radius="1.5" x="3475" y="3212" z="4810" inVp="4" inMag="1" time="247080000"/>
            <node id="2103" radius="1.5" x="3470" y="3170" z="4817" inVp="4" inMag="1" time="247080000"/>
            <node id="2104" radius="1.5" x="3457" y="3128" z="4821" inVp="4" inMag="1" time="247080000"/>
            <node id="2105" radius="1.5" x="3460" y="3072" z="4828" inVp="4" inMag="1" time="247080000"/>
            <node id="2106" radius="1.5" x="3462" y="3015" z="4832" inVp="4" inMag="1" time="247080000"/>
            <node id="2107" radius="1.5" x="3455" y="2966" z="4837" inVp="4" inMag="1" time="247080000"/>
            <node id="2108" radius="1.5" x="3452" y="2915" z="4839" inVp="4" inMag="1" time="247080000"/>
            <node id="2109" radius="1.5" x="3452" y="2872" z="4845" inVp="4" inMag="1" time="247080000"/>
            <node id="2110" radius="1.5" x="3452" y="2830" z="4851" inVp="4" inMag="1" time="247080000"/>
            <node id="2111" radius="1.5" x="3451" y="2795" z="4856" inVp="4" inMag="1" time="247080000"/>
            <node id="2112" radius="1.5" x="3435" y="2751" z="4861" inVp="4" inMag="1" time="247080000"/>
            <node id="2113" radius="1.5" x="3425" y="2700" z="4868" inVp="4" inMag="1" time="247080000"/>
            <node id="2114" radius="1.5" x="3415" y="2651" z="4877" inVp="4" inMag="1" time="247080000"/>
            <node id="2115" radius="1.5" x="3405" y="2606" z="4893" inVp="4" inMag="1" time="247080000"/>
            <node id="2116" radius="1.5" x="3391" y="2565" z="4898" inVp="4" inMag="1" time="247080000"/>
            <node id="2117" radius="1.5" x="3370" y="2530" z="4904" inVp="4" inMag="1" time="247080000"/>
            <node id="2118" radius="1.5" x="3353" y="2486" z="4912" inVp="4" inMag="1" time="247080000"/>
            <node id="2119" radius="1.5" x="3331" y="2440" z="4918" inVp="4" inMag="1" time="247080000"/>
            <node id="2120" radius="1.5" x="3310" y="2398" z="4923" inVp="4" inMag="1" time="247080000"/>
            <node id="2121" radius="1.5" x="3293" y="2352" z="4930" inVp="4" inMag="1" time="247080000"/>
            <node id="2122" radius="1.5" x="3271" y="2308" z="4936" inVp="4" inMag="1" time="247080000"/>
            <node id="2123" radius="1.5" x="3251" y="2271" z="4945" inVp="4" inMag="1" time="247080000"/>
            <node id="2124" radius="1.5" x="3236" y="2215" z="4951" inVp="4" inMag="1" time="247080000"/>
            <node id="2125" radius="1.5" x="3225" y="2166" z="4953" inVp="4" inMag="1" time="247080000"/>
            <node id="2126" radius="1.5" x="3220" y="2126" z="4965" inVp="4" inMag="1" time="247080000"/>
            <node id="2127" radius="1.5" x="3213" y="2076" z="4967" inVp="4" inMag="1" time="247080000"/>
            <node id="2128" radius="1.5" x="3215" y="2037" z="4971" inVp="4" inMag="1" time="247080000"/>
            <node id="2129" radius="1.5" x="3215" y="1993" z="4973" inVp="4" inMag="1" time="247080000"/>
            <node id="2130" radius="1.5" x="3222" y="1951" z="4971" inVp="4" inMag="1" time="247080000"/>
            <node id="2131" radius="1.5" x="3215" y="1906" z="4972" inVp="4" inMag="1" time="247080000"/>
            <node id="2132" radius="1.5" x="3221" y="1858" z="4970" inVp="4" inMag="1" time="247080000"/>
            <node id="2133" radius="1.5" x="3230" y="1815" z="4971" inVp="4" inMag="1" time="247080000"/>
            <node id="2134" radius="1.5" x="3230" y="1778" z="4970" inVp="4" inMag="1" time="247080000"/>
            <node id="2135" radius="1.5" x="3230" y="1728" z="4967" inVp="4" inMag="1" time="247080000"/>
            <node id="2136" radius="1.5" x="3242" y="1692" z="4967" inVp="4" inMag="1" time="247080000"/>
            <node id="2137" radius="1.5" x="3250" y="1663" z="4966" inVp="4" inMag="1" time="247080000"/>
            <node id="2138" radius="1.5" x="3255" y="1631" z="4961" inVp="4" inMag="1" time="247080000"/>
            <node id="2139" radius="1.5" x="3262" y="1605" z="4958" inVp="4" inMag="1" time="247080000"/>
            <node id="2140" radius="1.5" x="3270" y="1553" z="4954" inVp="4" inMag="1" time="247080000"/>
            <node id="2141" radius="1.5" x="3270" y="1501" z="4949" inVp="4" inMag="1" time="247080000"/>
            <node id="2142" radius="1.5" x="3268" y="1465" z="4944" inVp="4" inMag="1" time="247080000"/>
            <node id="2143" radius="1.5" x="3263" y="1420" z="4940" inVp="4" inMag="1" time="247080000"/>
            <node id="2144" radius="1.5" x="3263" y="1363" z="4936" inVp="4" inMag="1" time="247080000"/>
            <node id="2145" radius="1.5" x="3272" y="1317" z="4928" inVp="4" inMag="1" time="247080000"/>
            <node id="2146" radius="1.5" x="3275" y="1277" z="4919" inVp="4" inMag="1" time="247080000"/>
            <node id="2147" radius="1.5" x="3295" y="1225" z="4910" inVp="4" inMag="1" time="247080000"/>
            <node id="2148" radius="1.5" x="3323" y="1183" z="4901" inVp="4" inMag="1" time="247080000"/>
            <node id="2149" radius="1.5" x="3345" y="1142" z="4890" inVp="4" inMag="1" time="247080000"/>
            <node id="2150" radius="1.5" x="3367" y="1098" z="4879" inVp="4" inMag="1" time="247080000"/>
            <node id="2151" radius="1.5" x="3395" y="1065" z="4865" inVp="4" inMag="1" time="247080000"/>
            <node id="2152" radius="1.5" x="3418" y="1032" z="4853" inVp="4" inMag="1" time="247080000"/>
            <node id="2153" radius="1.5" x="3427" y="1020" z="4843" inVp="4" inMag="1" time="247080000"/>
            <node id="2154" radius="1.5" x="3433" y="1001" z="4831" inVp="4" inMag="1" time="247080000"/>
            <node id="2155" radius="1.5" x="3442" y="966" z="4808" inVp="4" inMag="1" time="247080000"/>
            <node id="2156" radius="1.5" x="3440" y="926" z="4784" inVp="4" inMag="1" time="247080000"/>
            <node id="2157" radius="1.5" x="3452" y="885" z="4758" inVp="4" inMag="1" time="247080000"/>
            <node id="2158" radius="1.5" x="3471" y="867" z="4733" inVp="4" inMag="1" time="247080000"/>
            <node id="2159" radius="1.5" x="3495" y="840" z="4716" inVp="4" inMag="1" time="247080000"/>
            <node id="2160" radius="1.5" x="3481" y="826" z="4690" inVp="4" inMag="1" time="247080000"/>
            <node id="2161" radius="1.5" x="3468" y="828" z="4663" inVp="4" inMag="1" time="247080000"/>
            <node id="2162" radius="1.5" x="3457" y="840" z="4640" inVp="4" inMag="1" time="247080000"/>
            <node id="2163" radius="1.5" x="3446" y="831" z="4613" inVp="4" inMag="1" time="247080000"/>
            <node id="2164" radius="1.5" x="3431" y="820" z="4589" inVp="4" inMag="1" time="247080000"/>
            <node id="2165" radius="1.5" x="3437" y="802" z="4576" inVp="4" inMag="1" time="247080000"/>
            <node id="2166" radius="1.5" x="3425" y="771" z="4558" inVp="4" inMag="1" time="247080000"/>
            <node id="2167" radius="1.5" x="3426" y="745" z="4535" inVp="4" inMag="1" time="247080000"/>
            <node id="2168" radius="1.5" x="3418" y="716" z="4514" inVp="4" inMag="1" time="247080000"/>
            <node id="2169" radius="1.5" x="3416" y="673" z="4500" inVp="4" inMag="1" time="247080000"/>
            <node id="2170" radius="1.5" x="3415" y="643" z="4486" inVp="4" inMag="1" time="247080000"/>
            <node id="2171" radius="1.5" x="3405" y="611" z="4473" inVp="4" inMag="1" time="247080000"/>
            <node id="2172" radius="1.5" x="3416" y="587" z="4455" inVp="4" inMag="1" time="247080000"/>
            <node id="2173" radius="1.5" x="3407" y="556" z="4435" inVp="4" inMag="1" time="247080000"/>
            <node id="2174" radius="1.5" x="3385" y="525" z="4414" inVp="4" inMag="1" time="247080000"/>
            <node id="2175" radius="1.5" x="3371" y="497" z="4387" inVp="4" inMag="1" time="247080000"/>
            <node id="2176" radius="1.5" x="3347" y="487" z="4371" inVp="4" inMag="1" time="247080000"/>
            <node id="2177" radius="1.5" x="3320" y="480" z="4360" inVp="4" inMag="1" time="247080000"/>
            <node id="2178" radius="1.5" x="3301" y="462" z="4348" inVp="4" inMag="1" time="247080000"/>
            <node id="2179" radius="1.5" x="3296" y="430" z="4331" inVp="4" inMag="1" time="247080000"/>
            <node id="2180" radius="1.5" x="3285" y="401" z="4315" inVp="4" inMag="1" time="247080000"/>
            <node id="2181" radius="1.5" x="3272" y="371" z="4292" inVp="4" inMag="1" time="247080000"/>
            <node id="2182" radius="1.5" x="3258" y="346" z="4268" inVp="4" inMag="1" time="247080000"/>
            <node id="2183" radius="1.5" x="3236" y="342" z="4236" inVp="4" inMag="1" time="247080000"/>
            <node id="2184" radius="1.5" x="3235" y="332" z="4203" inVp="4" inMag="1" time="247080000"/>
            <node id="2185" radius="1.5" x="3232" y="322" z="4185" inVp="4" inMag="1" time="247080000"/>
            <node id="2186" radius="1.5" x="3228" y="297" z="4167" inVp="4" inMag="1" time="247080000"/>
            <node id="2187" radius="1.5" x="3335" y="4442" z="4710" inVp="4" inMag="1" time="247080000"/>
            <node id="2188" radius="1.5" x="3293" y="4516" z="4727" inVp="4" inMag="1" time="247080000"/>
            <node id="2189" radius="1.5" x="3297" y="4565" z="4756" inVp="4" inMag="1" time="247080000"/>
            <node id="2190" radius="1.5" x="3297" y="4605" z="4771" inVp="4" inMag="1" time="247080000"/>
            <node id="2191" radius="1.5" x="3282" y="4632" z="4798" inVp="4" inMag="1" time="247080000"/>
            <node id="2192" radius="1.5" x="3283" y="4668" z="4822" inVp="4" inMag="1" time="247080000"/>
            <node id="2193" radius="1.5" x="3263" y="4720" z="4850" inVp="4" inMag="1" time="247080000"/>
            <node id="2194" radius="1.5" x="3270" y="4760" z="4869" inVp="4" inMag="1" time="247080000"/>
            <node id="2195" radius="1.5" x="3275" y="4790" z="4897" inVp="4" inMag="1" time="247080000"/>
            <node id="2196" radius="1.5" x="3291" y="4832" z="4918" inVp="4" inMag="1" time="247080000" comment="AC input"/>
            <node id="2197" radius="1.5" x="3300" y="4901" z="4939" inVp="4" inMag="1" time="247080000"/>
            <node id="2198" radius="1.5" x="3332" y="5007" z="4953" inVp="4" inMag="1" time="247080000"/>
            <node id="2199" radius="1.5" x="3365" y="5098" z="4964" inVp="4" inMag="1" time="247080000"/>
            <node id="2200" radius="1.5" x="3377" y="5180" z="4979" inVp="4" inMag="1" time="247080000"/>
            <node id="2201" radius="1.5" x="3350" y="5228" z="5009" inVp="4" inMag="1" time="247080000"/>
            <node id="2202" radius="1.5" x="3326" y="5267" z="5039" inVp="4" inMag="1" time="247080000"/>
            <node id="2203" radius="1.5" x="3312" y="5291" z="5069" inVp="4" inMag="1" time="247080000"/>
            <node id="2204" radius="1.5" x="3296" y="5317" z="5091" inVp="4" inMag="1" time="247080000"/>
            <node id="2205" radius="1.5" x="3283" y="5340" z="5119" inVp="4" inMag="1" time="247080000"/>
            <node id="2206" radius="1.5" x="3283" y="5365" z="5141" inVp="4" inMag="1" time="247080000"/>
            <node id="2207" radius="1.5" x="3282" y="5377" z="5160" inVp="4" inMag="1" time="247080000"/>
            <node id="2208" radius="1.5" x="3238" y="5368" z="5186" inVp="4" inMag="1" time="247080000"/>
            <node id="2209" radius="1.5" x="3196" y="5385" z="5212" inVp="4" inMag="1" time="247080000"/>
            <node id="2210" radius="1.5" x="3160" y="5396" z="5232" inVp="4" inMag="1" time="247080000"/>
            <node id="2211" radius="1.5" x="3095" y="5417" z="5245" inVp="4" inMag="1" time="247080000"/>
            <node id="2212" radius="1.5" x="3048" y="5442" z="5255" inVp="4" inMag="1" time="247080000"/>
            <node id="2213" radius="1.5" x="2995" y="5450" z="5271" inVp="4" inMag="1" time="247080000"/>
            <node id="2214" radius="1.5" x="2942" y="5481" z="5293" inVp="4" inMag="1" time="247080000"/>
            <node id="2215" radius="1.5" x="2907" y="5482" z="5317" inVp="4" inMag="1" time="247080000"/>
            <node id="2216" radius="1.5" x="2880" y="5485" z="5337" inVp="4" inMag="1" time="247080000"/>
            <node id="2217" radius="1.5" x="2855" y="5480" z="5355" inVp="4" inMag="1" time="247080000"/>
            <node id="2218" radius="1.5" x="2825" y="5497" z="5370" inVp="4" inMag="1" time="247080000"/>
            <node id="2219" radius="1.5" x="2793" y="5501" z="5385" inVp="4" inMag="1" time="247080000"/>
            <node id="2220" radius="1.5" x="2756" y="5501" z="5399" inVp="4" inMag="1" time="247080000"/>
            <node id="2221" radius="1.5" x="2736" y="5511" z="5415" inVp="4" inMag="1" time="247080000"/>
            <node id="2222" radius="1.5" x="2721" y="5513" z="5437" inVp="4" inMag="1" time="247080000"/>
            <node id="2223" radius="1.5" x="2746" y="5543" z="5395" inVp="4" inMag="1" time="247080000"/>
            <node id="2224" radius="1.5" x="2730" y="5597" z="5387" inVp="4" inMag="1" time="247080000"/>
            <node id="2225" radius="1.5" x="2708" y="5648" z="5376" inVp="4" inMag="1" time="247080000"/>
            <node id="2318" radius="1.5" x="2693" y="5506" z="5473" inVp="4" inMag="1" time="247080000"/>
            <node id="2319" radius="1.5" x="2670" y="5505" z="5500" inVp="4" inMag="1" time="247080000"/>
            <node id="2320" radius="1.5" x="2653" y="5497" z="5516" inVp="4" inMag="1" time="247080000"/>
            <node id="2321" radius="1.5" x="2650" y="5506" z="5550" inVp="4" inMag="1" time="247080000"/>
            <node id="2322" radius="1.5" x="2645" y="5492" z="5574" inVp="4" inMag="1" time="247080000"/>
            <node id="2323" radius="1.5" x="2640" y="5465" z="5601" inVp="4" inMag="1" time="247080000"/>
            <node id="2324" radius="1.5" x="2655" y="5447" z="5624" inVp="4" inMag="1" time="247080000"/>
            <node id="2325" radius="1.5" x="2646" y="5423" z="5658" inVp="4" inMag="1" time="247080000"/>
            <node id="2326" radius="1.5" x="2670" y="5405" z="5685" inVp="4" inMag="1" time="247080000"/>
            <node id="2327" radius="1.5" x="2652" y="5365" z="5705" inVp="4" inMag="1" time="247080000"/>
            <node id="2328" radius="1.5" x="2642" y="5330" z="5723" inVp="4" inMag="1" time="247080000"/>
            <node id="2329" radius="1.5" x="2641" y="5293" z="5752" inVp="4" inMag="1" time="247080000"/>
            <node id="2330" radius="1.5" x="2623" y="5267" z="5775" inVp="4" inMag="1" time="247080000"/>
            <node id="2331" radius="1.5" x="2610" y="5235" z="5799" inVp="4" inMag="1" time="247080000"/>
            <node id="2332" radius="1.5" x="2602" y="5215" z="5817" inVp="4" inMag="1" time="247080000"/>
            <node id="2333" radius="1.5" x="2601" y="5177" z="5838" inVp="4" inMag="1" time="247080000"/>
            <node id="2334" radius="1.5" x="2600" y="5137" z="5863" inVp="4" inMag="1" time="247080000"/>
            <node id="2335" radius="1.5" x="2595" y="5090" z="5884" inVp="4" inMag="1" time="247080000"/>
            <node id="2336" radius="1.5" x="2585" y="5047" z="5894" inVp="4" inMag="1" time="247080000"/>
            <node id="2337" radius="1.5" x="2578" y="4996" z="5911" inVp="4" inMag="1" time="247080000"/>
            <node id="2338" radius="1.5" x="2565" y="4952" z="5923" inVp="4" inMag="1" time="247080000"/>
            <node id="2339" radius="1.5" x="2560" y="4902" z="5938" inVp="4" inMag="1" time="247080000"/>
            <node id="2340" radius="1.5" x="2553" y="4850" z="5951" inVp="4" inMag="1" time="247080000"/>
            <node id="2341" radius="1.5" x="2545" y="4817" z="5964" inVp="4" inMag="1" time="247080000"/>
            <node id="2342" radius="1.5" x="2530" y="4773" z="5978" inVp="4" inMag="1" time="247080000"/>
            <node id="2343" radius="1.5" x="2535" y="4696" z="5992" inVp="4" inMag="1" time="247080000"/>
            <node id="2344" radius="1.5" x="2538" y="4640" z="6009" inVp="4" inMag="1" time="247080000"/>
            <node id="2345" radius="1.5" x="2547" y="4590" z="6019" inVp="4" inMag="1" time="247080000"/>
            <node id="2346" radius="1.5" x="2545" y="4532" z="6027" inVp="4" inMag="1" time="247080000"/>
            <node id="2347" radius="1.5" x="2553" y="4481" z="6038" inVp="4" inMag="1" time="247080000"/>
            <node id="2348" radius="1.5" x="2560" y="4433" z="6049" inVp="4" inMag="1" time="247080000"/>
            <node id="2349" radius="1.5" x="2563" y="4380" z="6068" inVp="4" inMag="1" time="247080000"/>
            <node id="2350" radius="1.5" x="2560" y="4323" z="6080" inVp="4" inMag="1" time="247080000"/>
            <node id="2351" radius="1.5" x="2570" y="4261" z="6098" inVp="4" inMag="1" time="247080000"/>
            <node id="2352" radius="1.5" x="2581" y="4205" z="6117" inVp="4" inMag="1" time="247080000"/>
            <node id="2353" radius="1.5" x="2596" y="4145" z="6141" inVp="4" inMag="1" time="247080000"/>
            <node id="2354" radius="1.5" x="2602" y="4078" z="6155" inVp="4" inMag="1" time="247080000"/>
            <node id="2355" radius="1.5" x="2602" y="4017" z="6171" inVp="4" inMag="1" time="247080000"/>
            <node id="2356" radius="1.5" x="2606" y="3965" z="6192" inVp="4" inMag="1" time="247080000"/>
            <node id="2357" radius="1.5" x="2620" y="3923" z="6210" inVp="4" inMag="1" time="247080000"/>
            <node id="2358" radius="1.5" x="2620" y="3872" z="6228" inVp="4" inMag="1" time="247080000"/>
            <node id="2359" radius="1.5" x="2631" y="3828" z="6248" inVp="4" inMag="1" time="247080000"/>
            <node id="2360" radius="1.5" x="2640" y="3780" z="6265" inVp="4" inMag="1" time="247080000"/>
            <node id="2361" radius="1.5" x="2645" y="3733" z="6283" inVp="4" inMag="1" time="247080000"/>
            <node id="2362" radius="1.5" x="2653" y="3700" z="6298" inVp="4" inMag="1" time="247080000"/>
            <node id="2363" radius="1.5" x="2657" y="3656" z="6319" inVp="4" inMag="1" time="247080000"/>
            <node id="2364" radius="1.5" x="2675" y="3593" z="6342" inVp="4" inMag="1" time="247080000"/>
            <node id="2365" radius="1.5" x="2693" y="3545" z="6361" inVp="4" inMag="1" time="247080000"/>
            <node id="2366" radius="1.5" x="2688" y="3498" z="6379" inVp="4" inMag="1" time="247080000"/>
            <node id="2367" radius="1.5" x="2683" y="3471" z="6407" inVp="4" inMag="1" time="247080000"/>
            <node id="2368" radius="1.5" x="2691" y="3418" z="6426" inVp="4" inMag="1" time="247080000"/>
            <node id="2369" radius="1.5" x="2692" y="3377" z="6451" inVp="4" inMag="1" time="247080000"/>
            <node id="2370" radius="1.5" x="2695" y="3340" z="6469" inVp="4" inMag="1" time="247080000"/>
            <node id="2371" radius="1.5" x="2692" y="3302" z="6490" inVp="4" inMag="1" time="247080000"/>
            <node id="2372" radius="1.5" x="2688" y="3270" z="6510" inVp="4" inMag="1" time="247080000"/>
            <node id="2373" radius="1.5" x="2688" y="3242" z="6536" inVp="4" inMag="1" time="247080000"/>
            <node id="2374" radius="1.5" x="2685" y="3225" z="6557" inVp="4" inMag="1" time="247080000"/>
            <node id="2375" radius="1.5" x="2700" y="3193" z="6571" inVp="4" inMag="1" time="247080000"/>
            <node id="2376" radius="1.5" x="2710" y="3166" z="6583" inVp="4" inMag="1" time="247080000"/>
            <node id="2377" radius="1.5" x="2710" y="3128" z="6603" inVp="4" inMag="1" time="247080000"/>
            <node id="2378" radius="1.5" x="2716" y="3086" z="6617" inVp="4" inMag="1" time="247080000"/>
            <node id="2379" radius="1.5" x="2720" y="3051" z="6636" inVp="4" inMag="1" time="247080000"/>
            <node id="2380" radius="1.5" x="2725" y="3011" z="6656" inVp="4" inMag="1" time="247080000"/>
            <node id="2381" radius="1.5" x="2721" y="2976" z="6670" inVp="4" inMag="1" time="247080000"/>
            <node id="2382" radius="1.5" x="2723" y="2935" z="6684" inVp="4" inMag="1" time="247080000"/>
            <node id="2383" radius="1.5" x="2710" y="2915" z="6704" inVp="4" inMag="1" time="247080000"/>
            <node id="2384" radius="1.5" x="2715" y="2890" z="6728" inVp="4" inMag="1" time="247080000"/>
            <node id="2385" radius="1.5" x="2722" y="2855" z="6751" inVp="4" inMag="1" time="247080000"/>
            <node id="2386" radius="1.5" x="2722" y="2828" z="6767" inVp="4" inMag="1" time="247080000"/>
            <node id="2387" radius="1.5" x="2723" y="2791" z="6785" inVp="4" inMag="1" time="247080000"/>
            <node id="2388" radius="1.5" x="2733" y="2756" z="6805" inVp="4" inMag="1" time="247080000"/>
            <node id="2389" radius="1.5" x="2730" y="2716" z="6819" inVp="4" inMag="1" time="247080000"/>
            <node id="2390" radius="1.5" x="2742" y="2680" z="6837" inVp="4" inMag="1" time="247080000"/>
            <node id="2391" radius="1.5" x="2753" y="2635" z="6847" inVp="4" inMag="1" time="247080000"/>
            <node id="2392" radius="1.5" x="2756" y="2615" z="6868" inVp="4" inMag="1" time="247080000"/>
            <node id="2393" radius="1.5" x="2756" y="2576" z="6890" inVp="4" inMag="1" time="247080000"/>
            <node id="2394" radius="1.5" x="2757" y="2540" z="6911" inVp="4" inMag="1" time="247080000"/>
            <node id="2395" radius="1.5" x="2752" y="2515" z="6922" inVp="4" inMag="1" time="247080000"/>
            <node id="2396" radius="1.5" x="2755" y="2490" z="6944" inVp="4" inMag="1" time="247080000"/>
            <node id="2397" radius="1.5" x="2758" y="2455" z="6963" inVp="4" inMag="1" time="247080000"/>
            <node id="2398" radius="1.5" x="2765" y="2432" z="6978" inVp="4" inMag="1" time="247080000"/>
            <node id="2399" radius="1.5" x="2773" y="2410" z="6992" inVp="4" inMag="1" time="247080000"/>
            <node id="2400" radius="1.5" x="2786" y="2381" z="7005" inVp="4" inMag="1" time="247080000"/>
            <node id="2401" radius="1.5" x="2805" y="2351" z="7019" inVp="4" inMag="1" time="247080000"/>
            <node id="2402" radius="1.5" x="2817" y="2320" z="7034" inVp="4" inMag="1" time="247080000"/>
            <node id="2403" radius="1.5" x="2835" y="2290" z="7047" inVp="4" inMag="1" time="247080000"/>
            <node id="2404" radius="1.5" x="2845" y="2270" z="7062" inVp="4" inMag="1" time="247080000"/>
            <node id="2405" radius="1.5" x="2870" y="2242" z="7077" inVp="4" inMag="1" time="247080000"/>
            <node id="2406" radius="1.5" x="2890" y="2218" z="7091" inVp="4" inMag="1" time="247080000"/>
            <node id="2407" radius="1.5" x="2906" y="2190" z="7107" inVp="4" inMag="1" time="247080000"/>
            <node id="2408" radius="1.5" x="2925" y="2157" z="7122" inVp="4" inMag="1" time="247080000"/>
            <node id="2409" radius="1.5" x="2933" y="2116" z="7136" inVp="4" inMag="1" time="247080000"/>
            <node id="2410" radius="1.5" x="2943" y="2088" z="7150" inVp="4" inMag="1" time="247080000"/>
            <node id="2411" radius="1.5" x="2945" y="2067" z="7166" inVp="4" inMag="1" time="247080000"/>
            <node id="2412" radius="1.5" x="2943" y="2047" z="7180" inVp="4" inMag="1" time="247080000"/>
            <node id="2413" radius="1.5" x="2948" y="2016" z="7199" inVp="4" inMag="1" time="247080000"/>
            <node id="2414" radius="1.5" x="2948" y="1995" z="7216" inVp="4" inMag="1" time="247080000"/>
            <node id="2415" radius="1.5" x="2950" y="1965" z="7239" inVp="4" inMag="1" time="247080000"/>
            <node id="2416" radius="1.5" x="2943" y="1932" z="7254" inVp="4" inMag="1" time="247080000"/>
            <node id="2417" radius="1.5" x="2945" y="1896" z="7269" inVp="4" inMag="1" time="247080000"/>
            <node id="2418" radius="1.5" x="2951" y="1853" z="7282" inVp="4" inMag="1" time="247080000"/>
            <node id="2419" radius="1.5" x="2961" y="1832" z="7299" inVp="4" inMag="1" time="247080000"/>
            <node id="2420" radius="1.5" x="2955" y="1815" z="7312" inVp="4" inMag="1" time="247080000"/>
            <node id="2421" radius="1.5" x="2968" y="1773" z="7327" inVp="4" inMag="1" time="247080000"/>
            <node id="2422" radius="1.5" x="2971" y="1735" z="7348" inVp="4" inMag="1" time="247080000"/>
            <node id="2423" radius="1.5" x="2992" y="1708" z="7365" inVp="4" inMag="1" time="247080000"/>
            <node id="2424" radius="1.5" x="3007" y="1677" z="7386" inVp="4" inMag="1" time="247080000"/>
            <node id="2425" radius="1.5" x="3015" y="1640" z="7406" inVp="4" inMag="1" time="247080000"/>
            <node id="2426" radius="1.5" x="3021" y="1597" z="7423" inVp="4" inMag="1" time="247080000"/>
            <node id="2427" radius="1.5" x="3040" y="1568" z="7442" inVp="4" inMag="1" time="247080000"/>
            <node id="2428" radius="1.5" x="3056" y="1538" z="7461" inVp="4" inMag="1" time="247080000"/>
            <node id="2429" radius="1.5" x="3065" y="1503" z="7481" inVp="4" inMag="1" time="247080000"/>
            <node id="2430" radius="1.5" x="3081" y="1487" z="7501" inVp="4" inMag="1" time="247080000"/>
            <node id="2431" radius="1.5" x="3090" y="1465" z="7525" inVp="4" inMag="1" time="247080000"/>
            <node id="2432" radius="1.5" x="3100" y="1445" z="7551" inVp="4" inMag="1" time="247080000"/>
            <node id="2433" radius="1.5" x="3105" y="1407" z="7576" inVp="4" inMag="1" time="247080000"/>
            <node id="2434" radius="1.5" x="3097" y="1375" z="7598" inVp="4" inMag="1" time="247080000"/>
            <node id="2435" radius="1.5" x="3090" y="1315" z="7612" inVp="4" inMag="1" time="247080000"/>
            <node id="2436" radius="1.5" x="3096" y="1280" z="7631" inVp="4" inMag="1" time="247080000"/>
            <node id="2437" radius="1.5" x="3090" y="1242" z="7641" inVp="4" inMag="1" time="247080000"/>
            <node id="2438" radius="1.5" x="3086" y="1211" z="7653" inVp="4" inMag="1" time="247080000"/>
            <node id="2439" radius="1.5" x="3086" y="1160" z="7670" inVp="4" inMag="1" time="247080000"/>
            <node id="2440" radius="1.5" x="3082" y="1118" z="7687" inVp="4" inMag="1" time="247080000"/>
            <node id="2441" radius="1.5" x="3081" y="1075" z="7708" inVp="4" inMag="1" time="247080000"/>
            <node id="2442" radius="1.5" x="3088" y="1015" z="7727" inVp="4" inMag="1" time="247080000"/>
            <node id="2443" radius="1.5" x="3087" y="957" z="7742" inVp="4" inMag="1" time="247080000"/>
            <node id="2444" radius="1.5" x="3057" y="892" z="7760" inVp="4" inMag="1" time="247080000"/>
            <node id="2445" radius="1.5" x="3045" y="843" z="7780" inVp="4" inMag="1" time="247080000"/>
            <node id="2446" radius="1.5" x="3028" y="786" z="7803" inVp="4" inMag="1" time="247080000"/>
            <node id="2447" radius="1.5" x="3022" y="725" z="7822" inVp="4" inMag="1" time="247080000"/>
            <node id="2448" radius="1.5" x="3003" y="692" z="7841" inVp="4" inMag="1" time="247080000"/>
            <node id="2449" radius="1.5" x="2993" y="667" z="7859" inVp="4" inMag="1" time="247080000"/>
            <node id="2450" radius="1.5" x="2985" y="627" z="7879" inVp="4" inMag="1" time="247080000"/>
            <node id="2451" radius="1.5" x="2975" y="590" z="7902" inVp="4" inMag="1" time="247080000"/>
            <node id="2452" radius="1.5" x="2957" y="560" z="7924" inVp="4" inMag="1" time="247080000"/>
            <node id="2453" radius="1.5" x="2970" y="558" z="7944" inVp="4" inMag="1" time="247080000"/>
            <node id="2454" radius="1.5" x="2967" y="515" z="7971" inVp="4" inMag="1" time="247080000"/>
            <node id="2455" radius="1.5" x="2967" y="486" z="7995" inVp="4" inMag="1" time="247080000"/>
            <node id="2456" radius="1.5" x="2941" y="447" z="8013" inVp="4" inMag="1" time="247080000"/>
            <node id="2457" radius="1.5" x="2940" y="403" z="8035" inVp="4" inMag="1" time="247080000"/>
            <node id="2458" radius="1.5" x="2940" y="418" z="8068" inVp="4" inMag="1" time="247080000"/>
            <node id="2459" radius="1.5" x="2950" y="376" z="8118" inVp="4" inMag="1" time="247080000"/>
            <node id="2460" radius="1.5" x="3396" y="5323" z="4974" inVp="4" inMag="1" time="247080000"/>
            <node id="2461" radius="1.5" x="3428" y="5405" z="4975" inVp="4" inMag="1" time="247080000"/>
            <node id="2462" radius="1.5" x="3473" y="5491" z="4980" inVp="4" inMag="1" time="247080000"/>
            <node id="2463" radius="1.5" x="3532" y="5558" z="4987" inVp="4" inMag="1" time="247080000"/>
            <node id="2464" radius="1.5" x="3540" y="5615" z="5001" inVp="4" inMag="1" time="247080000"/>
            <node id="2465" radius="1.5" x="3543" y="5663" z="5014" inVp="4" inMag="1" time="247080000"/>
            <node id="2466" radius="1.5" x="3563" y="5700" z="5033" inVp="4" inMag="1" time="247080000"/>
            <node id="2467" radius="1.5" x="3585" y="5741" z="5055" inVp="4" inMag="1" time="247080000"/>
            <node id="2468" radius="1.5" x="3617" y="5782" z="5074" inVp="4" inMag="1" time="247080000"/>
            <node id="2469" radius="1.5" x="3640" y="5820" z="5098" inVp="4" inMag="1" time="247080000"/>
            <node id="2470" radius="1.5" x="3668" y="5855" z="5116" inVp="4" inMag="1" time="247080000"/>
            <node id="2471" radius="1.5" x="3687" y="5885" z="5143" inVp="4" inMag="1" time="247080000"/>
            <node id="2472" radius="1.5" x="3700" y="5908" z="5158" inVp="4" inMag="1" time="247080000"/>
            <node id="2473" radius="1.5" x="3700" y="5915" z="5182" inVp="4" inMag="1" time="247080000"/>
            <node id="2474" radius="1.5" x="3700" y="5942" z="5207" inVp="4" inMag="1" time="247080000"/>
            <node id="2475" radius="1.5" x="3711" y="5957" z="5227" inVp="4" inMag="1" time="247080000"/>
            <node id="2476" radius="1.5" x="3708" y="5990" z="5252" inVp="4" inMag="1" time="247080000"/>
            <node id="2477" radius="1.5" x="3742" y="5965" z="5252" inVp="4" inMag="1" time="247080000"/>
            <node id="2478" radius="1.5" x="3782" y="5955" z="5260" inVp="4" inMag="1" time="247080000"/>
            <node id="2479" radius="1.5" x="3836" y="5958" z="5260" inVp="4" inMag="1" time="247080000"/>
            <node id="2480" radius="1.5" x="3702" y="6026" z="5259" inVp="4" inMag="1" time="247080000"/>
            <node id="2481" radius="1.5" x="3705" y="6052" z="5283" inVp="4" inMag="1" time="247080000"/>
            <node id="2482" radius="1.5" x="3697" y="6085" z="5297" inVp="4" inMag="1" time="247080000"/>
            <node id="2483" radius="1.5" x="3688" y="6118" z="5316" inVp="4" inMag="1" time="247080000"/>
            <node id="2484" radius="1.5" x="3683" y="6150" z="5332" inVp="4" inMag="1" time="247080000"/>
            <node id="2485" radius="1.5" x="3676" y="6170" z="5352" inVp="4" inMag="1" time="247080000"/>
            <node id="2486" radius="1.5" x="3691" y="6162" z="5390" inVp="4" inMag="1" time="247080000"/>
            <node id="2487" radius="1.5" x="3697" y="6170" z="5424" inVp="4" inMag="1" time="247080000"/>
            <node id="2488" radius="1.5" x="3710" y="6176" z="5447" inVp="4" inMag="1" time="247080000"/>
            <node id="2489" radius="1.5" x="3705" y="6181" z="5470" inVp="4" inMag="1" time="247080000"/>
            <node id="2490" radius="1.5" x="3695" y="6187" z="5496" inVp="4" inMag="1" time="247080000"/>
            <node id="2491" radius="1.5" x="3697" y="6167" z="5524" inVp="4" inMag="1" time="247080000"/>
            <node id="2492" radius="1.5" x="3706" y="6181" z="5554" inVp="4" inMag="1" time="247080000"/>
            <node id="2493" radius="1.5" x="3705" y="6201" z="5576" inVp="4" inMag="1" time="247080000"/>
            <node id="2494" radius="1.5" x="3702" y="6225" z="5592" inVp="4" inMag="1" time="247080000"/>
            <node id="2495" radius="1.5" x="3695" y="6251" z="5603" inVp="4" inMag="1" time="247080000"/>
            <node id="2496" radius="1.5" x="3705" y="6270" z="5625" inVp="4" inMag="1" time="247080000"/>
            <node id="2497" radius="1.5" x="3701" y="6282" z="5647" inVp="4" inMag="1" time="247080000"/>
            <node id="2498" radius="1.5" x="3688" y="6285" z="5670" inVp="4" inMag="1" time="247080000"/>
            <node id="2499" radius="1.5" x="3716" y="6272" z="5708" inVp="4" inMag="1" time="247080000"/>
            <node id="2500" radius="1.5" x="3731" y="6285" z="5732" inVp="4" inMag="1" time="247080000"/>
            <node id="2501" radius="1.5" x="3750" y="6297" z="5760" inVp="4" inMag="1" time="247080000"/>
            <node id="2502" radius="1.5" x="3767" y="6312" z="5784" inVp="4" inMag="1" time="247080000"/>
            <node id="2503" radius="1.5" x="3755" y="6335" z="5805" inVp="4" inMag="1" time="247080000"/>
            <node id="2504" radius="1.5" x="3767" y="6362" z="5823" inVp="4" inMag="1" time="247080000"/>
            <node id="2505" radius="1.5" x="3767" y="6387" z="5853" inVp="4" inMag="1" time="247080000"/>
            <node id="2506" radius="1.5" x="3762" y="6406" z="5887" inVp="4" inMag="1" time="247080000"/>
            <node id="2507" radius="1.5" x="3743" y="6421" z="5905" inVp="4" inMag="1" time="247080000"/>
            <node id="2508" radius="1.5" x="3740" y="6440" z="5932" inVp="4" inMag="1" time="247080000"/>
            <node id="2509" radius="1.5" x="3738" y="6458" z="5952" inVp="4" inMag="1" time="247080000"/>
            <node id="2510" radius="1.5" x="3750" y="6468" z="5973" inVp="4" inMag="1" time="247080000"/>
            <node id="2511" radius="1.5" x="3758" y="6483" z="5992" inVp="4" inMag="1" time="247080000"/>
            <node id="2512" radius="1.5" x="3766" y="6498" z="6010" inVp="4" inMag="1" time="247080000"/>
            <node id="2513" radius="1.5" x="3780" y="6515" z="6027" inVp="4" inMag="1" time="247080000"/>
            <node id="2514" radius="1.5" x="3792" y="6527" z="6046" inVp="4" inMag="1" time="247080000"/>
            <node id="2515" radius="1.5" x="3797" y="6545" z="6070" inVp="4" inMag="1" time="247080000"/>
            <node id="2516" radius="1.5" x="3787" y="6555" z="6095" inVp="4" inMag="1" time="247080000"/>
            <node id="2517" radius="1.5" x="3793" y="6562" z="6119" inVp="4" inMag="1" time="247080000"/>
            <node id="2518" radius="1.5" x="3790" y="6575" z="6148" inVp="4" inMag="1" time="247080000"/>
            <node id="2519" radius="1.5" x="3767" y="6601" z="6174" inVp="4" inMag="1" time="247080000"/>
            <node id="2520" radius="1.5" x="3780" y="6621" z="6200" inVp="4" inMag="1" time="247080000"/>
            <node id="2521" radius="1.5" x="3788" y="6633" z="6228" inVp="4" inMag="1" time="247080000"/>
            <node id="2522" radius="1.5" x="3780" y="6647" z="6250" inVp="4" inMag="1" time="247080000"/>
            <node id="2523" radius="1.5" x="3775" y="6692" z="6272" inVp="4" inMag="1" time="247080000"/>
            <node id="2524" radius="1.5" x="3771" y="6722" z="6290" inVp="4" inMag="1" time="247080000"/>
            <node id="2525" radius="1.5" x="3765" y="6737" z="6320" inVp="4" inMag="1" time="247080000"/>
            <node id="2526" radius="1.5" x="3760" y="6761" z="6342" inVp="4" inMag="1" time="247080000"/>
            <node id="2527" radius="1.5" x="3760" y="6770" z="6371" inVp="4" inMag="1" time="247080000"/>
            <node id="2528" radius="1.5" x="3770" y="6761" z="6402" inVp="4" inMag="1" time="247080000"/>
            <node id="2529" radius="1.5" x="3790" y="6750" z="6424" inVp="4" inMag="1" time="247080000"/>
            <node id="2530" radius="1.5" x="3808" y="6757" z="6446" inVp="4" inMag="1" time="247080000"/>
            <node id="2531" radius="1.5" x="3805" y="6780" z="6475" inVp="4" inMag="1" time="247080000"/>
            <node id="2532" radius="1.5" x="3810" y="6803" z="6498" inVp="4" inMag="1" time="247080000"/>
            <node id="2533" radius="1.5" x="3806" y="6831" z="6517" inVp="4" inMag="1" time="247080000"/>
            <node id="2534" radius="1.5" x="3817" y="6865" z="6532" inVp="4" inMag="1" time="247080000"/>
            <node id="2535" radius="1.5" x="3821" y="6898" z="6551" inVp="4" inMag="1" time="247080000"/>
            <node id="2536" radius="1.5" x="3827" y="6923" z="6571" inVp="4" inMag="1" time="247080000"/>
            <node id="2537" radius="1.5" x="3826" y="6938" z="6588" inVp="4" inMag="1" time="247080000"/>
            <node id="2538" radius="1.5" x="3820" y="6917" z="6609" inVp="4" inMag="1" time="247080000"/>
            <node id="2539" radius="1.5" x="3828" y="6880" z="6630" inVp="4" inMag="1" time="247080000"/>
            <node id="2540" radius="1.5" x="3836" y="6842" z="6650" inVp="4" inMag="1" time="247080000"/>
            <node id="2541" radius="1.5" x="3846" y="6820" z="6669" inVp="4" inMag="1" time="247080000"/>
            <node id="2542" radius="1.5" x="3858" y="6800" z="6688" inVp="4" inMag="1" time="247080000"/>
            <node id="2543" radius="1.5" x="3870" y="6771" z="6710" inVp="4" inMag="1" time="247080000"/>
            <node id="2544" radius="1.5" x="3870" y="6733" z="6729" inVp="4" inMag="1" time="247080000"/>
            <node id="2545" radius="1.5" x="3872" y="6695" z="6749" inVp="4" inMag="1" time="247080000"/>
            <node id="2546" radius="1.5" x="3865" y="6656" z="6770" inVp="4" inMag="1" time="247080000"/>
            <node id="2547" radius="1.5" x="3855" y="6662" z="6790" inVp="4" inMag="1" time="247080000"/>
            <node id="2548" radius="1.5" x="3845" y="6636" z="6813" inVp="4" inMag="1" time="247080000"/>
            <node id="2549" radius="1.5" x="3850" y="6603" z="6832" inVp="4" inMag="1" time="247080000"/>
            <node id="2550" radius="1.5" x="3832" y="6561" z="6854" inVp="4" inMag="1" time="247080000"/>
            <node id="2551" radius="1.5" x="3825" y="6508" z="6872" inVp="4" inMag="1" time="247080000"/>
            <node id="2552" radius="1.5" x="3833" y="6477" z="6892" inVp="4" inMag="1" time="247080000"/>
            <node id="2553" radius="1.5" x="3838" y="6433" z="6906" inVp="4" inMag="1" time="247080000"/>
            <node id="2554" radius="1.5" x="3835" y="6415" z="6926" inVp="4" inMag="1" time="247080000"/>
            <node id="2555" radius="1.5" x="3830" y="6390" z="6947" inVp="4" inMag="1" time="247080000"/>
            <node id="2556" radius="1.5" x="3825" y="6363" z="6967" inVp="4" inMag="1" time="247080000"/>
            <node id="2557" radius="1.5" x="3833" y="6328" z="6980" inVp="4" inMag="1" time="247080000"/>
            <node id="2558" radius="1.5" x="3838" y="6311" z="6999" inVp="4" inMag="1" time="247080000"/>
            <node id="2559" radius="1.5" x="3835" y="6267" z="7019" inVp="4" inMag="1" time="247080000"/>
            <node id="2560" radius="1.5" x="3831" y="6216" z="7035" inVp="4" inMag="1" time="247080000"/>
            <node id="2561" radius="1.5" x="3830" y="6180" z="7049" inVp="4" inMag="1" time="247080000"/>
            <node id="2562" radius="1.5" x="3827" y="6145" z="7068" inVp="4" inMag="1" time="247080000"/>
            <node id="2563" radius="1.5" x="3825" y="6120" z="7088" inVp="4" inMag="1" time="247080000"/>
            <node id="2564" radius="1.5" x="3833" y="6085" z="7098" inVp="4" inMag="1" time="247080000"/>
            <node id="2565" radius="1.5" x="3828" y="6065" z="7112" inVp="4" inMag="1" time="247080000"/>
            <node id="2566" radius="1.5" x="3820" y="6035" z="7126" inVp="4" inMag="1" time="247080000"/>
            <node id="2567" radius="1.5" x="3812" y="6006" z="7140" inVp="4" inMag="1" time="247080000"/>
            <node id="2568" radius="1.5" x="3816" y="5970" z="7152" inVp="4" inMag="1" time="247080000"/>
            <node id="2569" radius="1.5" x="3800" y="5953" z="7165" inVp="4" inMag="1" time="247080000"/>
            <node id="2570" radius="1.5" x="3806" y="5920" z="7178" inVp="4" inMag="1" time="247080000"/>
            <node id="2571" radius="1.5" x="3805" y="5891" z="7190" inVp="4" inMag="1" time="247080000"/>
            <node id="2572" radius="1.5" x="3806" y="5875" z="7207" inVp="4" inMag="1" time="247080000"/>
            <node id="2573" radius="1.5" x="3816" y="5847" z="7219" inVp="4" inMag="1" time="247080000"/>
            <node id="2574" radius="1.5" x="3830" y="5846" z="7232" inVp="4" inMag="1" time="247080000"/>
            <node id="2575" radius="1.5" x="3833" y="5828" z="7248" inVp="4" inMag="1" time="247080000"/>
            <node id="2576" radius="1.5" x="3832" y="5850" z="7264" inVp="4" inMag="1" time="247080000"/>
            <node id="2577" radius="1.5" x="3845" y="5818" z="7290" inVp="4" inMag="1" time="247080000"/>
            <node id="2578" radius="1.5" x="3852" y="5795" z="7311" inVp="4" inMag="1" time="247080000"/>
            <node id="2579" radius="1.5" x="3850" y="5781" z="7335" inVp="4" inMag="1" time="247080000"/>
            <node id="2580" radius="1.5" x="3848" y="5752" z="7357" inVp="4" inMag="1" time="247080000"/>
            <node id="2581" radius="1.5" x="3840" y="5735" z="7377" inVp="4" inMag="1" time="247080000"/>
            <node id="2582" radius="1.5" x="3831" y="5705" z="7399" inVp="4" inMag="1" time="247080000"/>
            <node id="2583" radius="1.5" x="3830" y="5680" z="7421" inVp="4" inMag="1" time="247080000"/>
            <node id="2584" radius="1.5" x="3830" y="5655" z="7443" inVp="4" inMag="1" time="247080000"/>
            <node id="2585" radius="1.5" x="3828" y="5633" z="7465" inVp="4" inMag="1" time="247080000"/>
            <node id="2586" radius="1.5" x="3823" y="5615" z="7486" inVp="4" inMag="1" time="247080000"/>
            <node id="2587" radius="1.5" x="3817" y="5597" z="7505" inVp="4" inMag="1" time="247080000"/>
            <node id="2588" radius="1.5" x="3810" y="5577" z="7525" inVp="4" inMag="1" time="247080000"/>
            <node id="2589" radius="1.5" x="3810" y="5545" z="7544" inVp="4" inMag="1" time="247080000"/>
            <node id="2590" radius="1.5" x="3810" y="5496" z="7565" inVp="4" inMag="1" time="247080000"/>
            <node id="2591" radius="1.5" x="3822" y="5462" z="7584" inVp="4" inMag="1" time="247080000"/>
            <node id="2592" radius="1.5" x="3821" y="5427" z="7605" inVp="4" inMag="1" time="247080000"/>
            <node id="2593" radius="1.5" x="3825" y="5390" z="7620" inVp="4" inMag="1" time="247080000"/>
            <node id="2594" radius="1.5" x="3840" y="5367" z="7641" inVp="4" inMag="1" time="247080000"/>
            <node id="2595" radius="1.5" x="3852" y="5335" z="7653" inVp="4" inMag="1" time="247080000"/>
            <node id="2596" radius="1.5" x="3871" y="5315" z="7675" inVp="4" inMag="1" time="247080000"/>
            <node id="2597" radius="1.5" x="3880" y="5285" z="7697" inVp="4" inMag="1" time="247080000"/>
            <node id="2598" radius="1.5" x="3887" y="5253" z="7712" inVp="4" inMag="1" time="247080000"/>
            <node id="2599" radius="1.5" x="3895" y="5230" z="7735" inVp="4" inMag="1" time="247080000"/>
            <node id="2600" radius="1.5" x="3905" y="5205" z="7754" inVp="4" inMag="1" time="247080000"/>
            <node id="2601" radius="1.5" x="3936" y="5187" z="7768" inVp="4" inMag="1" time="247080000"/>
            <node id="2602" radius="1.5" x="3982" y="5170" z="7797" inVp="4" inMag="1" time="247080000"/>
            <node id="2603" radius="1.5" x="4005" y="5150" z="7826" inVp="4" inMag="1" time="247080000"/>
            <node id="2604" radius="1.5" x="3998" y="5125" z="7847" inVp="4" inMag="1" time="247080000"/>
            <node id="2605" radius="1.5" x="4021" y="5076" z="7876" inVp="4" inMag="1" time="247080000"/>
            <node id="2606" radius="1.5" x="4065" y="5041" z="7910" inVp="4" inMag="1" time="247080000"/>
            <node id="2607" radius="1.5" x="4078" y="5013" z="7929" inVp="4" inMag="1" time="247080000"/>
            <node id="2608" radius="1.5" x="4091" y="4995" z="7956" inVp="4" inMag="1" time="247080000"/>
            <node id="2609" radius="1.5" x="4101" y="4975" z="7989" inVp="4" inMag="1" time="247080000"/>
            <node id="2610" radius="1.5" x="4117" y="4951" z="8017" inVp="4" inMag="1" time="247080000"/>
            <node id="2611" radius="1.5" x="4131" y="4930" z="8039" inVp="4" inMag="1" time="247080000"/>
            <node id="2612" radius="1.5" x="4137" y="4921" z="8069" inVp="4" inMag="1" time="247080000"/>
            <node id="2613" radius="1.5" x="4152" y="4893" z="8091" inVp="4" inMag="1" time="247080000"/>
            <node id="2614" radius="1.5" x="4167" y="4868" z="8115" inVp="4" inMag="1" time="247080000"/>
            <node id="2615" radius="1.5" x="4177" y="4830" z="8138" inVp="4" inMag="1" time="247080000"/>
            <node id="2616" radius="1.5" x="4185" y="4797" z="8166" inVp="4" inMag="1" time="247080000"/>
            <node id="2617" radius="1.5" x="4185" y="4767" z="8193" inVp="4" inMag="1" time="247080000"/>
            <node id="2618" radius="1.5" x="4203" y="4750" z="8217" inVp="4" inMag="1" time="247080000"/>
            <node id="2619" radius="1.5" x="4210" y="4725" z="8241" inVp="4" inMag="1" time="247080000"/>
            <node id="2620" radius="1.5" x="4210" y="4707" z="8269" inVp="4" inMag="1" time="247080000"/>
            <node id="2621" radius="1.5" x="4210" y="4681" z="8292" inVp="4" inMag="1" time="247080000"/>
            <node id="2622" radius="1.5" x="4205" y="4655" z="8321" inVp="4" inMag="1" time="247080000"/>
            <node id="2623" radius="1.5" x="4197" y="4646" z="8345" inVp="4" inMag="1" time="247080000"/>
            <node id="2624" radius="1.5" x="4181" y="4651" z="8369" inVp="4" inMag="1" time="247080000"/>
            <node id="2625" radius="1.5" x="4176" y="4645" z="8393" inVp="4" inMag="1" time="247080000"/>
            <node id="2626" radius="1.5" x="4162" y="4611" z="8414" inVp="4" inMag="1" time="247080000"/>
            <node id="2627" radius="1.5" x="4167" y="4575" z="8436" inVp="4" inMag="1" time="247080000"/>
            <node id="2628" radius="1.5" x="4188" y="4550" z="8454" inVp="4" inMag="1" time="247080000"/>
            <node id="2629" radius="1.5" x="4212" y="4515" z="8478" inVp="4" inMag="1" time="247080000"/>
            <node id="2630" radius="1.5" x="4225" y="4491" z="8501" inVp="4" inMag="1" time="247080000"/>
            <node id="2631" radius="1.5" x="4232" y="4478" z="8526" inVp="4" inMag="1" time="247080000"/>
            <node id="2632" radius="1.5" x="4225" y="4478" z="8566" inVp="4" inMag="1" time="247080000"/>
            <node id="2633" radius="1.5" x="4237" y="4492" z="8595" inVp="4" inMag="1" time="247080000"/>
            <node id="2634" radius="1.5" x="4247" y="4500" z="8611" inVp="4" inMag="1" time="247080000"/>
            <node id="2635" radius="1.5" x="4261" y="4495" z="8635" inVp="4" inMag="1" time="247080000"/>
            <node id="2636" radius="1.5" x="4265" y="4495" z="8663" inVp="4" inMag="1" time="247080000"/>
            <node id="2637" radius="1.5" x="4277" y="4483" z="8694" inVp="4" inMag="1" time="247080000"/>
            <node id="2638" radius="1.5" x="4290" y="4472" z="8722" inVp="4" inMag="1" time="247080000"/>
            <node id="2639" radius="1.5" x="4307" y="4465" z="8742" inVp="4" inMag="1" time="247080000"/>
            <node id="2640" radius="1.5" x="4332" y="4451" z="8765" inVp="4" inMag="1" time="247080000"/>
            <node id="2641" radius="1.5" x="4351" y="4428" z="8796" inVp="4" inMag="1" time="247080000"/>
            <node id="2642" radius="1.5" x="4361" y="4395" z="8819" inVp="4" inMag="1" time="247080000"/>
            <node id="2643" radius="1.5" x="4373" y="4360" z="8836" inVp="4" inMag="1" time="247080000"/>
            <node id="2644" radius="1.5" x="4385" y="4373" z="8871" inVp="4" inMag="1" time="247080000"/>
            <node id="2645" radius="1.5" x="4411" y="4362" z="8902" inVp="4" inMag="1" time="247080000"/>
            <node id="2646" radius="1.5" x="4397" y="4333" z="8933" inVp="4" inMag="1" time="247080000"/>
            <node id="2647" radius="1.5" x="4402" y="4323" z="8952" inVp="4" inMag="1" time="247080000"/>
            <node id="2648" radius="1.5" x="4395" y="4310" z="8969" inVp="4" inMag="1" time="247080000"/>
            <node id="2649" radius="1.5" x="4391" y="4280" z="8992" inVp="4" inMag="1" time="247080000"/>
            <node id="2650" radius="1.5" x="4390" y="4241" z="9014" inVp="4" inMag="1" time="247080000"/>
            <node id="2651" radius="1.5" x="4377" y="4217" z="9045" inVp="4" inMag="1" time="247080000"/>
            <node id="2652" radius="1.5" x="4358" y="4185" z="9073" inVp="4" inMag="1" time="247080000"/>
            <node id="2653" radius="1.5" x="4350" y="4157" z="9094" inVp="4" inMag="1" time="247080000"/>
            <node id="2654" radius="1.5" x="4355" y="4162" z="9122" inVp="4" inMag="1" time="247080000"/>
            <node id="2655" radius="1.5" x="4346" y="4153" z="9146" inVp="4" inMag="1" time="247080000"/>
            <node id="2656" radius="1.5" x="4335" y="4141" z="9168" inVp="4" inMag="1" time="247080000"/>
            <node id="2657" radius="1.5" x="4321" y="4128" z="9191" inVp="4" inMag="1" time="247080000"/>
            <node id="2658" radius="1.5" x="4288" y="4095" z="9209" inVp="4" inMag="1" time="247080000"/>
            <node id="2659" radius="1.5" x="4280" y="4055" z="9239" inVp="4" inMag="1" time="247080000"/>
            <node id="2660" radius="1.5" x="4265" y="4010" z="9258" inVp="4" inMag="1" time="247080000"/>
            <node id="2661" radius="1.5" x="4257" y="3975" z="9284" inVp="4" inMag="1" time="247080000"/>
            <node id="2662" radius="1.5" x="4270" y="3951" z="9307" inVp="4" inMag="1" time="247080000"/>
            <node id="2663" radius="1.5" x="4257" y="3907" z="9327" inVp="4" inMag="1" time="247080000"/>
            <node id="2664" radius="1.5" x="4245" y="3870" z="9347" inVp="4" inMag="1" time="247080000"/>
            <node id="2665" radius="1.5" x="4227" y="3832" z="9371" inVp="4" inMag="1" time="247080000"/>
            <node id="2666" radius="1.5" x="4198" y="3795" z="9391" inVp="4" inMag="1" time="247080000"/>
            <node id="2667" radius="1.5" x="4165" y="3770" z="9404" inVp="4" inMag="1" time="247080000"/>
            <node id="2668" radius="1.5" x="4138" y="3735" z="9425" inVp="4" inMag="1" time="247080000"/>
            <node id="2669" radius="1.5" x="4110" y="3692" z="9444" inVp="4" inMag="1" time="247080000"/>
            <node id="2670" radius="1.5" x="4090" y="3635" z="9466" inVp="4" inMag="1" time="247080000"/>
            <node id="2671" radius="1.5" x="4041" y="3586" z="9484" inVp="4" inMag="1" time="247080000"/>
            <node id="2672" radius="1.5" x="4015" y="3558" z="9504" inVp="4" inMag="1" time="247080000"/>
            <node id="2673" radius="1.5" x="4003" y="3530" z="9529" inVp="4" inMag="1" time="247080000"/>
            <node id="2674" radius="1.5" x="3978" y="3506" z="9562" inVp="4" inMag="1" time="247080000"/>
            <node id="2675" radius="1.5" x="3947" y="3475" z="9585" inVp="4" inMag="1" time="247080000"/>
            <node id="2676" radius="1.5" x="3915" y="3432" z="9611" inVp="4" inMag="1" time="247080000"/>
            <node id="2677" radius="1.5" x="3880" y="3408" z="9639" inVp="4" inMag="1" time="247080000"/>
            <node id="2678" radius="1.5" x="3863" y="3360" z="9658" inVp="4" inMag="1" time="247080000"/>
            <node id="2679" radius="1.5" x="3850" y="3317" z="9677" inVp="4" inMag="1" time="247080000"/>
            <node id="2680" radius="1.5" x="3836" y="3285" z="9702" inVp="4" inMag="1" time="247080000"/>
            <node id="2681" radius="1.5" x="3836" y="3240" z="9718" inVp="4" inMag="1" time="247080000"/>
            <node id="2682" radius="1.5" x="3836" y="3206" z="9748" inVp="4" inMag="1" time="247080000"/>
            <node id="2683" radius="1.5" x="3825" y="3171" z="9776" inVp="4" inMag="1" time="247080000"/>
            <node id="2684" radius="1.5" x="3798" y="3127" z="9818" inVp="4" inMag="1" time="247080000"/>
            <node id="2685" radius="1.5" x="3780" y="3113" z="9839" inVp="4" inMag="1" time="247080000"/>
            <node id="2686" radius="1.5" x="3761" y="3091" z="9857" inVp="4" inMag="1" time="247080000"/>
            <node id="2687" radius="1.5" x="3745" y="3072" z="9872" inVp="4" inMag="1" time="247080000"/>
            <node id="2688" radius="1.5" x="3731" y="3040" z="9892" inVp="4" inMag="1" time="247080000"/>
            <node id="2689" radius="1.5" x="3723" y="3012" z="9907" inVp="4" inMag="1" time="247080000"/>
            <node id="2690" radius="1.5" x="3712" y="3008" z="9933" inVp="4" inMag="1" time="247080000"/>
            <node id="2691" radius="1.5" x="3706" y="2986" z="9954" inVp="4" inMag="1" time="247080000"/>
            <node id="2692" radius="1.5" x="3702" y="2962" z="9981" inVp="4" inMag="1" time="247080000"/>
            <node id="2693" radius="1.5" x="3705" y="2913" z="10003" inVp="4" inMag="1" time="247080000"/>
            <node id="2694" radius="1.5" x="3697" y="2871" z="10020" inVp="4" inMag="1" time="247080000"/>
            <node id="2695" radius="1.5" x="3703" y="2817" z="10036" inVp="4" inMag="1" time="247080000"/>
            <node id="2696" radius="1.5" x="3705" y="2760" z="10054" inVp="4" inMag="1" time="247080000"/>
            <node id="2697" radius="1.5" x="3722" y="2710" z="10073" inVp="4" inMag="1" time="247080000"/>
            <node id="2698" radius="1.5" x="3748" y="2672" z="10086" inVp="4" inMag="1" time="247080000"/>
            <node id="2699" radius="1.5" x="3762" y="2610" z="10107" inVp="4" inMag="1" time="247080000"/>
            <node id="2700" radius="1.5" x="3315" y="5183" z="4393" inVp="4" inMag="1" time="247080000"/>
            <node id="2701" radius="1.5" x="3320" y="5258" z="4392" inVp="4" inMag="1" time="247080000"/>
            <node id="2702" radius="1.5" x="3305" y="5338" z="4400" inVp="4" inMag="1" time="247080000"/>
            <node id="2703" radius="1.5" x="3286" y="5381" z="4409" inVp="4" inMag="1" time="247080000"/>
            <node id="2704" radius="1.5" x="3266" y="5435" z="4414" inVp="4" inMag="1" time="247080000"/>
            <node id="2705" radius="1.5" x="3245" y="5510" z="4412" inVp="4" inMag="1" time="247080000"/>
            <node id="2706" radius="1.5" x="3267" y="5502" z="4471" inVp="4" inMag="1" time="247080000"/>
            <node id="2707" radius="1.5" x="3267" y="5535" z="4499" inVp="4" inMag="1" time="247080000"/>
            <node id="2708" radius="1.5" x="3285" y="5470" z="4522" inVp="4" inMag="1" time="247080000"/>
            <node id="2709" radius="1.5" x="3285" y="5438" z="4546" inVp="4" inMag="1" time="247080000"/>
            <node id="2710" radius="1.5" x="3290" y="5422" z="4566" inVp="4" inMag="1" time="247080000"/>
            <node id="2711" radius="1.5" x="3278" y="5443" z="4594" inVp="4" inMag="1" time="247080000"/>
            <node id="2712" radius="1.5" x="3276" y="5432" z="4611" inVp="4" inMag="1" time="247080000"/>
            <node id="2713" radius="1.5" x="3275" y="5503" z="4632" inVp="4" inMag="1" time="247080000"/>
            <node id="2714" radius="1.5" x="3265" y="5521" z="4646" inVp="4" inMag="1" time="247080000"/>
            <node id="2715" radius="1.5" x="3256" y="5553" z="4667" inVp="4" inMag="1" time="247080000"/>
            <node id="2716" radius="1.5" x="3251" y="5585" z="4696" inVp="4" inMag="1" time="247080000"/>
            <node id="2717" radius="1.5" x="3260" y="5610" z="4726" inVp="4" inMag="1" time="247080000"/>
            <node id="2718" radius="1.5" x="3285" y="5635" z="4754" inVp="4" inMag="1" time="247080000"/>
            <node id="2719" radius="1.5" x="3291" y="5651" z="4793" inVp="4" inMag="1" time="247080000"/>
            <node id="2720" radius="1.5" x="3291" y="5685" z="4810" inVp="4" inMag="1" time="247080000"/>
            <node id="2721" radius="1.5" x="3290" y="5715" z="4825" inVp="4" inMag="1" time="247080000"/>
            <node id="2722" radius="1.5" x="3285" y="5755" z="4844" inVp="4" inMag="1" time="247080000"/>
            <node id="2723" radius="1.5" x="3290" y="5776" z="4873" inVp="4" inMag="1" time="247080000"/>
            <node id="2724" radius="1.5" x="3283" y="5788" z="4922" inVp="4" inMag="1" time="247080000"/>
            <node id="2725" radius="1.5" x="3275" y="5771" z="4956" inVp="4" inMag="1" time="247080000"/>
            <node id="2726" radius="1.5" x="3272" y="5755" z="4989" inVp="4" inMag="1" time="247080000"/>
            <node id="2727" radius="1.5" x="3300" y="5775" z="5017" inVp="4" inMag="1" time="247080000"/>
            <node id="2728" radius="1.5" x="3318" y="5807" z="5036" inVp="4" inMag="1" time="247080000"/>
            <node id="2729" radius="1.5" x="3330" y="5835" z="5056" inVp="4" inMag="1" time="247080000"/>
            <node id="2730" radius="1.5" x="3340" y="5857" z="5072" inVp="4" inMag="1" time="247080000"/>
            <node id="2731" radius="1.5" x="3356" y="5875" z="5092" inVp="4" inMag="1" time="247080000"/>
            <node id="2732" radius="1.5" x="3362" y="5900" z="5110" inVp="4" inMag="1" time="247080000"/>
            <node id="2733" radius="1.5" x="3361" y="5926" z="5123" inVp="4" inMag="1" time="247080000"/>
            <node id="2734" radius="1.5" x="3362" y="5972" z="5137" inVp="4" inMag="1" time="247080000"/>
            <node id="2735" radius="1.5" x="3366" y="6010" z="5155" inVp="4" inMag="1" time="247080000"/>
            <node id="2736" radius="1.5" x="3376" y="6033" z="5177" inVp="4" inMag="1" time="247080000"/>
            <node id="2737" radius="1.5" x="3375" y="6060" z="5193" inVp="4" inMag="1" time="247080000"/>
            <node id="2738" radius="1.5" x="3366" y="6067" z="5216" inVp="4" inMag="1" time="247080000"/>
            <node id="2739" radius="1.5" x="3361" y="6072" z="5238" inVp="4" inMag="1" time="247080000"/>
            <node id="2740" radius="1.5" x="3352" y="6092" z="5256" inVp="4" inMag="1" time="247080000"/>
            <node id="2741" radius="1.5" x="3337" y="6122" z="5276" inVp="4" inMag="1" time="247080000"/>
            <node id="2742" radius="1.5" x="3318" y="6165" z="5307" inVp="4" inMag="1" time="247080000"/>
            <node id="2743" radius="1.5" x="3310" y="6200" z="5335" inVp="4" inMag="1" time="247080000"/>
            <node id="2744" radius="1.5" x="3310" y="6230" z="5362" inVp="4" inMag="1" time="247080000"/>
            <node id="2745" radius="1.5" x="3305" y="6242" z="5396" inVp="4" inMag="1" time="247080000"/>
            <node id="2746" radius="1.5" x="3305" y="6266" z="5417" inVp="4" inMag="1" time="247080000"/>
            <node id="2747" radius="1.5" x="3298" y="6283" z="5432" inVp="4" inMag="1" time="247080000"/>
            <node id="2748" radius="1.5" x="3305" y="6310" z="5453" inVp="4" inMag="1" time="247080000"/>
            <node id="2749" radius="1.5" x="3295" y="6340" z="5468" inVp="4" inMag="1" time="247080000"/>
            <node id="2750" radius="1.5" x="3295" y="6370" z="5479" inVp="4" inMag="1" time="247080000"/>
            <node id="2751" radius="1.5" x="3285" y="6398" z="5487" inVp="4" inMag="1" time="247080000"/>
            <node id="2752" radius="1.5" x="3280" y="6426" z="5499" inVp="4" inMag="1" time="247080000"/>
            <node id="2753" radius="1.5" x="3270" y="6462" z="5520" inVp="4" inMag="1" time="247080000"/>
            <node id="2754" radius="1.5" x="3270" y="6481" z="5542" inVp="4" inMag="1" time="247080000"/>
            <node id="2755" radius="1.5" x="3265" y="6506" z="5565" inVp="4" inMag="1" time="247080000"/>
            <node id="2756" radius="1.5" x="3260" y="6535" z="5593" inVp="4" inMag="1" time="247080000"/>
            <node id="2757" radius="1.5" x="3251" y="6565" z="5614" inVp="4" inMag="1" time="247080000"/>
            <node id="2758" radius="1.5" x="3235" y="6595" z="5627" inVp="4" inMag="1" time="247080000"/>
            <node id="2759" radius="1.5" x="3212" y="6625" z="5638" inVp="4" inMag="1" time="247080000"/>
            <node id="2760" radius="1.5" x="3197" y="6655" z="5659" inVp="4" inMag="1" time="247080000"/>
            <node id="2761" radius="1.5" x="3190" y="6690" z="5677" inVp="4" inMag="1" time="247080000"/>
            <node id="2762" radius="1.5" x="3190" y="6717" z="5692" inVp="4" inMag="1" time="247080000"/>
            <node id="2763" radius="1.5" x="3163" y="6726" z="5707" inVp="4" inMag="1" time="247080000"/>
            <node id="2764" radius="1.5" x="3150" y="6717" z="5728" inVp="4" inMag="1" time="247080000"/>
            <node id="2765" radius="1.5" x="3140" y="6756" z="5748" inVp="4" inMag="1" time="247080000"/>
            <node id="2766" radius="1.5" x="3140" y="6815" z="5763" inVp="4" inMag="1" time="247080000"/>
            <node id="2767" radius="1.5" x="3147" y="6843" z="5780" inVp="4" inMag="1" time="247080000"/>
            <node id="2768" radius="1.5" x="3175" y="6868" z="5802" inVp="4" inMag="1" time="247080000"/>
            <node id="2769" radius="1.5" x="3203" y="6871" z="5835" inVp="4" inMag="1" time="247080000"/>
            <node id="2770" radius="1.5" x="3228" y="6897" z="5851" inVp="4" inMag="1" time="247080000"/>
            <node id="2771" radius="1.5" x="3241" y="6930" z="5864" inVp="4" inMag="1" time="247080000"/>
            <node id="2772" radius="1.5" x="3241" y="6961" z="5874" inVp="4" inMag="1" time="247080000"/>
            <node id="2773" radius="1.5" x="3250" y="6996" z="5885" inVp="4" inMag="1" time="247080000"/>
            <node id="2774" radius="1.5" x="3260" y="7031" z="5897" inVp="4" inMag="1" time="247080000"/>
            <node id="2775" radius="1.5" x="3280" y="7060" z="5909" inVp="4" inMag="1" time="247080000"/>
            <node id="2776" radius="1.5" x="3278" y="7092" z="5920" inVp="4" inMag="1" time="247080000"/>
            <node id="2777" radius="1.5" x="3252" y="7135" z="5930" inVp="4" inMag="1" time="247080000"/>
            <node id="2778" radius="1.5" x="3242" y="7173" z="5949" inVp="4" inMag="1" time="247080000"/>
            <node id="2779" radius="1.5" x="3233" y="7226" z="5973" inVp="4" inMag="1" time="247080000"/>
            <node id="2780" radius="1.5" x="3220" y="7262" z="5993" inVp="4" inMag="1" time="247080000"/>
            <node id="2781" radius="1.5" x="3213" y="7292" z="6009" inVp="4" inMag="1" time="247080000"/>
            <node id="2782" radius="1.5" x="3215" y="7321" z="6029" inVp="4" inMag="1" time="247080000"/>
            <node id="2783" radius="1.5" x="3215" y="7347" z="6044" inVp="4" inMag="1" time="247080000"/>
            <node id="2784" radius="1.5" x="3215" y="7385" z="6058" inVp="4" inMag="1" time="247080000"/>
            <node id="2785" radius="1.5" x="3230" y="7430" z="6075" inVp="4" inMag="1" time="247080000"/>
            <node id="2786" radius="1.5" x="3237" y="7475" z="6093" inVp="4" inMag="1" time="247080000"/>
            <node id="2787" radius="1.5" x="3235" y="7492" z="6107" inVp="4" inMag="1" time="247080000"/>
            <node id="2788" radius="1.5" x="3232" y="7515" z="6120" inVp="4" inMag="1" time="247080000"/>
            <node id="2789" radius="1.5" x="3223" y="7541" z="6128" inVp="4" inMag="1" time="247080000"/>
            <node id="2790" radius="1.5" x="3215" y="7570" z="6135" inVp="4" inMag="1" time="247080000"/>
            <node id="2791" radius="1.5" x="3206" y="7603" z="6165" inVp="4" inMag="1" time="247080000"/>
            <node id="2792" radius="1.5" x="3200" y="7618" z="6190" inVp="4" inMag="1" time="247080000"/>
            <node id="2793" radius="1.5" x="3195" y="7655" z="6220" inVp="4" inMag="1" time="247080000"/>
            <node id="2794" radius="1.5" x="3210" y="7680" z="6246" inVp="4" inMag="1" time="247080000"/>
            <node id="2795" radius="1.5" x="3206" y="7710" z="6269" inVp="4" inMag="1" time="247080000"/>
            <node id="2796" radius="1.5" x="3210" y="7755" z="6295" inVp="4" inMag="1" time="247080000"/>
            <node id="2797" radius="1.5" x="3188" y="7790" z="6305" inVp="4" inMag="1" time="247080000"/>
            <node id="2798" radius="1.5" x="3152" y="7825" z="6321" inVp="4" inMag="1" time="247080000"/>
            <node id="2799" radius="1.5" x="3145" y="7873" z="6334" inVp="4" inMag="1" time="247080000"/>
            <node id="2800" radius="1.5" x="3133" y="7905" z="6348" inVp="4" inMag="1" time="247080000"/>
            <node id="2801" radius="1.5" x="3103" y="7935" z="6361" inVp="4" inMag="1" time="247080000"/>
            <node id="2802" radius="1.5" x="3078" y="7956" z="6373" inVp="4" inMag="1" time="247080000"/>
            <node id="2803" radius="1.5" x="3072" y="7987" z="6383" inVp="4" inMag="1" time="247080000"/>
            <node id="2804" radius="1.5" x="3068" y="8033" z="6396" inVp="4" inMag="1" time="247080000"/>
            <node id="2805" radius="1.5" x="3078" y="8060" z="6408" inVp="4" inMag="1" time="247080000"/>
            <node id="2806" radius="1.5" x="3090" y="8078" z="6420" inVp="4" inMag="1" time="247080000"/>
            <node id="2807" radius="1.5" x="3100" y="8107" z="6433" inVp="4" inMag="1" time="247080000"/>
            <node id="2808" radius="1.5" x="3112" y="8125" z="6449" inVp="4" inMag="1" time="247080000"/>
            <node id="2809" radius="1.5" x="3123" y="8137" z="6472" inVp="4" inMag="1" time="247080000"/>
            <node id="2810" radius="1.5" x="3150" y="8157" z="6488" inVp="4" inMag="1" time="247080000"/>
            <node id="2811" radius="1.5" x="3167" y="8193" z="6504" inVp="4" inMag="1" time="247080000"/>
            <node id="2812" radius="1.5" x="3177" y="8206" z="6513" inVp="4" inMag="1" time="247080000"/>
            <node id="2813" radius="1.5" x="3197" y="8238" z="6536" inVp="4" inMag="1" time="247080000"/>
            <node id="2814" radius="1.5" x="3223" y="8285" z="6559" inVp="4" inMag="1" time="247080000"/>
            <node id="2815" radius="1.5" x="3232" y="8303" z="6581" inVp="4" inMag="1" time="247080000"/>
            <node id="2816" radius="1.5" x="3248" y="8320" z="6602" inVp="4" inMag="1" time="247080000"/>
            <node id="2817" radius="1.5" x="3250" y="8342" z="6619" inVp="4" inMag="1" time="247080000"/>
            <node id="2818" radius="1.5" x="3246" y="8375" z="6630" inVp="4" inMag="1" time="247080000"/>
            <node id="2819" radius="1.5" x="3240" y="8391" z="6644" inVp="4" inMag="1" time="247080000"/>
            <node id="2820" radius="1.5" x="3242" y="8416" z="6653" inVp="4" inMag="1" time="247080000"/>
            <node id="2821" radius="1.5" x="3240" y="8443" z="6667" inVp="4" inMag="1" time="247080000"/>
            <node id="2822" radius="1.5" x="3230" y="8486" z="6680" inVp="4" inMag="1" time="247080000"/>
            <node id="2823" radius="1.5" x="3243" y="8515" z="6691" inVp="4" inMag="1" time="247080000"/>
            <node id="2824" radius="1.5" x="3255" y="8546" z="6709" inVp="4" inMag="1" time="247080000"/>
            <node id="2825" radius="1.5" x="3260" y="8578" z="6720" inVp="4" inMag="1" time="247080000"/>
            <node id="2826" radius="1.5" x="3255" y="8598" z="6730" inVp="4" inMag="1" time="247080000"/>
            <node id="2827" radius="1.5" x="3248" y="8623" z="6741" inVp="4" inMag="1" time="247080000"/>
            <node id="2828" radius="1.5" x="3236" y="8643" z="6754" inVp="4" inMag="1" time="247080000"/>
            <node id="2829" radius="1.5" x="3220" y="8665" z="6765" inVp="4" inMag="1" time="247080000"/>
            <node id="2830" radius="1.5" x="3202" y="8677" z="6773" inVp="4" inMag="1" time="247080000"/>
            <node id="2831" radius="1.5" x="3202" y="8726" z="6787" inVp="4" inMag="1" time="247080000"/>
            <node id="2832" radius="1.5" x="3208" y="8747" z="6799" inVp="4" inMag="1" time="247080000"/>
            <node id="2833" radius="1.5" x="3223" y="8770" z="6804" inVp="4" inMag="1" time="247080000"/>
            <node id="2834" radius="1.5" x="3246" y="8752" z="6842" inVp="4" inMag="1" time="247080000"/>
            <node id="2835" radius="1.5" x="3256" y="8755" z="6864" inVp="4" inMag="1" time="247080000"/>
            <node id="2836" radius="1.5" x="3241" y="8770" z="6901" inVp="4" inMag="1" time="247080000"/>
            <node id="2837" radius="1.5" x="3233" y="8790" z="6926" inVp="4" inMag="1" time="247080000"/>
            <node id="2838" radius="1.5" x="3225" y="8821" z="6970" inVp="4" inMag="1" time="247080000"/>
            <node id="2839" radius="1.5" x="3215" y="8852" z="6993" inVp="4" inMag="1" time="247080000"/>
            <node id="2840" radius="1.5" x="3197" y="8893" z="7022" inVp="4" inMag="1" time="247080000"/>
            <node id="2841" radius="1.5" x="3185" y="8947" z="7050" inVp="4" inMag="1" time="247080000"/>
            <node id="2842" radius="1.5" x="3165" y="9000" z="7070" inVp="4" inMag="1" time="247080000"/>
            <node id="2843" radius="1.5" x="3150" y="9050" z="7090" inVp="4" inMag="1" time="247080000"/>
            <node id="2844" radius="1.5" x="3142" y="9102" z="7116" inVp="4" inMag="1" time="247080000"/>
            <node id="2845" radius="1.5" x="3132" y="9160" z="7139" inVp="4" inMag="1" time="247080000"/>
            <node id="2846" radius="1.5" x="3121" y="9211" z="7156" inVp="4" inMag="1" time="247080000"/>
            <node id="2847" radius="1.5" x="3122" y="9265" z="7171" inVp="4" inMag="1" time="247080000"/>
            <node id="2848" radius="1.5" x="3123" y="9310" z="7183" inVp="4" inMag="1" time="247080000"/>
            <node id="2849" radius="1.5" x="3130" y="9356" z="7200" inVp="4" inMag="1" time="247080000"/>
            <node id="2850" radius="1.5" x="3125" y="9403" z="7213" inVp="4" inMag="1" time="247080000"/>
            <node id="2851" radius="1.5" x="3120" y="9442" z="7228" inVp="4" inMag="1" time="247080000"/>
            <node id="2852" radius="1.5" x="3105" y="9496" z="7244" inVp="4" inMag="1" time="247080000"/>
            <node id="2853" radius="1.5" x="3097" y="9532" z="7256" inVp="4" inMag="1" time="247080000"/>
            <node id="2854" radius="1.5" x="3083" y="9555" z="7267" inVp="4" inMag="1" time="247080000"/>
            <node id="2855" radius="1.5" x="3076" y="9585" z="7279" inVp="4" inMag="1" time="247080000"/>
            <node id="2856" radius="1.5" x="3076" y="9625" z="7291" inVp="4" inMag="1" time="247080000"/>
            <node id="2857" radius="1.5" x="3075" y="9648" z="7303" inVp="4" inMag="1" time="247080000"/>
            <node id="2858" radius="1.5" x="3085" y="9673" z="7318" inVp="4" inMag="1" time="247080000"/>
            <node id="2859" radius="1.5" x="3112" y="9683" z="7330" inVp="4" inMag="1" time="247080000"/>
            <node id="2860" radius="1.5" x="3140" y="9697" z="7343" inVp="4" inMag="1" time="247080000"/>
            <node id="2861" radius="1.5" x="3165" y="9715" z="7356" inVp="4" inMag="1" time="247080000"/>
            <node id="2862" radius="1.5" x="3190" y="9743" z="7370" inVp="4" inMag="1" time="247080000"/>
            <node id="2863" radius="1.5" x="3213" y="9780" z="7384" inVp="4" inMag="1" time="247080000"/>
            <node id="2864" radius="1.5" x="3252" y="9790" z="7415" inVp="4" inMag="1" time="247080000"/>
            <node id="2865" radius="1.5" x="3286" y="9826" z="7434" inVp="4" inMag="1" time="247080000"/>
            <node id="2866" radius="1.5" x="3317" y="9870" z="7443" inVp="4" inMag="1" time="247080000"/>
            <node id="2867" radius="1.5" x="3345" y="9912" z="7457" inVp="4" inMag="1" time="247080000"/>
            <node id="2868" radius="1.5" x="3371" y="9947" z="7485" inVp="4" inMag="1" time="247080000"/>
            <node id="2869" radius="1.5" x="3387" y="9985" z="7501" inVp="4" inMag="1" time="247080000"/>
            <node id="2870" radius="1.5" x="3393" y="10027" z="7523" inVp="4" inMag="1" time="247080000"/>
            <node id="2871" radius="1.5" x="3406" y="10070" z="7543" inVp="4" inMag="1" time="247080000"/>
            <node id="2872" radius="1.5" x="3395" y="10101" z="7568" inVp="4" inMag="1" time="247080000"/>
            <node id="2873" radius="1.5" x="3391" y="10137" z="7585" inVp="4" inMag="1" time="247080000"/>
            <node id="2874" radius="1.5" x="3382" y="10170" z="7601" inVp="4" inMag="1" time="247080000"/>
            <node id="2875" radius="1.5" x="3358" y="10180" z="7625" inVp="4" inMag="1" time="247080000"/>
            <node id="2876" radius="1.5" x="3345" y="10136" z="7644" inVp="4" inMag="1" time="247080000"/>
            <node id="2877" radius="1.5" x="3405" y="10148" z="7677" inVp="4" inMag="1" time="247080000"/>
            <node id="2878" radius="1.5" x="3412" y="10120" z="7703" inVp="4" inMag="1" time="247080000"/>
            <node id="2879" radius="1.5" x="3435" y="10125" z="7735" inVp="4" inMag="1" time="247080000"/>
            <node id="2880" radius="1.5" x="3451" y="10153" z="7748" inVp="4" inMag="1" time="247080000"/>
            <node id="2881" radius="1.5" x="3462" y="10205" z="7761" inVp="4" inMag="1" time="247080000"/>
            <node id="2882" radius="1.5" x="3485" y="10248" z="7774" inVp="4" inMag="1" time="247080000"/>
            <node id="2883" radius="1.5" x="3512" y="10265" z="7791" inVp="4" inMag="1" time="247080000"/>
            <node id="2884" radius="1.5" x="3530" y="10288" z="7810" inVp="4" inMag="1" time="247080000"/>
            <node id="2885" radius="1.5" x="3538" y="10313" z="7825" inVp="4" inMag="1" time="247080000"/>
            <node id="2886" radius="1.5" x="3541" y="10341" z="7843" inVp="4" inMag="1" time="247080000"/>
            <node id="2887" radius="1.5" x="3540" y="10365" z="7860" inVp="4" inMag="1" time="247080000"/>
            <node id="2888" radius="1.5" x="3523" y="10400" z="7878" inVp="4" inMag="1" time="247080000"/>
            <node id="2889" radius="1.5" x="3518" y="10412" z="7901" inVp="4" inMag="1" time="247080000"/>
            <node id="2890" radius="1.5" x="3526" y="10440" z="7928" inVp="4" inMag="1" time="247080000"/>
            <node id="2891" radius="1.5" x="3540" y="10475" z="7940" inVp="4" inMag="1" time="247080000"/>
            <node id="2892" radius="1.5" x="3533" y="10506" z="7958" inVp="4" inMag="1" time="247080000"/>
            <node id="2893" radius="1.5" x="3535" y="10540" z="7976" inVp="4" inMag="1" time="247080000"/>
            <node id="2894" radius="1.5" x="3537" y="10556" z="8010" inVp="4" inMag="1" time="247080000"/>
            <node id="2895" radius="1.5" x="3550" y="10557" z="8035" inVp="4" inMag="1" time="247080000"/>
            <node id="2896" radius="1.5" x="3556" y="10572" z="8059" inVp="4" inMag="1" time="247080000"/>
            <node id="2897" radius="1.5" x="3562" y="10621" z="8080" inVp="4" inMag="1" time="247080000"/>
            <node id="2898" radius="1.5" x="3576" y="10668" z="8089" inVp="4" inMag="1" time="247080000"/>
            <node id="2899" radius="1.5" x="3600" y="10705" z="8101" inVp="4" inMag="1" time="247080000"/>
            <node id="2900" radius="1.5" x="3627" y="10735" z="8121" inVp="4" inMag="1" time="247080000"/>
            <node id="2901" radius="1.5" x="3663" y="10751" z="8141" inVp="4" inMag="1" time="247080000"/>
            <node id="2902" radius="1.5" x="3692" y="10737" z="8159" inVp="4" inMag="1" time="247080000"/>
            <node id="2903" radius="1.5" x="3705" y="10705" z="8181" inVp="4" inMag="1" time="247080000"/>
            <node id="2904" radius="1.5" x="3717" y="10710" z="8202" inVp="4" inMag="1" time="247080000"/>
            <node id="2905" radius="1.5" x="3715" y="10711" z="8231" inVp="4" inMag="1" time="247080000"/>
            <node id="2906" radius="1.5" x="3707" y="10738" z="8256" inVp="4" inMag="1" time="247080000"/>
            <node id="2907" radius="1.5" x="3705" y="10762" z="8269" inVp="4" inMag="1" time="247080000"/>
            <node id="2908" radius="1.5" x="3705" y="10791" z="8288" inVp="4" inMag="1" time="247080000"/>
            <node id="2909" radius="1.5" x="3710" y="10822" z="8305" inVp="4" inMag="1" time="247080000"/>
            <node id="2910" radius="1.5" x="3711" y="10845" z="8324" inVp="4" inMag="1" time="247080000"/>
            <node id="2911" radius="1.5" x="3728" y="10850" z="8343" inVp="4" inMag="1" time="247080000"/>
            <node id="2912" radius="1.5" x="3748" y="10873" z="8349" inVp="4" inMag="1" time="247080000"/>
            <node id="2913" radius="1.5" x="3760" y="10901" z="8363" inVp="4" inMag="1" time="247080000"/>
            <node id="2914" radius="1.5" x="3775" y="10935" z="8375" inVp="4" inMag="1" time="247080000"/>
            <node id="2915" radius="1.5" x="3776" y="10971" z="8395" inVp="4" inMag="1" time="247080000"/>
            <node id="2916" radius="1.5" x="3793" y="11005" z="8414" inVp="4" inMag="1" time="247080000"/>
            <node id="2917" radius="1.5" x="3810" y="11036" z="8428" inVp="4" inMag="1" time="247080000"/>
            <node id="2918" radius="1.5" x="3822" y="11065" z="8439" inVp="4" inMag="1" time="247080000"/>
            <node id="2919" radius="1.5" x="3825" y="11100" z="8458" inVp="4" inMag="1" time="247080000"/>
            <node id="2920" radius="1.5" x="3820" y="11135" z="8471" inVp="4" inMag="1" time="247080000"/>
            <node id="2921" radius="1.5" x="3802" y="11175" z="8485" inVp="4" inMag="1" time="247080000"/>
            <node id="2922" radius="1.5" x="3798" y="11211" z="8503" inVp="4" inMag="1" time="247080000"/>
            <node id="2923" radius="1.5" x="3785" y="11220" z="8515" inVp="4" inMag="1" time="247080000"/>
            <node id="2924" radius="1.5" x="3748" y="11300" z="8512" inVp="4" inMag="1" time="247080000"/>
            <node id="2925" radius="1.5" x="3713" y="11347" z="8520" inVp="4" inMag="1" time="247080000"/>
            <node id="2926" radius="1.5" x="3707" y="11388" z="8532" inVp="4" inMag="1" time="247080000"/>
            <node id="2927" radius="1.5" x="3707" y="11432" z="8541" inVp="4" inMag="1" time="247080000"/>
            <node id="2928" radius="1.5" x="3701" y="11500" z="8543" inVp="4" inMag="1" time="247080000"/>
            <node id="2929" radius="1.5" x="3696" y="11575" z="8543" inVp="4" inMag="1" time="247080000"/>
            <node id="2930" radius="1.5" x="3690" y="11651" z="8546" inVp="4" inMag="1" time="247080000"/>
            <node id="2931" radius="1.5" x="3672" y="11715" z="8549" inVp="4" inMag="1" time="247080000"/>
            <node id="2932" radius="1.5" x="3656" y="11780" z="8550" inVp="4" inMag="1" time="247080000"/>
            <node id="2933" radius="1.5" x="3642" y="11847" z="8549" inVp="4" inMag="1" time="247080000"/>
            <node id="2934" radius="1.5" x="3631" y="11910" z="8563" inVp="4" inMag="1" time="247080000"/>
            <node id="2935" radius="1.5" x="3605" y="11960" z="8564" inVp="4" inMag="1" time="247080000"/>
            <node id="2936" radius="1.5" x="3580" y="12021" z="8569" inVp="4" inMag="1" time="247080000"/>
            <node id="2937" radius="1.5" x="3536" y="12071" z="8583" inVp="4" inMag="1" time="247080000"/>
            <node id="2938" radius="1.5" x="3520" y="12115" z="8601" inVp="4" inMag="1" time="247080000"/>
            <node id="2939" radius="1.5" x="3531" y="12160" z="8625" inVp="4" inMag="1" time="247080000"/>
            <node id="2940" radius="1.5" x="3542" y="12211" z="8655" inVp="4" inMag="1" time="247080000"/>
            <node id="2941" radius="1.5" x="3556" y="12260" z="8678" inVp="4" inMag="1" time="247080000"/>
            <node id="2942" radius="1.5" x="3567" y="12307" z="8705" inVp="4" inMag="1" time="247080000"/>
            <node id="2943" radius="1.5" x="3568" y="12357" z="8729" inVp="4" inMag="1" time="247080000"/>
            <node id="2944" radius="1.5" x="3576" y="12407" z="8754" inVp="4" inMag="1" time="247080000"/>
            <node id="2945" radius="1.5" x="3558" y="12455" z="8775" inVp="4" inMag="1" time="247080000"/>
            <node id="2946" radius="1.5" x="3530" y="12485" z="8796" inVp="4" inMag="1" time="247080000"/>
            <node id="2947" radius="1.5" x="3525" y="12537" z="8816" inVp="4" inMag="1" time="247080000"/>
            <node id="2948" radius="1.5" x="3531" y="12577" z="8826" inVp="4" inMag="1" time="247080000"/>
            <node id="2949" radius="1.5" x="3535" y="12620" z="8846" inVp="4" inMag="1" time="247080000"/>
            <node id="2950" radius="1.5" x="3535" y="12671" z="8860" inVp="4" inMag="1" time="247080000"/>
            <node id="2951" radius="1.5" x="3526" y="12727" z="8873" inVp="4" inMag="1" time="247080000"/>
            <node id="2952" radius="1.5" x="3521" y="12787" z="8886" inVp="4" inMag="1" time="247080000"/>
            <node id="2953" radius="1.5" x="3497" y="12830" z="8901" inVp="4" inMag="1" time="247080000"/>
            <node id="2954" radius="1.5" x="3467" y="12856" z="8921" inVp="4" inMag="1" time="247080000"/>
            <node id="2955" radius="1.5" x="3482" y="12888" z="8941" inVp="4" inMag="1" time="247080000"/>
            <node id="2956" radius="1.5" x="3480" y="12912" z="8961" inVp="4" inMag="1" time="247080000"/>
            <node id="2957" radius="1.5" x="3470" y="12936" z="8988" inVp="4" inMag="1" time="247080000"/>
            <node id="2958" radius="1.5" x="3471" y="12968" z="9003" inVp="4" inMag="1" time="247080000"/>
            <node id="2959" radius="1.5" x="3470" y="13020" z="9018" inVp="4" inMag="1" time="247080000"/>
            <node id="2960" radius="1.5" x="3468" y="13075" z="9029" inVp="4" inMag="1" time="247080000"/>
            <node id="2961" radius="1.5" x="3470" y="13122" z="9037" inVp="4" inMag="1" time="247080000"/>
            <node id="2962" radius="1.5" x="3472" y="13177" z="9049" inVp="4" inMag="1" time="247080000"/>
            <node id="2963" radius="1.5" x="3468" y="13216" z="9060" inVp="4" inMag="1" time="247080000"/>
            <node id="2964" radius="1.5" x="3478" y="13263" z="9090" inVp="4" inMag="1" time="247080000"/>
            <node id="2965" radius="1.5" x="3500" y="13298" z="9102" inVp="4" inMag="1" time="247080000"/>
            <node id="2966" radius="1.5" x="3516" y="13320" z="9117" inVp="4" inMag="1" time="247080000"/>
            <node id="2967" radius="1.5" x="3546" y="13337" z="9140" inVp="4" inMag="1" time="247080000"/>
            <node id="2968" radius="1.5" x="3548" y="13348" z="9161" inVp="4" inMag="1" time="247080000"/>
            <node id="2969" radius="1.5" x="3548" y="13381" z="9180" inVp="4" inMag="1" time="247080000"/>
            <node id="2970" radius="1.5" x="3525" y="13433" z="9210" inVp="4" inMag="1" time="247080000"/>
            <node id="2971" radius="1.5" x="3510" y="13465" z="9221" inVp="4" inMag="1" time="247080000"/>
            <node id="2972" radius="1.5" x="3485" y="13497" z="9240" inVp="4" inMag="1" time="247080000"/>
            <node id="2973" radius="1.5" x="3476" y="13535" z="9250" inVp="4" inMag="1" time="247080000"/>
            <node id="2974" radius="1.5" x="3481" y="13570" z="9260" inVp="4" inMag="1" time="247080000"/>
            <node id="2975" radius="1.5" x="3498" y="13633" z="9275" inVp="4" inMag="1" time="247080000"/>
            <node id="2976" radius="1.5" x="3522" y="13705" z="9282" inVp="4" inMag="1" time="247080000"/>
            <node id="2977" radius="1.5" x="3528" y="13730" z="9301" inVp="4" inMag="1" time="247080000"/>
            <node id="2978" radius="1.5" x="3545" y="13770" z="9311" inVp="4" inMag="1" time="247080000"/>
            <node id="2979" radius="1.5" x="3552" y="13813" z="9316" inVp="4" inMag="1" time="247080000"/>
            <node id="2980" radius="1.5" x="3547" y="13860" z="9322" inVp="4" inMag="1" time="247080000"/>
            <node id="2981" radius="1.5" x="3540" y="13925" z="9328" inVp="4" inMag="1" time="247080000"/>
            <node id="2982" radius="1.5" x="3540" y="13981" z="9338" inVp="4" inMag="1" time="247080000"/>
            <node id="2983" radius="1.5" x="3530" y="14033" z="9350" inVp="4" inMag="1" time="247080000"/>
            <node id="2984" radius="1.5" x="3531" y="14088" z="9366" inVp="4" inMag="1" time="247080000"/>
            <node id="2985" radius="1.5" x="3530" y="14126" z="9387" inVp="4" inMag="1" time="247080000"/>
            <node id="2986" radius="1.5" x="3531" y="14171" z="9407" inVp="4" inMag="1" time="247080000"/>
            <node id="2987" radius="1.5" x="3525" y="14225" z="9425" inVp="4" inMag="1" time="247080000"/>
            <node id="2988" radius="1.5" x="3528" y="14277" z="9435" inVp="4" inMag="1" time="247080000"/>
            <node id="2989" radius="1.5" x="3546" y="14308" z="9454" inVp="4" inMag="1" time="247080000"/>
            <node id="2990" radius="1.5" x="3565" y="14336" z="9474" inVp="4" inMag="1" time="247080000"/>
            <node id="2991" radius="1.5" x="3555" y="14361" z="9497" inVp="4" inMag="1" time="247080000"/>
            <node id="2992" radius="1.5" x="3520" y="14373" z="9515" inVp="4" inMag="1" time="247080000"/>
            <node id="2993" radius="1.5" x="3507" y="14395" z="9536" inVp="4" inMag="1" time="247080000"/>
            <node id="2994" radius="1.5" x="3507" y="14422" z="9563" inVp="4" inMag="1" time="247080000"/>
            <node id="2995" radius="1.5" x="3508" y="14445" z="9576" inVp="4" inMag="1" time="247080000"/>
            <node id="2996" radius="1.5" x="3496" y="14477" z="9595" inVp="4" inMag="1" time="247080000"/>
            <node id="2997" radius="1.5" x="3492" y="14508" z="9611" inVp="4" inMag="1" time="247080000"/>
            <node id="2998" radius="1.5" x="3493" y="14535" z="9623" inVp="4" inMag="1" time="247080000"/>
            <node id="2999" radius="1.5" x="3460" y="14597" z="9649" inVp="4" inMag="1" time="247080000"/>
            <node id="3000" radius="1.5" x="3447" y="14633" z="9679" inVp="4" inMag="1" time="247080000"/>
            <node id="3001" radius="1.5" x="3445" y="14670" z="9694" inVp="4" inMag="1" time="247080000"/>
            <node id="3002" radius="1.5" x="3435" y="14703" z="9706" inVp="4" inMag="1" time="247080000"/>
            <node id="3003" radius="1.5" x="3422" y="14733" z="9732" inVp="4" inMag="1" time="247080000"/>
            <node id="3004" radius="1.5" x="3411" y="14785" z="9751" inVp="4" inMag="1" time="247080000"/>
            <node id="3005" radius="1.5" x="3400" y="14817" z="9761" inVp="4" inMag="1" time="247080000"/>
            <node id="3006" radius="1.5" x="3395" y="14856" z="9778" inVp="4" inMag="1" time="247080000"/>
            <node id="3007" radius="1.5" x="3398" y="14917" z="9805" inVp="4" inMag="1" time="247080000"/>
            <node id="3008" radius="1.5" x="3405" y="14952" z="9832" inVp="4" inMag="1" time="247080000"/>
            <node id="3009" radius="1.5" x="3435" y="14960" z="9859" inVp="4" inMag="1" time="247080000"/>
            <node id="3010" radius="1.5" x="3435" y="14941" z="9887" inVp="4" inMag="1" time="247080000"/>
            <node id="3011" radius="1.5" x="3437" y="14973" z="9914" inVp="4" inMag="1" time="247080000"/>
            <node id="3012" radius="1.5" x="3447" y="14998" z="9929" inVp="4" inMag="1" time="247080000"/>
            <node id="3013" radius="1.5" x="3455" y="15022" z="9947" inVp="4" inMag="1" time="247080000"/>
            <node id="3014" radius="1.5" x="3465" y="15043" z="9961" inVp="4" inMag="1" time="247080000"/>
            <node id="3015" radius="1.5" x="3497" y="15068" z="9985" inVp="4" inMag="1" time="247080000"/>
            <node id="3016" radius="1.5" x="3525" y="15101" z="9999" inVp="4" inMag="1" time="247080000"/>
            <node id="3017" radius="1.5" x="3530" y="15151" z="10011" inVp="4" inMag="1" time="247080000"/>
            <node id="3018" radius="1.5" x="3527" y="15183" z="10021" inVp="4" inMag="1" time="247080000"/>
            <node id="3019" radius="1.5" x="3500" y="15235" z="10034" inVp="4" inMag="1" time="247080000"/>
            <node id="3020" radius="1.5" x="3493" y="15278" z="10048" inVp="4" inMag="1" time="247080000"/>
            <node id="3021" radius="1.5" x="3498" y="15327" z="10054" inVp="4" inMag="1" time="247080000"/>
            <node id="3022" radius="1.5" x="3501" y="15377" z="10087" inVp="4" inMag="1" time="247080000"/>
            <node id="3023" radius="1.5" x="3486" y="15401" z="10110" inVp="4" inMag="1" time="247080000"/>
            <node id="3024" radius="1.5" x="3262" y="4846" z="4962" inVp="4" inMag="1" time="247080000"/>
            <node id="3025" radius="1.5" x="3212" y="4850" z="4980" inVp="4" inMag="1" time="247080000"/>
            <node id="3026" radius="1.5" x="3181" y="4870" z="4999" inVp="4" inMag="1" time="247080000"/>
            <node id="3027" radius="1.5" x="3166" y="4875" z="5014" inVp="4" inMag="1" time="247080000"/>
            <node id="3028" radius="1.5" x="3155" y="4885" z="5028" inVp="4" inMag="1" time="247080000"/>
            <node id="3029" radius="1.5" x="3123" y="4890" z="5048" inVp="4" inMag="1" time="247080000"/>
            <node id="3030" radius="1.5" x="3090" y="4906" z="5060" inVp="4" inMag="1" time="247080000"/>
            <node id="3031" radius="1.5" x="3056" y="4915" z="5072" inVp="4" inMag="1" time="247080000"/>
            <node id="3032" radius="1.5" x="3023" y="4917" z="5085" inVp="4" inMag="1" time="247080000"/>
            <node id="3033" radius="1.5" x="2986" y="4920" z="5098" inVp="4" inMag="1" time="247080000"/>
            <node id="3034" radius="1.5" x="2953" y="4920" z="5109" inVp="4" inMag="1" time="247080000"/>
            <node id="3035" radius="1.5" x="2911" y="4905" z="5127" inVp="4" inMag="1" time="247080000"/>
            <node id="3036" radius="1.5" x="2853" y="4906" z="5141" inVp="4" inMag="1" time="247080000"/>
            <node id="3037" radius="1.5" x="2787" y="4886" z="5150" inVp="4" inMag="1" time="247080000"/>
            <node id="3038" radius="1.5" x="2742" y="4843" z="5164" inVp="4" inMag="1" time="247080000"/>
            <node id="3039" radius="1.5" x="2681" y="4790" z="5171" inVp="4" inMag="1" time="247080000"/>
            <node id="3040" radius="1.5" x="2618" y="4743" z="5169" inVp="4" inMag="1" time="247080000"/>
            <node id="3041" radius="1.5" x="2555" y="4696" z="5165" inVp="4" inMag="1" time="247080000"/>
            <node id="3042" radius="1.5" x="2503" y="4655" z="5162" inVp="4" inMag="1" time="247080000"/>
            <node id="3043" radius="1.5" x="2445" y="4660" z="5161" inVp="4" inMag="1" time="247080000"/>
            <node id="3044" radius="1.5" x="2390" y="4650" z="5171" inVp="4" inMag="1" time="247080000"/>
            <node id="3045" radius="1.5" x="2328" y="4650" z="5180" inVp="4" inMag="1" time="247080000"/>
            <node id="3046" radius="1.5" x="2277" y="4655" z="5177" inVp="4" inMag="1" time="247080000"/>
            <node id="3047" radius="1.5" x="2230" y="4675" z="5170" inVp="4" inMag="1" time="247080000"/>
            <node id="3048" radius="1.5" x="2160" y="4717" z="5161" inVp="4" inMag="1" time="247080000"/>
            <node id="3049" radius="1.5" x="2095" y="4758" z="5151" inVp="4" inMag="1" time="247080000"/>
            <node id="3050" radius="1.5" x="2050" y="4756" z="5149" inVp="4" inMag="1" time="247080000"/>
            <node id="3051" radius="1.5" x="1997" y="4723" z="5157" inVp="4" inMag="1" time="247080000"/>
            <node id="3052" radius="1.5" x="1933" y="4667" z="5164" inVp="4" inMag="1" time="247080000"/>
            <node id="3053" radius="1.5" x="1882" y="4617" z="5177" inVp="4" inMag="1" time="247080000"/>
            <node id="3054" radius="1.5" x="1841" y="4553" z="5188" inVp="4" inMag="1" time="247080000"/>
            <node id="3055" radius="1.5" x="1808" y="4470" z="5198" inVp="4" inMag="1" time="247080000"/>
            <node id="3056" radius="1.5" x="1782" y="4425" z="5205" inVp="4" inMag="1" time="247080000"/>
            <node id="3057" radius="1.5" x="1728" y="4351" z="5221" inVp="4" inMag="1" time="247080000"/>
            <node id="3058" radius="1.5" x="1677" y="4293" z="5230" inVp="4" inMag="1" time="247080000"/>
            <node id="3059" radius="1.5" x="1646" y="4250" z="5237" inVp="4" inMag="1" time="247080000"/>
            <node id="3060" radius="1.5" x="1600" y="4180" z="5248" inVp="4" inMag="1" time="247080000"/>
            <node id="3061" radius="1.5" x="1575" y="4115" z="5250" inVp="4" inMag="1" time="247080000"/>
            <node id="3062" radius="1.5" x="1550" y="4062" z="5243" inVp="4" inMag="1" time="247080000"/>
            <node id="3063" radius="1.5" x="1528" y="3996" z="5238" inVp="4" inMag="1" time="247080000"/>
            <node id="3064" radius="1.5" x="1495" y="3921" z="5231" inVp="4" inMag="1" time="247080000"/>
            <node id="3065" radius="1.5" x="1465" y="3835" z="5227" inVp="4" inMag="1" time="247080000"/>
            <node id="3066" radius="1.5" x="1430" y="3735" z="5226" inVp="4" inMag="1" time="247080000"/>
            <node id="3067" radius="1.5" x="1405" y="3635" z="5214" inVp="4" inMag="1" time="247080000"/>
            <node id="3068" radius="1.5" x="1382" y="3535" z="5211" inVp="4" inMag="1" time="247080000"/>
            <node id="3069" radius="1.5" x="1343" y="3448" z="5203" inVp="4" inMag="1" time="247080000"/>
            <node id="3070" radius="1.5" x="1332" y="3357" z="5186" inVp="4" inMag="1" time="247080000"/>
            <node id="3071" radius="1.5" x="1328" y="3255" z="5177" inVp="4" inMag="1" time="247080000"/>
            <node id="3072" radius="1.5" x="1331" y="3160" z="5169" inVp="4" inMag="1" time="247080000"/>
            <node id="3073" radius="1.5" x="1366" y="3070" z="5158" inVp="4" inMag="1" time="247080000"/>
            <node id="3074" radius="1.5" x="1388" y="2941" z="5158" inVp="4" inMag="1" time="247080000"/>
            <node id="3075" radius="1.5" x="1412" y="2838" z="5159" inVp="4" inMag="1" time="247080000"/>
            <node id="3076" radius="1.5" x="1435" y="2738" z="5167" inVp="4" inMag="1" time="247080000"/>
            <node id="3077" radius="1.5" x="1455" y="2626" z="5174" inVp="4" inMag="1" time="247080000"/>
            <node id="3078" radius="1.5" x="1470" y="2535" z="5196" inVp="4" inMag="1" time="247080000"/>
            <node id="3079" radius="1.5" x="1493" y="2467" z="5214" inVp="4" inMag="1" time="247080000"/>
            <node id="3080" radius="1.5" x="1515" y="2390" z="5229" inVp="4" inMag="1" time="247080000"/>
            <node id="3081" radius="1.5" x="1505" y="2320" z="5244" inVp="4" inMag="1" time="247080000"/>
            <node id="3082" radius="1.5" x="1502" y="2242" z="5264" inVp="4" inMag="1" time="247080000"/>
            <node id="3083" radius="1.5" x="1496" y="2165" z="5286" inVp="4" inMag="1" time="247080000"/>
            <node id="3084" radius="1.5" x="1478" y="2090" z="5294" inVp="4" inMag="1" time="247080000"/>
            <node id="3085" radius="1.5" x="1485" y="2037" z="5317" inVp="4" inMag="1" time="247080000"/>
            <node id="3086" radius="1.5" x="1488" y="1970" z="5341" inVp="4" inMag="1" time="247080000"/>
            <node id="3087" radius="1.5" x="1481" y="1881" z="5358" inVp="4" inMag="1" time="247080000"/>
            <node id="3088" radius="1.5" x="1486" y="1803" z="5376" inVp="4" inMag="1" time="247080000"/>
            <node id="3089" radius="1.5" x="1482" y="1768" z="5391" inVp="4" inMag="1" time="247080000"/>
            <node id="3090" radius="1.5" x="1465" y="1713" z="5402" inVp="4" inMag="1" time="247080000"/>
            <node id="3091" radius="1.5" x="1455" y="1660" z="5412" inVp="4" inMag="1" time="247080000"/>
            <node id="3092" radius="1.5" x="1426" y="1590" z="5422" inVp="4" inMag="1" time="247080000"/>
            <node id="3093" radius="1.5" x="1406" y="1533" z="5422" inVp="4" inMag="1" time="247080000"/>
            <node id="3094" radius="1.5" x="1393" y="1487" z="5435" inVp="4" inMag="1" time="247080000"/>
            <node id="3095" radius="1.5" x="1371" y="1421" z="5444" inVp="4" inMag="1" time="247080000"/>
            <node id="3096" radius="1.5" x="1355" y="1353" z="5451" inVp="4" inMag="1" time="247080000"/>
            <node id="3097" radius="1.5" x="1345" y="1297" z="5447" inVp="4" inMag="1" time="247080000"/>
            <node id="3098" radius="1.5" x="1350" y="1236" z="5457" inVp="4" inMag="1" time="247080000"/>
            <node id="3099" radius="1.5" x="1345" y="1135" z="5458" inVp="4" inMag="1" time="247080000"/>
            <node id="3100" radius="1.5" x="1340" y="1045" z="5464" inVp="4" inMag="1" time="247080000"/>
            <node id="3101" radius="1.5" x="1343" y="937" z="5464" inVp="4" inMag="1" time="247080000"/>
            <node id="3102" radius="1.5" x="1355" y="832" z="5471" inVp="4" inMag="1" time="247080000"/>
            <node id="3103" radius="1.5" x="1372" y="735" z="5483" inVp="4" inMag="1" time="247080000"/>
            <node id="3104" radius="1.5" x="1376" y="643" z="5498" inVp="4" inMag="1" time="247080000"/>
            <node id="3105" radius="1.5" x="1377" y="511" z="5507" inVp="4" inMag="1" time="247080000"/>
            <node id="3106" radius="1.5" x="1370" y="403" z="5518" inVp="4" inMag="1" time="247080000"/>
            <node id="3107" radius="1.5" x="3805" y="6987" z="6597" inVp="4" inMag="1" time="247080000"/>
            <node id="3108" radius="1.5" x="3767" y="7063" z="6613" inVp="4" inMag="1" time="247080000"/>
            <node id="3109" radius="1.5" x="3757" y="7131" z="6619" inVp="4" inMag="1" time="247080000"/>
            <node id="3110" radius="1.5" x="3742" y="7192" z="6624" inVp="4" inMag="1" time="247080000"/>
            <node id="3111" radius="1.5" x="3715" y="7275" z="6637" inVp="4" inMag="1" time="247080000"/>
            <node id="3112" radius="1.5" x="3671" y="7353" z="6656" inVp="4" inMag="1" time="247080000"/>
            <node id="3113" radius="1.5" x="3625" y="7397" z="6670" inVp="4" inMag="1" time="247080000"/>
            <node id="3114" radius="1.5" x="3595" y="7448" z="6687" inVp="4" inMag="1" time="247080000"/>
            <node id="3115" radius="1.5" x="3565" y="7512" z="6704" inVp="4" inMag="1" time="247080000"/>
            <node id="3116" radius="1.5" x="3546" y="7591" z="6718" inVp="4" inMag="1" time="247080000"/>
            <node id="3117" radius="1.5" x="3518" y="7646" z="6731" inVp="4" inMag="1" time="247080000"/>
            <node id="3118" radius="1.5" x="3486" y="7695" z="6741" inVp="4" inMag="1" time="247080000"/>
            <node id="3119" radius="1.5" x="3465" y="7751" z="6757" inVp="4" inMag="1" time="247080000"/>
            <node id="3120" radius="1.5" x="3440" y="7800" z="6771" inVp="4" inMag="1" time="247080000"/>
            <node id="3121" radius="1.5" x="3403" y="7848" z="6782" inVp="4" inMag="1" time="247080000"/>
            <node id="3122" radius="1.5" x="3375" y="7903" z="6801" inVp="4" inMag="1" time="247080000"/>
            <node id="3123" radius="1.5" x="3330" y="7953" z="6807" inVp="4" inMag="1" time="247080000"/>
            <node id="3124" radius="1.5" x="3280" y="8001" z="6820" inVp="4" inMag="1" time="247080000"/>
            <node id="3125" radius="1.5" x="3232" y="8055" z="6828" inVp="4" inMag="1" time="247080000"/>
            <node id="3126" radius="1.5" x="3198" y="8102" z="6841" inVp="4" inMag="1" time="247080000"/>
            <node id="3127" radius="1.5" x="3150" y="8157" z="6851" inVp="4" inMag="1" time="247080000"/>
            <node id="3128" radius="1.5" x="3125" y="8203" z="6865" inVp="4" inMag="1" time="247080000"/>
            <node id="3129" radius="1.5" x="3110" y="8245" z="6881" inVp="4" inMag="1" time="247080000"/>
            <node id="3130" radius="1.5" x="3098" y="8291" z="6892" inVp="4" inMag="1" time="247080000"/>
            <node id="3131" radius="1.5" x="3056" y="8321" z="6908" inVp="4" inMag="1" time="247080000"/>
            <node id="3132" radius="1.5" x="3041" y="8353" z="6926" inVp="4" inMag="1" time="247080000"/>
            <node id="3133" radius="1.5" x="3027" y="8392" z="6947" inVp="4" inMag="1" time="247080000"/>
            <node id="3134" radius="1.5" x="3017" y="8437" z="6963" inVp="4" inMag="1" time="247080000"/>
            <node id="3135" radius="1.5" x="3020" y="8491" z="6971" inVp="4" inMag="1" time="247080000"/>
            <node id="3136" radius="1.5" x="3031" y="8541" z="6984" inVp="4" inMag="1" time="247080000"/>
            <node id="3137" radius="1.5" x="3048" y="8586" z="6999" inVp="4" inMag="1" time="247080000"/>
            <node id="3138" radius="1.5" x="3081" y="8643" z="6998" inVp="4" inMag="1" time="247080000"/>
            <node id="3139" radius="1.5" x="3102" y="8712" z="7014" inVp="4" inMag="1" time="247080000"/>
            <node id="3140" radius="1.5" x="3147" y="8780" z="7020" inVp="4" inMag="1" time="247080000"/>
            <node id="3141" radius="1.5" x="3222" y="8826" z="7032" inVp="4" inMag="1" time="247080000"/>
            <node id="3142" radius="1.5" x="3295" y="8875" z="7031" inVp="4" inMag="1" time="247080000"/>
            <node id="3143" radius="1.5" x="3355" y="8912" z="7017" inVp="4" inMag="1" time="247080000"/>
            <node id="3144" radius="1.5" x="3423" y="8948" z="7015" inVp="4" inMag="1" time="247080000"/>
            <node id="3145" radius="1.5" x="3501" y="8975" z="7006" inVp="4" inMag="1" time="247080000"/>
            <node id="3146" radius="1.5" x="3576" y="9050" z="6999" inVp="4" inMag="1" time="247080000"/>
            <node id="3147" radius="1.5" x="3630" y="9146" z="6998" inVp="4" inMag="1" time="247080000"/>
            <node id="3148" radius="1.5" x="3653" y="9243" z="6997" inVp="4" inMag="1" time="247080000"/>
            <node id="3149" radius="1.5" x="3678" y="9343" z="6993" inVp="4" inMag="1" time="247080000"/>
            <node id="3150" radius="1.5" x="3675" y="9447" z="7002" inVp="4" inMag="1" time="247080000"/>
            <node id="3151" radius="1.5" x="3656" y="9547" z="7008" inVp="4" inMag="1" time="247080000"/>
            <node id="3152" radius="1.5" x="3650" y="9658" z="7014" inVp="4" inMag="1" time="247080000"/>
            <node id="3153" radius="1.5" x="3658" y="9752" z="7028" inVp="4" inMag="1" time="247080000"/>
            <node id="3154" radius="1.5" x="3666" y="9835" z="7042" inVp="4" inMag="1" time="247080000"/>
            <node id="3155" radius="1.5" x="3675" y="9925" z="7057" inVp="4" inMag="1" time="247080000"/>
            <node id="3156" radius="1.5" x="3690" y="10000" z="7072" inVp="4" inMag="1" time="247080000"/>
            <node id="3157" radius="1.5" x="3722" y="10082" z="7084" inVp="4" inMag="1" time="247080000"/>
            <node id="3158" radius="1.5" x="3751" y="10167" z="7099" inVp="4" inMag="1" time="247080000"/>
            <node id="3159" radius="1.5" x="3758" y="10260" z="7103" inVp="4" inMag="1" time="247080000"/>
            <node id="3160" radius="1.5" x="3750" y="10347" z="7104" inVp="4" inMag="1" time="247080000"/>
            <node id="3161" radius="1.5" x="3743" y="10438" z="7105" inVp="4" inMag="1" time="247080000"/>
            <node id="3162" radius="1.5" x="3740" y="10530" z="7109" inVp="4" inMag="1" time="247080000"/>
            <node id="3163" radius="1.5" x="3750" y="10592" z="7120" inVp="4" inMag="1" time="247080000"/>
            <node id="3164" radius="1.5" x="3770" y="10660" z="7135" inVp="4" inMag="1" time="247080000"/>
            <node id="3165" radius="1.5" x="3788" y="10723" z="7155" inVp="4" inMag="1" time="247080000"/>
            <node id="3166" radius="1.5" x="3793" y="10773" z="7166" inVp="4" inMag="1" time="247080000"/>
            <node id="3167" radius="1.5" x="3785" y="10841" z="7174" inVp="4" inMag="1" time="247080000"/>
            <node id="3168" radius="1.5" x="3773" y="10905" z="7179" inVp="4" inMag="1" time="247080000"/>
            <node id="3169" radius="1.5" x="3770" y="10973" z="7187" inVp="4" inMag="1" time="247080000"/>
            <node id="3170" radius="1.5" x="3755" y="11050" z="7196" inVp="4" inMag="1" time="247080000"/>
            <node id="3171" radius="1.5" x="3718" y="11126" z="7207" inVp="4" inMag="1" time="247080000"/>
            <node id="3172" radius="1.5" x="3683" y="11193" z="7200" inVp="4" inMag="1" time="247080000"/>
            <node id="3173" radius="1.5" x="3645" y="11261" z="7212" inVp="4" inMag="1" time="247080000"/>
            <node id="3174" radius="1.5" x="3612" y="11330" z="7226" inVp="4" inMag="1" time="247080000"/>
            <node id="3175" radius="1.5" x="3576" y="11410" z="7243" inVp="4" inMag="1" time="247080000"/>
            <node id="3176" radius="1.5" x="3540" y="11495" z="7249" inVp="4" inMag="1" time="247080000"/>
            <node id="3177" radius="1.5" x="3481" y="11565" z="7248" inVp="4" inMag="1" time="247080000"/>
            <node id="3178" radius="1.5" x="3433" y="11631" z="7248" inVp="4" inMag="1" time="247080000"/>
            <node id="3179" radius="1.5" x="3397" y="11700" z="7246" inVp="4" inMag="1" time="247080000"/>
            <node id="3180" radius="1.5" x="3373" y="11775" z="7244" inVp="4" inMag="1" time="247080000"/>
            <node id="3181" radius="1.5" x="3336" y="11851" z="7239" inVp="4" inMag="1" time="247080000"/>
            <node id="3182" radius="1.5" x="3297" y="11908" z="7242" inVp="4" inMag="1" time="247080000"/>
            <node id="3183" radius="1.5" x="3280" y="11977" z="7246" inVp="4" inMag="1" time="247080000"/>
            <node id="3184" radius="1.5" x="3235" y="12032" z="7246" inVp="4" inMag="1" time="247080000"/>
            <node id="3185" radius="1.5" x="3182" y="12093" z="7245" inVp="4" inMag="1" time="247080000"/>
            <node id="3186" radius="1.5" x="3127" y="12155" z="7256" inVp="4" inMag="1" time="247080000"/>
            <node id="3187" radius="1.5" x="3072" y="12202" z="7270" inVp="4" inMag="1" time="247080000"/>
            <node id="3188" radius="1.5" x="3013" y="12258" z="7278" inVp="4" inMag="1" time="247080000"/>
            <node id="3189" radius="1.5" x="2975" y="12332" z="7282" inVp="4" inMag="1" time="247080000"/>
            <node id="3190" radius="1.5" x="2961" y="12386" z="7290" inVp="4" inMag="1" time="247080000"/>
            <node id="3191" radius="1.5" x="2933" y="12433" z="7297" inVp="4" inMag="1" time="247080000"/>
            <node id="3192" radius="1.5" x="2897" y="12487" z="7305" inVp="4" inMag="1" time="247080000"/>
            <node id="3193" radius="1.5" x="2838" y="12540" z="7326" inVp="4" inMag="1" time="247080000"/>
            <node id="3194" radius="1.5" x="2801" y="12581" z="7354" inVp="4" inMag="1" time="247080000"/>
            <node id="3195" radius="1.5" x="2776" y="12625" z="7370" inVp="4" inMag="1" time="247080000"/>
            <node id="3196" radius="1.5" x="2750" y="12678" z="7382" inVp="4" inMag="1" time="247080000"/>
            <node id="3197" radius="1.5" x="2733" y="12707" z="7397" inVp="4" inMag="1" time="247080000"/>
            <node id="3198" radius="1.5" x="2707" y="12755" z="7411" inVp="4" inMag="1" time="247080000"/>
            <node id="3199" radius="1.5" x="2672" y="12795" z="7428" inVp="4" inMag="1" time="247080000"/>
            <node id="3200" radius="1.5" x="2640" y="12826" z="7445" inVp="4" inMag="1" time="247080000"/>
            <node id="3201" radius="1.5" x="2595" y="12870" z="7468" inVp="4" inMag="1" time="247080000"/>
            <node id="3202" radius="1.5" x="2540" y="12931" z="7485" inVp="4" inMag="1" time="247080000"/>
            <node id="3203" radius="1.5" x="2522" y="12948" z="7499" inVp="4" inMag="1" time="247080000"/>
            <node id="3204" radius="1.5" x="2482" y="12985" z="7506" inVp="4" inMag="1" time="247080000"/>
            <node id="3205" radius="1.5" x="2451" y="13028" z="7501" inVp="4" inMag="1" time="247080000"/>
            <node id="3206" radius="1.5" x="2425" y="13083" z="7496" inVp="4" inMag="1" time="247080000"/>
            <node id="3207" radius="1.5" x="2405" y="13151" z="7492" inVp="4" inMag="1" time="247080000"/>
            <node id="3208" radius="1.5" x="2385" y="13233" z="7491" inVp="4" inMag="1" time="247080000"/>
            <node id="3209" radius="1.5" x="2360" y="13315" z="7489" inVp="4" inMag="1" time="247080000"/>
            <node id="3210" radius="1.5" x="2353" y="13393" z="7478" inVp="4" inMag="1" time="247080000"/>
            <node id="3211" radius="1.5" x="2351" y="13475" z="7472" inVp="4" inMag="1" time="247080000"/>
            <node id="3212" radius="1.5" x="2345" y="13533" z="7464" inVp="4" inMag="1" time="247080000"/>
            <node id="3213" radius="1.5" x="2348" y="13608" z="7460" inVp="4" inMag="1" time="247080000"/>
            <node id="3214" radius="1.5" x="2353" y="13701" z="7450" inVp="4" inMag="1" time="247080000"/>
            <node id="3215" radius="1.5" x="2383" y="13807" z="7445" inVp="4" inMag="1" time="247080000"/>
            <node id="3216" radius="1.5" x="2403" y="13890" z="7437" inVp="4" inMag="1" time="247080000"/>
            <node id="3217" radius="1.5" x="2415" y="13950" z="7429" inVp="4" inMag="1" time="247080000"/>
            <node id="3218" radius="1.5" x="2428" y="14020" z="7437" inVp="4" inMag="1" time="247080000"/>
            <node id="3219" radius="1.5" x="2443" y="14101" z="7442" inVp="4" inMag="1" time="247080000"/>
            <node id="3220" radius="1.5" x="2446" y="14175" z="7446" inVp="4" inMag="1" time="247080000"/>
            <node id="3221" radius="1.5" x="2453" y="14250" z="7452" inVp="4" inMag="1" time="247080000"/>
            <node id="3222" radius="1.5" x="2460" y="14315" z="7453" inVp="4" inMag="1" time="247080000"/>
            <node id="3223" radius="1.5" x="2450" y="14391" z="7458" inVp="4" inMag="1" time="247080000"/>
            <node id="3224" radius="1.5" x="2453" y="14470" z="7464" inVp="4" inMag="1" time="247080000"/>
            <node id="3225" radius="1.5" x="2451" y="14548" z="7472" inVp="4" inMag="1" time="247080000"/>
            <node id="3226" radius="1.5" x="2445" y="14611" z="7485" inVp="4" inMag="1" time="247080000"/>
            <node id="3227" radius="1.5" x="2467" y="14670" z="7480" inVp="4" inMag="1" time="247080000"/>
            <node id="3228" radius="1.5" x="2480" y="14722" z="7482" inVp="4" inMag="1" time="247080000"/>
            <node id="3229" radius="1.5" x="2475" y="14782" z="7480" inVp="4" inMag="1" time="247080000"/>
            <node id="3230" radius="1.5" x="2476" y="14810" z="7457" inVp="4" inMag="1" time="247080000"/>
            <node id="3231" radius="1.5" x="2460" y="14870" z="7448" inVp="4" inMag="1" time="247080000"/>
            <node id="3232" radius="1.5" x="2455" y="14921" z="7448" inVp="4" inMag="1" time="247080000"/>
            <node id="3233" radius="1.5" x="2446" y="14972" z="7442" inVp="4" inMag="1" time="247080000"/>
            <node id="3234" radius="1.5" x="2427" y="15026" z="7443" inVp="4" inMag="1" time="247080000"/>
            <node id="3235" radius="1.5" x="2413" y="15090" z="7441" inVp="4" inMag="1" time="247080000"/>
            <node id="3236" radius="1.5" x="2402" y="15163" z="7436" inVp="4" inMag="1" time="247080000"/>
            <node id="3237" radius="1.5" x="2383" y="15231" z="7425" inVp="4" inMag="1" time="247080000"/>
            <node id="3238" radius="1.5" x="2367" y="15298" z="7430" inVp="4" inMag="1" time="247080000"/>
            <node id="3239" radius="1.5" x="2350" y="15360" z="7447" inVp="4" inMag="1" time="247080000"/>
            <node id="3240" radius="1.5" x="2320" y="15421" z="7454" inVp="4" inMag="1" time="247080000"/>
            <node id="3241" radius="1.5" x="2310" y="15460" z="7458" inVp="4" inMag="1" time="247080000"/>
            <node id="3242" radius="1.5" x="2295" y="15537" z="7460" inVp="4" inMag="1" time="247080000"/>
            <node id="3243" radius="1.5" x="2258" y="15615" z="7464" inVp="4" inMag="1" time="247080000"/>
            <node id="3244" radius="1.5" x="3535" y="5425" z="4005" inVp="4" inMag="1" time="247080000"/>
            <node id="3245" radius="1.5" x="3461" y="5395" z="3943" inVp="4" inMag="1" time="247080000"/>
            <node id="3246" radius="1.5" x="3393" y="5378" z="3905" inVp="4" inMag="1" time="247080000"/>
            <node id="3247" radius="1.5" x="3336" y="5360" z="3853" inVp="4" inMag="1" time="247080000"/>
            <node id="3248" radius="1.5" x="3305" y="5330" z="3834" inVp="4" inMag="1" time="247080000"/>
            <node id="3249" radius="1.5" x="3300" y="5286" z="3804" inVp="4" inMag="1" time="247080000"/>
            <node id="3250" radius="1.5" x="3285" y="5251" z="3757" inVp="4" inMag="1" time="247080000"/>
            <node id="3251" radius="1.5" x="3237" y="5206" z="3709" inVp="4" inMag="1" time="247080000"/>
            <node id="3252" radius="1.5" x="3237" y="5152" z="3679" inVp="4" inMag="1" time="247080000"/>
            <node id="3253" radius="1.5" x="3220" y="5106" z="3651" inVp="4" inMag="1" time="247080000"/>
            <node id="3254" radius="1.5" x="3208" y="5011" z="3627" inVp="4" inMag="1" time="247080000"/>
            <node id="3255" radius="1.5" x="1370" y="756" z="5469" inVp="4" inMag="1" time="247080000"/>
            <node id="3256" radius="1.5" x="1375" y="778" z="5437" inVp="4" inMag="1" time="247080000"/>
            <node id="3257" radius="1.5" x="785" y="2680" z="1778" inVp="4" inMag="1" time="247080000"/>
            <node id="3258" radius="1.5" x="765" y="2717" z="1792" inVp="4" inMag="1" time="247080000"/>
            <node id="3259" radius="1.5" x="788" y="2705" z="1806" inVp="4" inMag="1" time="247080000"/>
            <node id="3260" radius="1.5" x="3312" y="2030" z="4963" inVp="4" inMag="1" time="247080000"/>
            <node id="3261" radius="1.5" x="3308" y="2031" z="4987" inVp="4" inMag="1" time="247080000"/>
            <node id="3262" radius="1.5" x="3318" y="2028" z="5005" inVp="4" inMag="1" time="247080000"/>
            <node id="3263" radius="1.5" x="3735" y="13786" z="9637" inVp="4" inMag="1" time="247080000"/>
            <node id="3264" radius="1.5" x="3720" y="13817" z="9673" inVp="4" inMag="1" time="247080000"/>
            <node id="3265" radius="1.5" x="3707" y="13862" z="9693" inVp="4" inMag="1" time="247080000"/>
            <node id="3266" radius="1.5" x="3695" y="13923" z="9718" inVp="4" inMag="1" time="247080000"/>
            <node id="3267" radius="1.5" x="3691" y="13975" z="9732" inVp="4" inMag="1" time="247080000"/>
            <node id="3268" radius="1.5" x="3687" y="14026" z="9747" inVp="4" inMag="1" time="247080000"/>
            <node id="3269" radius="1.5" x="862" y="1605" z="2841" inVp="4" inMag="1" time="247080000" comment="CB input"/>
            <node id="3270" radius="1.5" x="1058" y="743" z="2120" inVp="4" inMag="1" time="247080000" comment="AC input"/>
            <node id="3271" radius="1.5" x="851" y="1457" z="2516" inVp="4" inMag="1" time="247080000" comment="AC input"/>
            <node id="3272" radius="1.5" x="921" y="1573" z="2872" inVp="4" inMag="1" time="247080000" comment="AC input"/>
            <node id="3273" radius="1.5" x="900" y="1543" z="2981" inVp="4" inMag="1" time="247080000" comment="AC input"/>
            <node id="3274" radius="1.5" x="920" y="2126" z="3369" inVp="4" inMag="1" time="247080000" comment="AC input"/>
            <node id="3275" radius="1.5" x="1238" y="2345" z="3995" inVp="4" inMag="1" time="247080000" comment="AC input"/>
            <node id="3276" radius="1.5" x="1335" y="2160" z="4440" inVp="4" inMag="1" time="247080000" comment="AC input"/>
            <node id="3277" radius="1.5" x="1282" y="2186" z="4511" inVp="4" inMag="1" time="247080000" comment="AC input"/>
            <node id="3278" radius="1.5" x="1211" y="1923" z="4648" inVp="4" inMag="1" time="247080000" comment="AC input"/>
            <node id="3279" radius="1.5" x="1265" y="1645" z="5029" inVp="4" inMag="1" time="247080000" comment="AC input"/>
            <node id="3280" radius="1.5" x="1265" y="1317" z="5222" inVp="4" inMag="1" time="247080000" comment="AC input"/>
            <node id="3281" radius="1.5" x="1280" y="1218" z="5252" inVp="4" inMag="1" time="247080000" comment="AC input"/>
            <node id="3282" radius="1.5" x="225" y="1161" z="218" inVp="4" inMag="1" time="247080000" comment="AC input"/>
            <node id="3283" radius="1.5" x="812" y="1690" z="902" inVp="4" inMag="1" time="247080000" comment="AC input"/>
            <node id="3284" radius="1.5" x="876" y="2035" z="952" inVp="4" inMag="1" time="247080000" comment="AC input"/>
            <node id="3285" radius="1.5" x="880" y="2710" z="1100" inVp="4" inMag="1" time="247080000" comment="AC input"/>
            <node id="3286" radius="1.5" x="3035" y="6052" z="3379" inVp="4" inMag="1" time="247080000" comment="AC input"/>
            <node id="3287" radius="1.5" x="1105" y="526" z="3071" inVp="4" inMag="1" time="247080000" comment="AC input"/>
            <node id="3288" radius="1.5" x="1117" y="815" z="3082" inVp="4" inMag="1" time="247080000" comment="AC input"/>
            <node id="3289" radius="1.5" x="1186" y="1285" z="2992" inVp="4" inMag="1" time="247080000" comment="AC input"/>
            <node id="3290" radius="1.5" x="583" y="4256" z="54" inVp="4" inMag="1" time="247080000" comment="AC input"/>
            <node id="3291" radius="1.5" x="588" y="4273" z="222" inVp="4" inMag="1" time="247080000" comment="AC input"/>
            <node id="3292" radius="1.5" x="661" y="4355" z="406" inVp="4" inMag="1" time="247080000" comment="AC input"/>
            <node id="3293" radius="1.5" x="720" y="4601" z="751" inVp="4" inMag="1" time="247080000" comment="AC input"/>
            <node id="3294" radius="1.5" x="808" y="4131" z="1061" inVp="4" inMag="1" time="247080000" comment="AC input"/>
            <node id="3295" radius="1.5" x="757" y="3972" z="1163" inVp="4" inMag="1" time="247080000" comment="AC input"/>
            <node id="3296" radius="1.5" x="903" y="2320" z="1838" inVp="4" inMag="1" time="247080000" comment="AC input"/>
            <node id="3297" radius="1.5" x="923" y="2253" z="1889" inVp="4" inMag="1" time="247080000" comment="AC input"/>
            <node id="3298" radius="1.5" x="965" y="2215" z="1927" inVp="4" inMag="1" time="247080000" comment="AC input"/>
            <node id="3299" radius="1.5" x="918" y="1691" z="2255" inVp="4" inMag="1" time="247080000" comment="AC input"/>
            <node id="3300" radius="1.5" x="927" y="1623" z="2339" inVp="4" inMag="1" time="247080000" comment="AC input"/>
            <node id="3301" radius="1.5" x="1002" y="1472" z="2606" inVp="4" inMag="1" time="247080000" comment="AC input"/>
            <node id="3302" radius="1.5" x="1258" y="1906" z="2953" inVp="4" inMag="1" time="247080000" comment="AC input"/>
            <node id="3303" radius="1.5" x="1422" y="2060" z="2931" inVp="4" inMag="1" time="247080000" comment="AC input"/>
            <node id="3304" radius="1.5" x="606" y="6725" z="454" inVp="4" inMag="1" time="247080000" comment="AC input"/>
            <node id="3305" radius="1.5" x="665" y="6916" z="694" inVp="4" inMag="1" time="247080000" comment="AC input"/>
            <node id="3306" radius="1.5" x="890" y="6281" z="1144" inVp="4" inMag="1" time="247080000" comment="AC input"/>
            <node id="3307" radius="1.5" x="2408" y="5100" z="1562" inVp="4" inMag="1" time="247080000" comment="AC input"/>
            <node id="3308" radius="1.5" x="3330" y="3567" z="4834" inVp="4" inMag="1" time="247080000" comment="RB input"/>
            <node id="3309" radius="1.5" x="3460" y="13248" z="9061" inVp="4" inMag="1" time="247080000" comment="AII output"/>
            <node id="3310" radius="1.5" x="3691" y="10702" z="8200" inVp="4" inMag="1" time="247080000" comment="AII output"/>
            <node id="3311" radius="1.5" x="3313" y="10115" z="7649" inVp="4" inMag="1" time="247080000" comment="AII output"/>
            <node id="3312" radius="1.5" x="3810" y="5520" z="7541" inVp="4" inMag="1" time="247080000" comment="Weird"/>
            <node id="3313" radius="1.5" x="3297" y="12645" z="5162" inVp="4" inMag="1" time="247080000" comment="AII output"/>
            <node id="3314" radius="1.5" x="3195" y="13780" z="5431" inVp="4" inMag="1" time="247080000" comment="AII output"/>
            <node id="3315" radius="1.5" x="3783" y="13206" z="6698" inVp="4" inMag="1" time="247080000" comment="AII output"/>
            <node id="3316" radius="1.5" x="3690" y="13235" z="6891" inVp="4" inMag="1" time="247080000" comment="AII output"/>
            <node id="3317" radius="1.5" x="3810" y="12390" z="7531" inVp="4" inMag="1" time="247080000" comment="AII output"/>
            <node id="3318" radius="1.5" x="3810" y="12366" z="7515" inVp="4" inMag="1" time="247080000" comment="AII output"/>
            <node id="3319" radius="1.5" x="3873" y="11645" z="7769" inVp="4" inMag="1" time="247080000" comment="AII output"/>
            <node id="3320" radius="1.5" x="4115" y="11921" z="8164" inVp="4" inMag="1" time="247080000" comment="AII output"/>
            <node id="3321" radius="1.5" x="3560" y="12387" z="7565" inVp="4" inMag="1" time="247080000" comment="AII output"/>
            <node id="3322" radius="1.5" x="3503" y="11867" z="7807" inVp="4" inMag="1" time="247080000" comment="AII output"/>
            <node id="3323" radius="1.5" x="3400" y="11671" z="7849" inVp="4" inMag="1" time="247080000" comment="AII output"/>
            <node id="3324" radius="1.5" x="3357" y="11420" z="7952" inVp="4" inMag="1" time="247080000" comment="CB output"/>
            <node id="3325" radius="1.5" x="3465" y="11062" z="8347" inVp="4" inMag="1" time="247080000" comment="AII output"/>
            <node id="3326" radius="1.5" x="4111" y="10001" z="8893" inVp="4" inMag="1" time="247080000" comment="AII output"/>
            <node id="3327" radius="1.5" x="4325" y="9515" z="9142" inVp="4" inMag="1" time="247080000" comment="AII output"/>
            <node id="3328" radius="1.5" x="4265" y="9311" z="9240" inVp="4" inMag="1" time="247080000" comment="AII output"/>
            <node id="3329" radius="1.5" x="4182" y="9090" z="9350" inVp="4" inMag="1" time="247080000" comment="AII output"/>
            <node id="3330" radius="1.5" x="4201" y="7915" z="9779" inVp="4" inMag="1" time="247080000" comment="AII output"/>
            <node id="3331" radius="1.5" x="4147" y="7475" z="9918" inVp="4" inMag="1" time="247080000" comment="AII output"/>
            <node id="3332" radius="1.5" x="4275" y="7098" z="10073" inVp="4" inMag="1" time="247080000" comment="AII output"/>
            <node id="3333" radius="1.5" x="3167" y="14965" z="5662" inVp="4" inMag="1" time="247080000" comment="AII output"/>
            <node id="3334" radius="1.5" x="3256" y="15423" z="5791" inVp="4" inMag="1" time="247080000" comment="AII output"/>
            <node id="3335" radius="1.5" x="671" y="6897" z="644" inVp="4" inMag="1" time="247080000" comment="AC input"/>
            <node id="3336" radius="1.5" x="615" y="6761" z="795" inVp="4" inMag="1" time="247080000" comment="AC Input"/>
            <node id="3337" radius="1.5" x="716" y="4530" z="445" inVp="4" inMag="1" time="247080000" comment="AC Input"/>
            <node id="3338" radius="1.5" x="2755" y="13370" z="356" inVp="4" inMag="1" time="247080000" comment="AII output"/>
            <node id="3339" radius="1.5" x="2915" y="15100" z="764" inVp="4" inMag="1" time="247080000" comment="AII output"/>
            <node id="3340" radius="1.5" x="3007" y="14202" z="55" inVp="4" inMag="1" time="247080000" comment="AII output"/>
            <node id="3341" radius="1.5" x="2958" y="14310" z="15" inVp="4" inMag="1" time="247080000" comment="AII output"/>
            <node id="3342" radius="1.5" x="2311" y="13820" z="86" inVp="4" inMag="1" time="247080000" comment="AII output"/>
            <node id="3343" radius="1.5" x="3422" y="12077" z="4936" inVp="1" inMag="1" time="282137562" comment="AII output"/>
            <node id="3344" radius="1.5" x="3280" y="6235" z="4081" inVp="0" inMag="1" time="282772844" comment="AC input"/>
            <node id="3345" radius="1.5" x="3224" y="6047" z="4111" inVp="1" inMag="1" time="282822999"/>
            <node id="3346" radius="1.5" x="3193" y="6061" z="4131" inVp="1" inMag="1" time="282828379"/>
            <node id="3347" radius="1.5" x="3118" y="6074" z="4148" inVp="1" inMag="1" time="282833509"/>
            <node id="3348" radius="1.5" x="3101" y="6114" z="4153" inVp="1" inMag="1" time="282837914"/>
            <node id="3349" radius="1.5" x="3121" y="6104" z="4148" inVp="0" inMag="1" time="282863169" comment="CB input"/>
            <node id="3350" radius="1.5" x="2420" y="13948" z="7425" inVp="1" inMag="1" time="283179563" comment="AC input"/>
            <node id="3351" radius="1.5" x="2334" y="13701" z="7452" inVp="1" inMag="1" time="283211914" comment="AC input"/>
            <node id="3352" radius="1.5" x="2356" y="13389" z="7496" inVp="0" inMag="1" time="283313020" comment="CB input"/>
            <node id="3353" radius="1.5" x="2928" y="12427" z="7297" inVp="1" inMag="1" time="283958353" comment="AC input"/>
            <node id="3354" radius="1.5" x="3494" y="11568" z="7248" inVp="0" inMag="1" time="284163348" comment="AC input"/>
            <node id="3355" radius="1.5" x="3774" y="10649" z="7126" inVp="0" inMag="1" time="284419332" comment="AC input"/>
            <node id="3356" radius="1.5" x="3024" y="8548" z="6982" inVp="0" inMag="1" time="284916297" comment="AC input"/>
            <node id="3357" radius="1.5" x="3396" y="5380" z="4962" inVp="0" inMag="1" time="285675563" comment="RB input"/>
            <node id="3358" radius="1.5" x="1260" y="2214" z="4122" inVp="0" inMag="1" time="285840699" comment="X cell input"/>
            <node id="3359" radius="1.5" x="2800" y="11760" z="836" inVp="0" inMag="1" time="286408504" comment="RB output"/>
            <node id="3360" radius="1.5" x="4011" y="7085" z="4354" inVp="0" inMag="1" time="363255017"/>
            <node id="3361" radius="1.5" x="4006" y="7177" z="4385" inVp="0" inMag="1" time="363263910"/>
            <node id="3362" radius="1.5" x="3996" y="7259" z="4406" inVp="0" inMag="1" time="363268266"/>
            <node id="3363" radius="1.5" x="3994" y="7296" z="4416" inVp="0" inMag="1" time="363271767"/>
            <node id="3364" radius="1.5" x="3998" y="7328" z="4427" inVp="0" inMag="1" time="363274339"/>
            <node id="3365" radius="1.5" x="3985" y="7403" z="4445" inVp="0" inMag="1" time="363276352"/>
            <node id="3366" radius="1.5" x="3973" y="7487" z="4470" inVp="0" inMag="1" time="363279002"/>
            <node id="3367" radius="1.5" x="3970" y="7646" z="4498" inVp="0" inMag="1" time="363281879"/>
            <node id="3368" radius="1.5" x="3978" y="7681" z="4510" inVp="0" inMag="1" time="363286374"/>
            <node id="3369" radius="1.5" x="3997" y="7756" z="4534" inVp="0" inMag="1" time="363294618"/>
            <node id="3370" radius="1.5" x="4000" y="7829" z="4557" inVp="0" inMag="1" time="363296871"/>
            <node id="3371" radius="1.5" x="3999" y="7889" z="4581" inVp="0" inMag="1" time="363298906"/>
            <node id="3372" radius="1.5" x="3991" y="7972" z="4596" inVp="0" inMag="1" time="363303851"/>
            <node id="3373" radius="1.5" x="3982" y="8010" z="4610" inVp="1" inMag="1" time="363315271"/>
            <node id="3374" radius="1.5" x="3969" y="8075" z="4629" inVp="0" inMag="1" time="363330247"/>
            <node id="3375" radius="1.5" x="3965" y="8140" z="4647" inVp="0" inMag="1" time="363335961"/>
            <node id="3376" radius="1.5" x="3941" y="8216" z="4666" inVp="0" inMag="1" time="363348159"/>
            <node id="3377" radius="1.5" x="3922" y="8287" z="4683" inVp="1" inMag="1" time="363352824"/>
            <node id="3378" radius="1.5" x="3862" y="8434" z="4700" inVp="0" inMag="1" time="363363176"/>
            <node id="3379" radius="1.5" x="3842" y="8466" z="4701" inVp="1" inMag="1" time="363367984"/>
            <node id="3380" radius="1.5" x="3842" y="8491" z="4705" inVp="1" inMag="1" time="363370237"/>
            <node id="3381" radius="1.5" x="3833" y="8545" z="4714" inVp="0" inMag="1" time="363377656"/>
            <node id="3382" radius="1.5" x="3819" y="8596" z="4718" inVp="1" inMag="1" time="363381134"/>
            <node id="3383" radius="1.5" x="3815" y="8643" z="4727" inVp="0" inMag="1" time="363387852"/>
            <node id="3384" radius="1.5" x="3806" y="8736" z="4746" inVp="0" inMag="1" time="363390437"/>
            <node id="3385" radius="1.5" x="3803" y="8800" z="4759" inVp="0" inMag="1" time="363392480"/>
            <node id="3386" radius="1.5" x="3798" y="8905" z="4780" inVp="0" inMag="1" time="363395349"/>
            <node id="3387" radius="1.5" x="3795" y="8960" z="4805" inVp="0" inMag="1" time="363401579"/>
            <node id="3388" radius="1.5" x="3799" y="8974" z="4818" inVp="0" inMag="1" time="363413712"/>
            <node id="3389" radius="1.5" x="3803" y="8993" z="4829" inVp="0" inMag="1" time="363447733"/>
            <node id="3390" radius="1.5" x="3803" y="9029" z="4840" inVp="1" inMag="1" time="363455325"/>
            <node id="3391" radius="1.5" x="3787" y="9086" z="4853" inVp="0" inMag="1" time="363473920"/>
            <node id="3392" radius="1.5" x="3803" y="9101" z="4868" inVp="0" inMag="1" time="363476212"/>
            <node id="3393" radius="1.5" x="3810" y="9137" z="4882" inVp="0" inMag="1" time="363494960"/>
            <node id="3394" radius="1.5" x="3816" y="9165" z="4893" inVp="0" inMag="1" time="363568016"/>
            <node id="3395" radius="1.5" x="3820" y="9206" z="4912" inVp="0" inMag="1" time="363570329"/>
            <node id="3396" radius="1.5" x="3825" y="9258" z="4929" inVp="0" inMag="1" time="363591525"/>
            <node id="3397" radius="1.5" x="3832" y="9326" z="4949" inVp="0" inMag="1" time="363593455"/>
            <node id="3398" radius="1.5" x="3831" y="9344" z="4958" inVp="0" inMag="1" time="363599141"/>
            <node id="3399" radius="1.5" x="3839" y="9391" z="4974" inVp="0" inMag="1" time="363601302"/>
            <node id="3400" radius="1.5" x="3844" y="9443" z="4988" inVp="0" inMag="1" time="363603552"/>
            <node id="3401" radius="1.5" x="3847" y="9479" z="4994" inVp="0" inMag="1" time="363667611"/>
            <node id="3402" radius="1.5" x="3847" y="9528" z="5011" inVp="0" inMag="1" time="363669554"/>
            <node id="3403" radius="1.5" x="3854" y="9603" z="5032" inVp="0" inMag="1" time="363674386"/>
            <node id="3404" radius="1.5" x="3860" y="9679" z="5044" inVp="0" inMag="1" time="363681553"/>
            <node id="3405" radius="1.5" x="3875" y="9770" z="5060" inVp="0" inMag="1" time="363705320"/>
            <node id="3406" radius="1.5" x="3863" y="9882" z="5079" inVp="0" inMag="1" time="363707389"/>
            <node id="3407" radius="1.5" x="3845" y="9933" z="5097" inVp="0" inMag="1" time="363709671"/>
            <node id="3408" radius="1.5" x="3825" y="9986" z="5111" inVp="0" inMag="1" time="363717805"/>
            <node id="3409" radius="1.5" x="3801" y="10034" z="5111" inVp="1" inMag="1" time="363722134"/>
            <node id="3410" radius="1.5" x="3794" y="10078" z="5116" inVp="1" inMag="1" time="363724585"/>
            <node id="3411" radius="1.5" x="3785" y="10112" z="5118" inVp="1" inMag="1" time="363725970"/>
            <node id="3412" radius="1.5" x="3785" y="10166" z="5125" inVp="1" inMag="1" time="363728168"/>
            <node id="3413" radius="1.5" x="3788" y="10198" z="5126" inVp="1" inMag="1" time="363729483"/>
            <node id="3414" radius="1.5" x="3791" y="10234" z="5122" inVp="1" inMag="1" time="363730933"/>
            <node id="3415" radius="1.5" x="3778" y="10276" z="5135" inVp="1" inMag="1" time="363732638"/>
            <node id="3416" radius="1.5" x="3772" y="10315" z="5138" inVp="1" inMag="1" time="363734223"/>
            <node id="3417" radius="1.5" x="3765" y="10344" z="5149" inVp="1" inMag="1" time="363735784"/>
            <node id="3418" radius="1.5" x="3757" y="10418" z="5155" inVp="0" inMag="1" time="363739695"/>
            <node id="3419" radius="1.5" x="3750" y="10481" z="5170" inVp="0" inMag="1" time="363741640"/>
            <node id="3420" radius="1.5" x="3738" y="10563" z="5185" inVp="0" inMag="1" time="363743907"/>
            <node id="3421" radius="1.5" x="3750" y="10551" z="5211" inVp="0" inMag="1" time="363760134"/>
            <node id="3422" radius="1.5" x="3767" y="10552" z="5224" inVp="0" inMag="1" time="363867737"/>
            <node id="3423" radius="1.5" x="3788" y="10559" z="5236" inVp="0" inMag="1" time="363913269"/>
            <node id="3424" radius="1.5" x="3792" y="10547" z="5253" inVp="0" inMag="1" time="363915676"/>
            <node id="3425" radius="1.5" x="3769" y="10531" z="5271" inVp="0" inMag="1" time="363917909"/>
            <node id="3426" radius="1.5" x="3743" y="10521" z="5300" inVp="0" inMag="1" time="363920363"/>
            <node id="3427" radius="1.5" x="3739" y="10527" z="5314" inVp="0" inMag="1" time="363922101"/>
            <node id="3428" radius="1.5" x="3700" y="10515" z="5348" inVp="0" inMag="1" time="363926067"/>
            <node id="3429" radius="1.5" x="3692" y="10523" z="5363" inVp="0" inMag="1" time="363931639"/>
            <node id="3430" radius="1.5" x="3664" y="10539" z="5379" inVp="0" inMag="1" time="363934263"/>
            <node id="3431" radius="1.5" x="3647" y="10569" z="5394" inVp="0" inMag="1" time="363937220"/>
            <node id="3432" radius="1.5" x="3641" y="10563" z="5404" inVp="0" inMag="1" time="363942444"/>
            <node id="3433" radius="1.5" x="3660" y="10585" z="5420" inVp="0" inMag="1" time="363968882"/>
            <node id="3434" radius="1.5" x="3654" y="10580" z="5432" inVp="0" inMag="1" time="364038403"/>
            <node id="3435" radius="1.5" x="3654" y="10594" z="5449" inVp="0" inMag="1" time="364044351"/>
            <node id="3436" radius="1.5" x="3674" y="10590" z="5469" inVp="0" inMag="1" time="364046866"/>
            <node id="3437" radius="1.5" x="3675" y="10586" z="5487" inVp="0" inMag="1" time="364055417"/>
            <node id="3438" radius="1.5" x="3724" y="10564" z="5511" inVp="0" inMag="1" time="364057795"/>
            <node id="3439" radius="1.5" x="3751" y="10544" z="5526" inVp="0" inMag="1" time="364065845"/>
            <node id="3440" radius="1.5" x="3780" y="10532" z="5538" inVp="0" inMag="1" time="364070000"/>
            <node id="3441" radius="1.5" x="3828" y="10513" z="5560" inVp="0" inMag="1" time="364072264"/>
            <node id="3442" radius="1.5" x="3854" y="10553" z="5578" inVp="0" inMag="1" time="364075421"/>
            <node id="3443" radius="1.5" x="3861" y="10492" z="5563" inVp="0" inMag="1" time="364150047"/>
            <node id="3444" radius="1.5" x="3862" y="10479" z="5558" inVp="1" inMag="1" time="364155108"/>
            <node id="3445" radius="1.5" x="3876" y="10451" z="5548" inVp="0" inMag="1" time="364157930"/>
            <node id="3446" radius="1.5" x="3890" y="10398" z="5531" inVp="0" inMag="1" time="364160071"/>
            <node id="3447" radius="1.5" x="3910" y="10360" z="5523" inVp="0" inMag="1" time="364167316"/>
            <node id="3448" radius="1.5" x="3858" y="10561" z="5584" inVp="0" inMag="1" time="364184496"/>
            <node id="3449" radius="1.5" x="3853" y="10575" z="5594" inVp="0" inMag="1" time="364187501"/>
            <node id="3450" radius="1.5" x="3852" y="10574" z="5628" inVp="0" inMag="1" time="364190182"/>
            <node id="3451" radius="1.5" x="3843" y="10567" z="5642" inVp="0" inMag="1" time="364197811"/>
            <node id="3452" radius="1.5" x="3848" y="10579" z="5657" inVp="0" inMag="1" time="364205682"/>
            <node id="3453" radius="1.5" x="3848" y="10582" z="5671" inVp="0" inMag="1" time="364211809"/>
            <node id="3454" radius="1.5" x="3846" y="10586" z="5699" inVp="0" inMag="1" time="364214400"/>
            <node id="3455" radius="1.5" x="3838" y="10586" z="5725" inVp="0" inMag="1" time="364227018"/>
            <node id="3456" radius="1.5" x="3840" y="10591" z="5732" inVp="0" inMag="1" time="364266262"/>
            <node id="3457" radius="1.5" x="3832" y="10599" z="5747" inVp="0" inMag="1" time="364289815"/>
            <node id="3458" radius="1.5" x="3824" y="10612" z="5760" inVp="0" inMag="1" time="364292077"/>
            <node id="3459" radius="1.5" x="3814" y="10640" z="5783" inVp="0" inMag="1" time="364294367"/>
            <node id="3460" radius="1.5" x="3811" y="10659" z="5805" inVp="0" inMag="1" time="364296627"/>
            <node id="3461" radius="1.5" x="3812" y="10682" z="5845" inVp="0" inMag="1" time="364302557"/>
            <node id="3462" radius="1.5" x="3816" y="10692" z="5863" inVp="0" inMag="1" time="364304594"/>
            <node id="3463" radius="1.5" x="3822" y="10712" z="5878" inVp="0" inMag="1" time="364312828"/>
            <node id="3464" radius="1.5" x="3832" y="10738" z="5900" inVp="0" inMag="1" time="364315091"/>
            <node id="3465" radius="1.5" x="3848" y="10749" z="5920" inVp="0" inMag="1" time="364316944"/>
            <node id="3466" radius="1.5" x="3864" y="10758" z="5944" inVp="0" inMag="1" time="364352987"/>
            <node id="3467" radius="1.5" x="3876" y="10774" z="5962" inVp="0" inMag="1" time="364358102"/>
            <node id="3468" radius="1.5" x="3879" y="10788" z="5982" inVp="0" inMag="1" time="364360127"/>
            <node id="3469" radius="1.5" x="3883" y="10808" z="6004" inVp="0" inMag="1" time="364362212"/>
            <node id="3470" radius="1.5" x="3903" y="10831" z="6031" inVp="0" inMag="1" time="364364724"/>
            <node id="3471" radius="1.5" x="3928" y="10875" z="6066" inVp="0" inMag="1" time="364375193"/>
            <node id="3472" radius="1.5" x="3934" y="10955" z="6094" inVp="0" inMag="1" time="364377706"/>
            <node id="3473" radius="1.5" x="3930" y="11054" z="6111" inVp="0" inMag="1" time="364385366"/>
            <node id="3474" radius="1.5" x="3922" y="11084" z="6112" inVp="0" inMag="1" time="364392695"/>
            <node id="3475" radius="1.5" x="3919" y="11105" z="6116" inVp="1" inMag="1" time="364400299"/>
            <node id="3476" radius="1.5" x="3922" y="11143" z="6115" inVp="0" inMag="1" time="364402944"/>
            <node id="3477" radius="1.5" x="3897" y="11215" z="6110" inVp="0" inMag="1" time="364404268"/>
            <node id="3478" radius="1.5" x="3927" y="11318" z="6104" inVp="1" inMag="1" time="364411746"/>
            <node id="3479" radius="1.5" x="3927" y="11363" z="6105" inVp="0" inMag="1" time="364421091"/>
            <node id="3480" radius="1.5" x="3931" y="11397" z="6110" inVp="0" inMag="1" time="364424256"/>
            <node id="3481" radius="1.5" x="3930" y="11430" z="6117" inVp="0" inMag="1" time="364425816"/>
            <node id="3482" radius="1.5" x="3913" y="11476" z="6126" inVp="0" inMag="1" time="364428525"/>
            <node id="3483" radius="1.5" x="3911" y="11487" z="6132" inVp="0" inMag="1" time="364511278"/>
            <node id="3484" radius="1.5" x="3905" y="11529" z="6147" inVp="0" inMag="1" time="364513281"/>
            <node id="3485" radius="1.5" x="3898" y="11560" z="6158" inVp="0" inMag="1" time="364517850"/>
            <node id="3486" radius="1.5" x="3895" y="11584" z="6168" inVp="0" inMag="1" time="364535428"/>
            <node id="3487" radius="1.5" x="3888" y="11604" z="6175" inVp="1" inMag="1" time="364541073"/>
            <node id="3488" radius="1.5" x="3887" y="11635" z="6180" inVp="0" inMag="1" time="364560748"/>
            <node id="3489" radius="1.5" x="3878" y="11664" z="6194" inVp="0" inMag="1" time="364563253"/>
            <node id="3490" radius="1.5" x="3873" y="11691" z="6204" inVp="0" inMag="1" time="364569196"/>
            <node id="3491" radius="1.5" x="3873" y="11715" z="6218" inVp="0" inMag="1" time="364571394"/>
            <node id="3492" radius="1.5" x="3877" y="11732" z="6227" inVp="0" inMag="1" time="364590429"/>
            <node id="3493" radius="1.5" x="3880" y="11745" z="6236" inVp="0" inMag="1" time="364592394"/>
            <node id="3494" radius="1.5" x="3880" y="11753" z="6244" inVp="0" inMag="1" time="364596434"/>
            <node id="3495" radius="1.5" x="3882" y="11753" z="6255" inVp="0" inMag="1" time="364598952"/>
            <node id="3496" radius="1.5" x="3885" y="11773" z="6264" inVp="0" inMag="1" time="364600515"/>
            <node id="3497" radius="1.5" x="3888" y="11782" z="6271" inVp="0" inMag="1" time="364602136"/>
            <node id="3498" radius="1.5" x="3895" y="11803" z="6288" inVp="0" inMag="1" time="364604177"/>
            <node id="3499" radius="1.5" x="3896" y="11819" z="6299" inVp="0" inMag="1" time="364605977"/>
            <node id="3500" radius="1.5" x="3901" y="11834" z="6309" inVp="0" inMag="1" time="364614626"/>
            <node id="3501" radius="1.5" x="3905" y="11838" z="6323" inVp="0" inMag="1" time="364616440"/>
            <node id="3502" radius="1.5" x="3899" y="11849" z="6341" inVp="0" inMag="1" time="364618425"/>
            <node id="3503" radius="1.5" x="3907" y="11854" z="6358" inVp="0" inMag="1" time="364620651"/>
            <node id="3504" radius="1.5" x="3920" y="11843" z="6374" inVp="0" inMag="1" time="364628149"/>
            <node id="3505" radius="1.5" x="3921" y="11831" z="6382" inVp="0" inMag="1" time="364629593"/>
            <node id="3506" radius="1.5" x="3922" y="11832" z="6397" inVp="0" inMag="1" time="364631096"/>
            <node id="3507" radius="1.5" x="3940" y="11848" z="6420" inVp="0" inMag="1" time="364633241"/>
            <node id="3508" radius="1.5" x="3939" y="11839" z="6426" inVp="0" inMag="1" time="364704492"/>
            <node id="3509" radius="1.5" x="3922" y="11793" z="6407" inVp="0" inMag="1" time="364835269" comment="RB input"/>
            <node id="3510" radius="1.5" x="3943" y="11860" z="6444" inVp="0" inMag="1" time="365003463"/>
            <node id="3511" radius="1.5" x="3945" y="11861" z="6461" inVp="1" inMag="1" time="365006585"/>
            <node id="3512" radius="1.5" x="3936" y="11863" z="6490" inVp="0" inMag="1" time="365037550"/>
            <node id="3513" radius="1.5" x="3930" y="11847" z="6508" inVp="0" inMag="1" time="365040368"/>
            <node id="3514" radius="1.5" x="3926" y="11846" z="6517" inVp="0" inMag="1" time="365059118"/>
            <node id="3515" radius="1.5" x="3922" y="11836" z="6538" inVp="0" inMag="1" time="365061526"/>
            <node id="3516" radius="1.5" x="3908" y="11852" z="6557" inVp="0" inMag="1" time="365063846"/>
            <node id="3517" radius="1.5" x="3902" y="11853" z="6572" inVp="0" inMag="1" time="365112899"/>
            <node id="3518" radius="1.5" x="3902" y="11869" z="6586" inVp="0" inMag="1" time="365114773"/>
            <node id="3519" radius="1.5" x="3894" y="11885" z="6605" inVp="0" inMag="1" time="365116675"/>
            <node id="3520" radius="1.5" x="3880" y="11913" z="6624" inVp="0" inMag="1" time="365127824"/>
            <node id="3521" radius="1.5" x="3844" y="11891" z="6661" inVp="0" inMag="1" time="365130483"/>
            <node id="3522" radius="1.5" x="3832" y="11907" z="6677" inVp="0" inMag="1" time="365145955"/>
            <node id="3523" radius="1.5" x="3824" y="11923" z="6689" inVp="0" inMag="1" time="365165180"/>
            <node id="3524" radius="1.5" x="3801" y="11938" z="6711" inVp="0" inMag="1" time="365167285"/>
            <node id="3525" radius="1.5" x="3806" y="11963" z="6732" inVp="0" inMag="1" time="365176517"/>
            <node id="3526" radius="1.5" x="3803" y="11977" z="6743" inVp="0" inMag="1" time="365192752"/>
            <node id="3527" radius="1.5" x="3786" y="12036" z="6777" inVp="0" inMag="1" time="365196243"/>
            <node id="3528" radius="1.5" x="3779" y="12048" z="6788" inVp="0" inMag="1" time="365204726"/>
            <node id="3529" radius="1.5" x="3791" y="12068" z="6800" inVp="0" inMag="1" time="365222545"/>
            <node id="3530" radius="1.5" x="3819" y="12103" z="6818" inVp="0" inMag="1" time="365224578"/>
            <node id="3531" radius="1.5" x="3831" y="12122" z="6824" inVp="0" inMag="1" time="365228525"/>
            <node id="3532" radius="1.5" x="3851" y="12136" z="6835" inVp="0" inMag="1" time="365231844"/>
            <node id="3533" radius="1.5" x="3867" y="12177" z="6848" inVp="0" inMag="1" time="365262405"/>
            <node id="3534" radius="1.5" x="3878" y="12207" z="6853" inVp="1" inMag="1" time="365319242"/>
            <node id="3535" radius="1.5" x="3901" y="12226" z="6854" inVp="1" inMag="1" time="365325985"/>
            <node id="3536" radius="1.5" x="3947" y="12280" z="6855" inVp="0" inMag="1" time="365396029"/>
[truncated: 4,160,815 more chars]
