# Supplementary material for: Connectomic analysis reveals an interneuron with an integral role in the retinal circuit for night vision
Source: eLife. 2020 May 15;9:e56077. doi: 10.7554/eLife.56077 (PMC7228767; doi:10.7554/eLife.56077)
Supplement: Source data 3. [file elife-56077-data3.k.zip › annotation.xml]

<?xml version="1.0" encoding="UTF-8"?>
<things>
    <parameters>
        <experiment name="110629_k0725_mag1"/>
        <lastsavedin version="v5.1"/>
        <createdin version="pre-3.2"/>
        <guiMode mode="none"/>
        <dataset path="file:///Volumes/k0725/mag1/Knossos.conf" overlay="0"/>
        <MovementArea min.x="0" min.y="0" min.z="0" max.x="4992" max.y="16000" max.z="10112"/>
        <scale x="13.2" y="13.2" z="26"/>
        <RadiusLocking enableCommentLocking="0" lockingRadius="10" lockToNodesWithComment="seed"/>
        <time ms="467512742" checksum="7eecc182ae7c0e00b506412feb11b8541b48201371f5467d4a4bb673e1235eae"/>
        <activeNode id="4695"/>
        <segmentation backgroundId="0"/>
        <editPosition x="2136" y="6209" z="9098"/>
        <skeletonVPState E0="0.998902" E1="0.0133574" E2="0.0451222" E3="0" E4="0.0411846" E5="0.215633" E6="-0.975614" E7="0" E8="-0.0227609" E9="0.97638" E10="0.214849" E11="0" E12="-11694" E13="-44817.1" E14="206485" E15="1" translateX="67091.6" translateY="148281"/>
        <vpSettingsZoom XYPlane="0.7" XZPlane="0.7" YZPlane="0.7" SkelVP="0"/>
    </parameters>
    <thing id="2" color.r="-1." color.g="-1." color.b="-1." color.a="1." comment="SAC">
        <nodes>
            <node id="24134" radius="8" x="4259" y="5051" z="6537" inVp="2" inMag="1" time="14696"/>
            <node id="29019" radius="1.5" x="3101" y="5283" z="7245" inVp="0" inMag="1" time="237391673"/>
            <node id="29018" radius="1.5" x="3118" y="5244" z="7233" inVp="0" inMag="1" time="237387675"/>
            <node id="29017" radius="1.5" x="3161" y="5220" z="7196" inVp="0" inMag="1" time="237376014"/>
            <node id="29016" radius="1.5" x="3147" y="5210" z="7215" inVp="0" inMag="1" time="237370318"/>
            <node id="29015" radius="1.5" x="3130" y="5193" z="7230" inVp="0" inMag="1" time="237348994"/>
            <node id="29014" radius="1.5" x="3181" y="5156" z="7250" inVp="0" inMag="1" time="237345897"/>
            <node id="29013" radius="1.5" x="3221" y="5113" z="7273" inVp="0" inMag="1" time="237341797"/>
            <node id="29005" radius="1.5" x="3184" y="4010" z="9789" inVp="0" inMag="1" time="229500340"/>
            <node id="29004" radius="1.5" x="3185" y="4054" z="9781" inVp="0" inMag="1" time="229494541"/>
            <node id="29003" radius="1.5" x="3202" y="4064" z="9762" inVp="0" inMag="1" time="229485445"/>
            <node id="29002" radius="1.5" x="3219" y="4012" z="9757" inVp="0" inMag="1" time="229445033"/>
            <node id="29001" radius="1.5" x="3192" y="3954" z="10096" inVp="0" inMag="1" time="229437703"/>
            <node id="29000" radius="1.5" x="3208" y="3951" z="10072" inVp="0" inMag="1" time="229434787"/>
            <node id="28999" radius="1.5" x="3206" y="3905" z="10049" inVp="0" inMag="1" time="229432055"/>
            <node id="28998" radius="1.5" x="3218" y="3848" z="10022" inVp="0" inMag="1" time="229428457"/>
            <node id="28997" radius="1.5" x="3223" y="3790" z="9995" inVp="0" inMag="1" time="229425059"/>
            <node id="28996" radius="1.5" x="3245" y="3754" z="9962" inVp="0" inMag="1" time="229420711"/>
            <node id="28995" radius="1.5" x="3237" y="3792" z="9936" inVp="0" inMag="1" time="229417529"/>
            <node id="28994" radius="1.5" x="3193" y="3865" z="9905" inVp="0" inMag="1" time="229414265"/>
            <node id="28993" radius="1.5" x="3177" y="3893" z="9866" inVp="0" inMag="1" time="229409117"/>
            <node id="28992" radius="1.5" x="3166" y="3897" z="9828" inVp="0" inMag="1" time="229404919"/>
            <node id="28991" radius="1.5" x="3158" y="3889" z="9793" inVp="0" inMag="1" time="229400588"/>
            <node id="28990" radius="1.5" x="3181" y="3883" z="9772" inVp="0" inMag="1" time="229397539"/>
            <node id="28989" radius="1.5" x="3201" y="3914" z="9755" inVp="0" inMag="1" time="229394873"/>
            <node id="28988" radius="1.5" x="3216" y="3959" z="9743" inVp="0" inMag="1" time="229387010"/>
            <node id="28987" radius="1.5" x="3215" y="3943" z="9702" inVp="0" inMag="1" time="229382812"/>
            <node id="28986" radius="1.5" x="3264" y="3896" z="9675" inVp="0" inMag="1" time="229379547"/>
            <node id="28985" radius="1.5" x="3293" y="3882" z="9655" inVp="0" inMag="1" time="229371351"/>
            <node id="28984" radius="1.5" x="3343" y="3831" z="9621" inVp="0" inMag="1" time="229367619"/>
            <node id="28983" radius="1.5" x="3327" y="3833" z="9584" inVp="0" inMag="1" time="229359224"/>
            <node id="28982" radius="1.5" x="3314" y="3786" z="9559" inVp="0" inMag="1" time="229355892"/>
            <node id="28981" radius="1.5" x="3319" y="3714" z="9546" inVp="0" inMag="1" time="229353159"/>
            <node id="28980" radius="1.5" x="3311" y="3656" z="9528" inVp="0" inMag="1" time="229350428"/>
            <node id="28979" radius="1.5" x="3252" y="3627" z="9508" inVp="0" inMag="1" time="229347563"/>
            <node id="28978" radius="1.5" x="3199" y="3606" z="9487" inVp="0" inMag="1" time="229344749"/>
            <node id="28977" radius="1.5" x="3170" y="3578" z="9469" inVp="0" inMag="1" time="229341883"/>
            <node id="28335" radius="1.5" x="2756" y="7698" z="6462" inVp="0" inMag="1" time="202598003"/>
            <node id="28334" radius="1.5" x="2738" y="7698" z="6471" inVp="0" inMag="1" time="202595721"/>
            <node id="28333" radius="1.5" x="2728" y="7703" z="6485" inVp="0" inMag="1" time="202591756"/>
            <node id="28332" radius="1.5" x="2710" y="7760" z="6483" inVp="0" inMag="1" time="202589990"/>
            <node id="28162" radius="1.5" x="2621" y="9476" z="3382" inVp="0" inMag="1" time="194400491"/>
            <node id="28161" radius="1.5" x="2647" y="9456" z="3411" inVp="0" inMag="1" time="194394028"/>
            <node id="28160" radius="1.5" x="2664" y="9461" z="3426" inVp="0" inMag="1" time="194391230"/>
            <node id="28159" radius="1.5" x="2676" y="9483" z="3439" inVp="0" inMag="1" time="194387498"/>
            <node id="28158" radius="1.5" x="2701" y="9174" z="3272" inVp="0" inMag="1" time="194297392"/>
            <node id="28157" radius="1.5" x="2692" y="9233" z="3279" inVp="0" inMag="1" time="194293860"/>
            <node id="28156" radius="1.5" x="2688" y="9269" z="3285" inVp="0" inMag="1" time="194288530"/>
            <node id="28155" radius="1.5" x="2498" y="9538" z="2565" inVp="0" inMag="1" time="194253664"/>
            <node id="28154" radius="1.5" x="2500" y="9565" z="2569" inVp="0" inMag="1" time="194250082"/>
            <node id="28153" radius="1.5" x="2518" y="9594" z="2578" inVp="0" inMag="1" time="194229358"/>
            <node id="28152" radius="1.5" x="2520" y="9624" z="2578" inVp="0" inMag="1" time="194228142"/>
            <node id="28151" radius="1.5" x="2238" y="10797" z="1269" inVp="0" inMag="1" time="194170021"/>
            <node id="28150" radius="1.5" x="2225" y="10830" z="1253" inVp="0" inMag="1" time="194160492"/>
            <node id="28149" radius="1.5" x="2208" y="10940" z="1263" inVp="0" inMag="1" time="194150963"/>
            <node id="28148" radius="1.5" x="2201" y="10997" z="1279" inVp="0" inMag="1" time="194144967"/>
            <node id="28147" radius="1.5" x="2180" y="11023" z="1311" inVp="0" inMag="1" time="194141235"/>
            <node id="28146" radius="1.5" x="2183" y="11011" z="1343" inVp="0" inMag="1" time="194136237"/>
            <node id="28145" radius="1.5" x="2212" y="11059" z="1375" inVp="0" inMag="1" time="194132106"/>
            <node id="28144" radius="1.5" x="2248" y="11114" z="1397" inVp="0" inMag="1" time="194128359"/>
            <node id="28143" radius="1.5" x="2348" y="11179" z="1364" inVp="0" inMag="1" time="194115447"/>
            <node id="28142" radius="1.5" x="2359" y="11183" z="1387" inVp="0" inMag="1" time="194112182"/>
            <node id="28141" radius="1.5" x="2341" y="11174" z="1414" inVp="0" inMag="1" time="194108917"/>
            <node id="28140" radius="1.5" x="2282" y="11140" z="1424" inVp="0" inMag="1" time="194090476"/>
            <node id="28139" radius="1.5" x="2267" y="11139" z="1443" inVp="0" inMag="1" time="194084296"/>
            <node id="28138" radius="1.5" x="2267" y="11145" z="1483" inVp="0" inMag="1" time="194078765"/>
            <node id="28137" radius="1.5" x="2276" y="11129" z="1523" inVp="0" inMag="1" time="194066904"/>
            <node id="28136" radius="1.5" x="2287" y="11123" z="1555" inVp="0" inMag="1" time="194062706"/>
            <node id="28135" radius="1.5" x="2313" y="11090" z="1592" inVp="0" inMag="1" time="194058360"/>
            <node id="28134" radius="1.5" x="2334" y="11049" z="1624" inVp="0" inMag="1" time="194053644"/>
            <node id="28133" radius="1.5" x="2352" y="10990" z="1649" inVp="0" inMag="1" time="194049846"/>
            <node id="28132" radius="1.5" x="2356" y="10930" z="1671" inVp="0" inMag="1" time="194046448"/>
            <node id="28131" radius="1.5" x="2366" y="10860" z="1692" inVp="0" inMag="1" time="194043367"/>
            <node id="28130" radius="1.5" x="2382" y="10788" z="1707" inVp="0" inMag="1" time="194039784"/>
            <node id="28129" radius="1.5" x="2390" y="10750" z="1724" inVp="0" inMag="1" time="194036652"/>
            <node id="28128" radius="1.5" x="2364" y="10698" z="1739" inVp="0" inMag="1" time="194032887"/>
            <node id="28127" radius="1.5" x="2351" y="10626" z="1760" inVp="0" inMag="1" time="194027390"/>
            <node id="28126" radius="1.5" x="2327" y="10574" z="1780" inVp="0" inMag="1" time="194024660"/>
            <node id="28125" radius="1.5" x="2319" y="10540" z="1783" inVp="0" inMag="1" time="194017595"/>
            <node id="28124" radius="1.5" x="2331" y="10498" z="1804" inVp="0" inMag="1" time="194012715"/>
            <node id="28123" radius="1.5" x="2373" y="10439" z="1822" inVp="0" inMag="1" time="194009199"/>
            <node id="28122" radius="1.5" x="2382" y="10364" z="1842" inVp="0" inMag="1" time="194005985"/>
            <node id="28121" radius="1.5" x="2399" y="10321" z="1862" inVp="0" inMag="1" time="193999203"/>
            <node id="28120" radius="1.5" x="2391" y="10261" z="1862" inVp="0" inMag="1" time="193997338"/>
            <node id="28119" radius="1.5" x="2409" y="10169" z="1864" inVp="0" inMag="1" time="193990942"/>
            <node id="28118" radius="1.5" x="2410" y="10092" z="1879" inVp="0" inMag="1" time="193986327"/>
            <node id="28117" radius="1.5" x="2336" y="10098" z="1631" inVp="0" inMag="1" time="193972484"/>
            <node id="28116" radius="1.5" x="2337" y="10104" z="1648" inVp="0" inMag="1" time="193961673"/>
            <node id="28115" radius="1.5" x="2357" y="10089" z="1666" inVp="0" inMag="1" time="193959023"/>
            <node id="28114" radius="1.5" x="2348" y="10052" z="1687" inVp="0" inMag="1" time="193956225"/>
            <node id="28113" radius="1.5" x="2345" y="10009" z="1719" inVp="0" inMag="1" time="193951360"/>
            <node id="28112" radius="1.5" x="2351" y="10021" z="1752" inVp="0" inMag="1" time="193947562"/>
            <node id="28111" radius="1.5" x="2364" y="10023" z="1791" inVp="0" inMag="1" time="193942565"/>
            <node id="28110" radius="1.5" x="2369" y="10045" z="1829" inVp="0" inMag="1" time="193937368"/>
            <node id="28109" radius="1.5" x="2385" y="10033" z="1861" inVp="0" inMag="1" time="193933136"/>
            <node id="28108" radius="1.5" x="2395" y="10033" z="1874" inVp="0" inMag="1" time="193926073"/>
            <node id="28107" radius="1.5" x="2392" y="9896" z="1896" inVp="0" inMag="1" time="193889191"/>
            <node id="28106" radius="1.5" x="2393" y="10028" z="1884" inVp="0" inMag="1" time="193881327"/>
            <node id="28105" radius="1.5" x="2408" y="10028" z="1905" inVp="0" inMag="1" time="193878396"/>
            <node id="28104" radius="1.5" x="2441" y="10040" z="1936" inVp="0" inMag="1" time="193874931"/>
            <node id="28103" radius="1.5" x="2451" y="10054" z="1972" inVp="0" inMag="1" time="193869718"/>
            <node id="28102" radius="1.5" x="2445" y="10079" z="2004" inVp="0" inMag="1" time="193865669"/>
            <node id="28101" radius="1.5" x="2460" y="10087" z="2036" inVp="0" inMag="1" time="193861604"/>
            <node id="28100" radius="1.5" x="2504" y="10025" z="2054" inVp="0" inMag="1" time="193856325"/>
            <node id="28099" radius="1.5" x="2508" y="9959" z="2079" inVp="0" inMag="1" time="193852209"/>
            <node id="28098" radius="1.5" x="2515" y="9909" z="2110" inVp="0" inMag="1" time="193848478"/>
            <node id="28097" radius="1.5" x="2505" y="9872" z="2143" inVp="0" inMag="1" time="193844463"/>
            <node id="28096" radius="1.5" x="2497" y="9865" z="2169" inVp="0" inMag="1" time="193838566"/>
            <node id="28095" radius="1.5" x="2510" y="9819" z="2205" inVp="0" inMag="1" time="193834185"/>
            <node id="28094" radius="1.5" x="2495" y="9789" z="2226" inVp="0" inMag="1" time="193830305"/>
            <node id="28093" radius="1.5" x="2489" y="9795" z="2248" inVp="0" inMag="1" time="193824656"/>
            <node id="28092" radius="1.5" x="2537" y="9827" z="2258" inVp="0" inMag="1" time="193819325"/>
            <node id="28091" radius="1.5" x="2564" y="9810" z="2287" inVp="0" inMag="1" time="193815394"/>
            <node id="28090" radius="1.5" x="2547" y="9781" z="2327" inVp="0" inMag="1" time="193810729"/>
            <node id="28089" radius="1.5" x="2526" y="9762" z="2350" inVp="0" inMag="1" time="193806715"/>
            <node id="28088" radius="1.5" x="2513" y="9715" z="2361" inVp="0" inMag="1" time="193803799"/>
            <node id="28087" radius="1.5" x="2516" y="9680" z="2373" inVp="0" inMag="1" time="193795936"/>
            <node id="28086" radius="1.5" x="2528" y="9668" z="2391" inVp="0" inMag="1" time="193793204"/>
            <node id="28085" radius="1.5" x="2554" y="9673" z="2408" inVp="0" inMag="1" time="193790605"/>
            <node id="28084" radius="1.5" x="2552" y="9623" z="2449" inVp="0" inMag="1" time="193786409"/>
            <node id="28083" radius="1.5" x="2560" y="9602" z="2488" inVp="0" inMag="1" time="193781694"/>
            <node id="28082" radius="1.5" x="2545" y="9612" z="2524" inVp="0" inMag="1" time="193777163"/>
            <node id="28081" radius="1.5" x="2545" y="9645" z="2559" inVp="0" inMag="1" time="193772697"/>
            <node id="28080" radius="1.5" x="2548" y="9660" z="2576" inVp="0" inMag="1" time="193766885"/>
            <node id="28079" radius="1.5" x="2553" y="9675" z="2581" inVp="0" inMag="1" time="193757305"/>
            <node id="28078" radius="1.5" x="2573" y="9705" z="2609" inVp="0" inMag="1" time="193753758"/>
            <node id="28077" radius="1.5" x="2596" y="9742" z="2635" inVp="0" inMag="1" time="193749842"/>
            <node id="28076" radius="1.5" x="2587" y="9812" z="2655" inVp="0" inMag="1" time="193746178"/>
            <node id="28075" radius="1.5" x="2570" y="9856" z="2680" inVp="0" inMag="1" time="193742696"/>
            <node id="28074" radius="1.5" x="2570" y="9864" z="2715" inVp="0" inMag="1" time="193720756"/>
            <node id="28073" radius="1.5" x="2583" y="9851" z="2742" inVp="0" inMag="1" time="193717425"/>
            <node id="28072" radius="1.5" x="2583" y="9801" z="2777" inVp="0" inMag="1" time="193713827"/>
            <node id="28071" radius="1.5" x="2566" y="9767" z="2805" inVp="0" inMag="1" time="193709880"/>
            <node id="28070" radius="1.5" x="2560" y="9731" z="2834" inVp="0" inMag="1" time="193704149"/>
            <node id="28069" radius="1.5" x="2547" y="9678" z="2870" inVp="0" inMag="1" time="193700033"/>
            <node id="28068" radius="1.5" x="2550" y="9661" z="2918" inVp="0" inMag="1" time="193695153"/>
            <node id="28067" radius="1.5" x="2564" y="9636" z="2955" inVp="0" inMag="1" time="193690971"/>
            <node id="28066" radius="1.5" x="2581" y="9608" z="3001" inVp="0" inMag="1" time="193686624"/>
            <node id="28065" radius="1.5" x="2572" y="9578" z="3036" inVp="0" inMag="1" time="193682708"/>
            <node id="28064" radius="1.5" x="2563" y="9527" z="3053" inVp="0" inMag="1" time="193679961"/>
            <node id="28063" radius="1.5" x="2552" y="9469" z="3068" inVp="0" inMag="1" time="193677311"/>
            <node id="28062" radius="1.5" x="2562" y="9415" z="3074" inVp="0" inMag="1" time="193671098"/>
            <node id="28061" radius="1.5" x="2580" y="9376" z="3082" inVp="0" inMag="1" time="193663318"/>
            <node id="28060" radius="1.5" x="2592" y="9353" z="3101" inVp="0" inMag="1" time="193656039"/>
            <node id="28059" radius="1.5" x="2641" y="9340" z="3132" inVp="0" inMag="1" time="193649591"/>
            <node id="28058" radius="1.5" x="2668" y="9346" z="3167" inVp="0" inMag="1" time="193645060"/>
            <node id="28057" radius="1.5" x="2688" y="9340" z="3199" inVp="0" inMag="1" time="193641047"/>
            <node id="28056" radius="1.5" x="2709" y="9346" z="3237" inVp="0" inMag="1" time="193636865"/>
            <node id="28055" radius="1.5" x="2713" y="9317" z="3272" inVp="0" inMag="1" time="193632733"/>
            <node id="28054" radius="1.5" x="2705" y="9307" z="3288" inVp="0" inMag="1" time="193627868"/>
            <node id="28053" radius="1.5" x="2709" y="9327" z="3294" inVp="0" inMag="1" time="193607345"/>
            <node id="28052" radius="1.5" x="2703" y="9367" z="3322" inVp="0" inMag="1" time="193603281"/>
            <node id="28051" radius="1.5" x="2737" y="9383" z="3348" inVp="0" inMag="1" time="193599615"/>
            <node id="28050" radius="1.5" x="2735" y="9415" z="3370" inVp="0" inMag="1" time="193596084"/>
            <node id="28049" radius="1.5" x="2729" y="9459" z="3400" inVp="0" inMag="1" time="193591952"/>
            <node id="28048" radius="1.5" x="2731" y="9518" z="3428" inVp="0" inMag="1" time="193587888"/>
            <node id="28047" radius="1.5" x="2680" y="9514" z="3448" inVp="0" inMag="1" time="193569297"/>
            <node id="28046" radius="1.5" x="2680" y="9521" z="3475" inVp="0" inMag="1" time="193566015"/>
            <node id="28045" radius="1.5" x="2695" y="9510" z="3502" inVp="0" inMag="1" time="193562633"/>
            <node id="28044" radius="1.5" x="2731" y="9459" z="3531" inVp="0" inMag="1" time="193558369"/>
            <node id="28039" radius="1.5" x="2553" y="8213" z="2709" inVp="0" inMag="1" time="193154117"/>
            <node id="28038" radius="1.5" x="2489" y="8224" z="2721" inVp="0" inMag="1" time="193146453"/>
            <node id="28037" radius="1.5" x="2479" y="8225" z="2737" inVp="0" inMag="1" time="193140389"/>
            <node id="28036" radius="1.5" x="2516" y="8147" z="2749" inVp="0" inMag="1" time="193130995"/>
            <node id="28035" radius="1.5" x="2514" y="8161" z="2760" inVp="0" inMag="1" time="193121465"/>
            <node id="28034" radius="1.5" x="2485" y="8213" z="2758" inVp="0" inMag="1" time="193112853"/>
            <node id="28033" radius="1.5" x="2485" y="8243" z="2778" inVp="0" inMag="1" time="193109854"/>
            <node id="28032" radius="1.5" x="2465" y="8305" z="2794" inVp="0" inMag="1" time="193106123"/>
            <node id="28031" radius="1.5" x="2439" y="8384" z="2795" inVp="0" inMag="1" time="193101858"/>
            <node id="28030" radius="1.5" x="2425" y="8431" z="2815" inVp="0" inMag="1" time="193097961"/>
            <node id="28029" radius="1.5" x="2170" y="9435" z="1197" inVp="0" inMag="1" time="193081935"/>
            <node id="28028" radius="1.5" x="2163" y="9424" z="1223" inVp="0" inMag="1" time="193078603"/>
            <node id="28027" radius="1.5" x="2180" y="9390" z="1242" inVp="0" inMag="1" time="193075204"/>
            <node id="28026" radius="1.5" x="2191" y="9354" z="1268" inVp="0" inMag="1" time="193071340"/>
            <node id="28025" radius="1.5" x="2224" y="9300" z="1299" inVp="0" inMag="1" time="193066276"/>
            <node id="28024" radius="1.5" x="2157" y="9257" z="1317" inVp="0" inMag="1" time="193051500"/>
            <node id="28023" radius="1.5" x="2236" y="9269" z="1317" inVp="0" inMag="1" time="193048668"/>
            <node id="28022" radius="1.5" x="2258" y="9268" z="1328" inVp="0" inMag="1" time="193044270"/>
            <node id="28021" radius="1.5" x="2278" y="9256" z="1345" inVp="0" inMag="1" time="193040205"/>
            <node id="28020" radius="1.5" x="2311" y="9184" z="1368" inVp="0" inMag="1" time="193036073"/>
            <node id="28019" radius="1.5" x="2303" y="9099" z="1381" inVp="0" inMag="1" time="193032542"/>
            <node id="28018" radius="1.5" x="2280" y="9058" z="1407" inVp="0" inMag="1" time="193029277"/>
            <node id="28017" radius="1.5" x="2319" y="9043" z="1433" inVp="0" inMag="1" time="193025746"/>
            <node id="28016" radius="1.5" x="2353" y="9026" z="1461" inVp="0" inMag="1" time="193021747"/>
            <node id="28015" radius="1.5" x="2351" y="9014" z="1494" inVp="0" inMag="1" time="193016683"/>
            <node id="28014" radius="1.5" x="2346" y="9029" z="1527" inVp="0" inMag="1" time="193012752"/>
            <node id="28013" radius="1.5" x="2337" y="9064" z="1556" inVp="0" inMag="1" time="193008821"/>
            <node id="28012" radius="1.5" x="2336" y="9086" z="1571" inVp="0" inMag="1" time="192569867"/>
            <node id="28011" radius="1.5" x="2332" y="9100" z="1590" inVp="0" inMag="1" time="192567135"/>
            <node id="28010" radius="1.5" x="2365" y="9175" z="1610" inVp="0" inMag="1" time="192564404"/>
            <node id="28009" radius="1.5" x="2375" y="9218" z="1639" inVp="0" inMag="1" time="192560872"/>
            <node id="28008" radius="1.5" x="2364" y="9265" z="1672" inVp="0" inMag="1" time="192555875"/>
            <node id="28007" radius="1.5" x="2350" y="9308" z="1695" inVp="0" inMag="1" time="192552542"/>
            <node id="28006" radius="1.5" x="2207" y="9429" z="1691" inVp="0" inMag="1" time="192534951"/>
            <node id="28005" radius="1.5" x="2279" y="9415" z="1706" inVp="0" inMag="1" time="192532552"/>
            <node id="28004" radius="1.5" x="2322" y="9367" z="1708" inVp="0" inMag="1" time="192523091"/>
            <node id="28003" radius="1.5" x="2336" y="9389" z="1730" inVp="0" inMag="1" time="192517693"/>
            <node id="28002" radius="1.5" x="2330" y="9443" z="1745" inVp="0" inMag="1" time="192515227"/>
            <node id="28001" radius="1.5" x="2322" y="9523" z="1771" inVp="0" inMag="1" time="192511563"/>
            <node id="28000" radius="1.5" x="2330" y="9578" z="1803" inVp="0" inMag="1" time="192506499"/>
            <node id="27999" radius="1.5" x="2344" y="9618" z="1834" inVp="0" inMag="1" time="192502234"/>
            <node id="27998" radius="1.5" x="2346" y="9604" z="1871" inVp="0" inMag="1" time="192498236"/>
            <node id="27997" radius="1.5" x="2354" y="9586" z="1903" inVp="0" inMag="1" time="192494304"/>
            <node id="27996" radius="1.5" x="2353" y="9546" z="1937" inVp="0" inMag="1" time="192489974"/>
            <node id="27995" radius="1.5" x="2337" y="9515" z="1964" inVp="0" inMag="1" time="192486309"/>
            <node id="27994" radius="1.5" x="2327" y="9520" z="1992" inVp="0" inMag="1" time="192483044"/>
            <node id="27993" radius="1.5" x="2338" y="9480" z="2024" inVp="0" inMag="1" time="192478845"/>
            <node id="27992" radius="1.5" x="2346" y="9463" z="2042" inVp="0" inMag="1" time="192472515"/>
            <node id="27991" radius="1.5" x="2388" y="9451" z="2065" inVp="0" inMag="1" time="192469118"/>
            <node id="27990" radius="1.5" x="2399" y="9486" z="2104" inVp="0" inMag="1" time="192464918"/>
            <node id="27989" radius="1.5" x="2383" y="9498" z="2148" inVp="0" inMag="1" time="192460054"/>
            <node id="27988" radius="1.5" x="2373" y="9491" z="2172" inVp="0" inMag="1" time="192451259"/>
            <node id="27987" radius="1.5" x="2370" y="9432" z="2198" inVp="0" inMag="1" time="192448394"/>
            <node id="27986" radius="1.5" x="2369" y="9400" z="2217" inVp="0" inMag="1" time="192445180"/>
            <node id="27985" radius="1.5" x="2372" y="9351" z="2256" inVp="0" inMag="1" time="192439798"/>
            <node id="27984" radius="1.5" x="2385" y="9323" z="2281" inVp="0" inMag="1" time="192436799"/>
            <node id="27983" radius="1.5" x="2395" y="9306" z="2323" inVp="0" inMag="1" time="192432569"/>
            <node id="27982" radius="1.5" x="2470" y="9318" z="2331" inVp="0" inMag="1" time="192417609"/>
            <node id="27981" radius="1.5" x="2404" y="9315" z="2341" inVp="0" inMag="1" time="192411877"/>
            <node id="27980" radius="1.5" x="2387" y="9317" z="2366" inVp="0" inMag="1" time="192401683"/>
            <node id="27979" radius="1.5" x="2390" y="9317" z="2401" inVp="0" inMag="1" time="192397937"/>
            <node id="27978" radius="1.5" x="2401" y="9314" z="2429" inVp="0" inMag="1" time="192387157"/>
            <node id="27977" radius="1.5" x="2419" y="9285" z="2474" inVp="0" inMag="1" time="192382559"/>
            <node id="27976" radius="1.5" x="2436" y="9287" z="2503" inVp="0" inMag="1" time="192375362"/>
            <node id="27975" radius="1.5" x="2424" y="9281" z="2527" inVp="0" inMag="1" time="192372097"/>
            <node id="27974" radius="1.5" x="2396" y="9267" z="2552" inVp="0" inMag="1" time="192368566"/>
            <node id="27973" radius="1.5" x="2385" y="9210" z="2569" inVp="0" inMag="1" time="192365767"/>
            <node id="27972" radius="1.5" x="2403" y="9165" z="2582" inVp="0" inMag="1" time="192349176"/>
            <node id="27971" radius="1.5" x="2408" y="9170" z="2607" inVp="0" inMag="1" time="192346044"/>
            <node id="27970" radius="1.5" x="2405" y="9134" z="2626" inVp="0" inMag="1" time="192343445"/>
            <node id="27969" radius="1.5" x="2394" y="9069" z="2652" inVp="0" inMag="1" time="192340113"/>
            <node id="27968" radius="1.5" x="2393" y="9029" z="2666" inVp="0" inMag="1" time="192334982"/>
            <node id="27967" radius="1.5" x="2395" y="8959" z="2665" inVp="0" inMag="1" time="192332584"/>
            <node id="27966" radius="1.5" x="2416" y="8876" z="2653" inVp="0" inMag="1" time="192321988"/>
            <node id="27965" radius="1.5" x="2442" y="8811" z="2654" inVp="0" inMag="1" time="192320056"/>
            <node id="27964" radius="1.5" x="2457" y="8763" z="2664" inVp="0" inMag="1" time="192309462"/>
            <node id="27963" radius="1.5" x="2454" y="8733" z="2687" inVp="0" inMag="1" time="192306529"/>
            <node id="27962" radius="1.5" x="2452" y="8691" z="2705" inVp="0" inMag="1" time="192303797"/>
            <node id="27961" radius="1.5" x="2451" y="8606" z="2718" inVp="0" inMag="1" time="192299866"/>
            <node id="27960" radius="1.5" x="2466" y="8530" z="2741" inVp="0" inMag="1" time="192296268"/>
            <node id="27959" radius="1.5" x="2422" y="8519" z="2771" inVp="0" inMag="1" time="192292603"/>
            <node id="27958" radius="1.5" x="2417" y="8512" z="2800" inVp="0" inMag="1" time="192288804"/>
            <node id="27957" radius="1.5" x="2430" y="8470" z="2824" inVp="0" inMag="1" time="192283907"/>
            <node id="27956" radius="1.5" x="2439" y="8468" z="2836" inVp="0" inMag="1" time="192271779"/>
            <node id="27955" radius="1.5" x="2457" y="8443" z="2868" inVp="0" inMag="1" time="192268381"/>
            <node id="27954" radius="1.5" x="2575" y="8534" z="2836" inVp="0" inMag="1" time="192255120"/>
            <node id="27953" radius="1.5" x="2548" y="8465" z="2857" inVp="0" inMag="1" time="192252322"/>
            <node id="27952" radius="1.5" x="2523" y="8449" z="2875" inVp="0" inMag="1" time="192249391"/>
            <node id="27951" radius="1.5" x="2481" y="8422" z="2886" inVp="0" inMag="1" time="192237596"/>
            <node id="27950" radius="1.5" x="2446" y="8337" z="2909" inVp="0" inMag="1" time="192229667"/>
            <node id="27949" radius="1.5" x="2446" y="8267" z="2931" inVp="0" inMag="1" time="192226269"/>
            <node id="27948" radius="1.5" x="2461" y="8186" z="2953" inVp="0" inMag="1" time="192222071"/>
            <node id="27947" radius="1.5" x="2458" y="8107" z="2977" inVp="0" inMag="1" time="192218672"/>
            <node id="27946" radius="1.5" x="2483" y="8084" z="3004" inVp="0" inMag="1" time="192184288"/>
            <node id="27945" radius="1.5" x="2539" y="8054" z="3035" inVp="0" inMag="1" time="192180890"/>
            <node id="27944" radius="1.5" x="2552" y="8027" z="3056" inVp="0" inMag="1" time="192177559"/>
            <node id="27943" radius="1.5" x="2543" y="8047" z="3075" inVp="0" inMag="1" time="192173695"/>
            <node id="27942" radius="1.5" x="2557" y="8068" z="3113" inVp="0" inMag="1" time="192167297"/>
            <node id="27941" radius="1.5" x="2573" y="8105" z="3136" inVp="0" inMag="1" time="192163684"/>
            <node id="27940" radius="1.5" x="2589" y="8121" z="3171" inVp="0" inMag="1" time="192159568"/>
            <node id="27939" radius="1.5" x="2582" y="8122" z="3207" inVp="0" inMag="1" time="192155104"/>
            <node id="27938" radius="1.5" x="2593" y="8113" z="3232" inVp="0" inMag="1" time="192151705"/>
            <node id="27937" radius="1.5" x="2605" y="8095" z="3262" inVp="0" inMag="1" time="192143109"/>
            <node id="27936" radius="1.5" x="2599" y="8141" z="3274" inVp="0" inMag="1" time="192140777"/>
            <node id="27935" radius="1.5" x="2569" y="8226" z="3288" inVp="0" inMag="1" time="192137712"/>
            <node id="27934" radius="1.5" x="2599" y="8270" z="3306" inVp="0" inMag="1" time="192134381"/>
            <node id="27933" radius="1.5" x="2615" y="8268" z="3322" inVp="0" inMag="1" time="192128450"/>
            <node id="27932" radius="1.5" x="2615" y="8256" z="3345" inVp="0" inMag="1" time="192125651"/>
            <node id="27931" radius="1.5" x="2583" y="8234" z="3370" inVp="0" inMag="1" time="192122453"/>
            <node id="27930" radius="1.5" x="2582" y="8198" z="3395" inVp="0" inMag="1" time="192117389"/>
            <node id="27929" radius="1.5" x="2644" y="8198" z="3413" inVp="0" inMag="1" time="192114589"/>
            <node id="27928" radius="1.5" x="2680" y="8245" z="3435" inVp="0" inMag="1" time="192110192"/>
            <node id="27927" radius="1.5" x="2690" y="8322" z="3458" inVp="0" inMag="1" time="192106528"/>
            <node id="27926" radius="1.5" x="2703" y="8356" z="3476" inVp="0" inMag="1" time="192099997"/>
            <node id="27925" radius="1.5" x="2717" y="8415" z="3488" inVp="0" inMag="1" time="192094532"/>
            <node id="27924" radius="1.5" x="2740" y="8462" z="3488" inVp="0" inMag="1" time="192092867"/>
            <node id="27923" radius="1.5" x="2749" y="8525" z="3491" inVp="0" inMag="1" time="192087336"/>
            <node id="27922" radius="1.5" x="2759" y="8585" z="3491" inVp="0" inMag="1" time="192085071"/>
            <node id="27921" radius="1.5" x="2738" y="8667" z="3489" inVp="0" inMag="1" time="192075542"/>
            <node id="27920" radius="1.5" x="2718" y="8773" z="3479" inVp="0" inMag="1" time="192072943"/>
            <node id="27919" radius="1.5" x="2691" y="8852" z="3477" inVp="0" inMag="1" time="192067679"/>
            <node id="27918" radius="1.5" x="2691" y="8963" z="3481" inVp="0" inMag="1" time="192062148"/>
            <node id="27917" radius="1.5" x="2682" y="9034" z="3485" inVp="0" inMag="1" time="192057018"/>
            <node id="27916" radius="1.5" x="2732" y="9017" z="3432" inVp="0" inMag="1" time="192047423"/>
            <node id="27915" radius="1.5" x="2710" y="9037" z="3468" inVp="0" inMag="1" time="192042025"/>
            <node id="27914" radius="1.5" x="2700" y="9077" z="3483" inVp="0" inMag="1" time="192025366"/>
            <node id="27913" radius="1.5" x="2718" y="9125" z="3502" inVp="0" inMag="1" time="192022434"/>
            <node id="27912" radius="1.5" x="2740" y="9148" z="3525" inVp="0" inMag="1" time="192012706"/>
            <node id="27911" radius="1.5" x="2732" y="9191" z="3530" inVp="0" inMag="1" time="192006776"/>
            <node id="27910" radius="1.5" x="2726" y="9250" z="3530" inVp="0" inMag="1" time="192004310"/>
            <node id="27909" radius="1.5" x="2716" y="9313" z="3529" inVp="0" inMag="1" time="191996181"/>
            <node id="27908" radius="1.5" x="2731" y="9347" z="3528" inVp="0" inMag="1" time="191991217"/>
            <node id="27907" radius="1.5" x="2749" y="9408" z="3540" inVp="0" inMag="1" time="191985070"/>
            <node id="27906" radius="1.5" x="2750" y="9390" z="3559" inVp="0" inMag="1" time="191980672"/>
            <node id="27905" radius="1.5" x="2723" y="9374" z="3583" inVp="0" inMag="1" time="191977673"/>
            <node id="27904" radius="1.5" x="2719" y="9354" z="3617" inVp="0" inMag="1" time="191973741"/>
            <node id="27903" radius="1.5" x="2732" y="9322" z="3651" inVp="0" inMag="1" time="191969743"/>
            <node id="27902" radius="1.5" x="2702" y="9263" z="3674" inVp="0" inMag="1" time="191966745"/>
            <node id="27901" radius="1.5" x="2702" y="9227" z="3704" inVp="0" inMag="1" time="191963014"/>
            <node id="27900" radius="1.5" x="2727" y="9242" z="3736" inVp="0" inMag="1" time="191951619"/>
            <node id="27899" radius="1.5" x="2769" y="9221" z="3797" inVp="0" inMag="1" time="191945689"/>
            <node id="27898" radius="1.5" x="2775" y="9195" z="3849" inVp="0" inMag="1" time="191936493"/>
            <node id="27897" radius="1.5" x="2782" y="9186" z="3878" inVp="0" inMag="1" time="191933028"/>
            <node id="27896" radius="1.5" x="2766" y="9144" z="3931" inVp="0" inMag="1" time="191927698"/>
            <node id="27895" radius="1.5" x="2785" y="9072" z="3967" inVp="0" inMag="1" time="191922699"/>
            <node id="27894" radius="1.5" x="2844" y="8989" z="3995" inVp="0" inMag="1" time="191918968"/>
            <node id="27893" radius="1.5" x="2865" y="8921" z="4033" inVp="0" inMag="1" time="191914371"/>
            <node id="27892" radius="1.5" x="2892" y="8877" z="4073" inVp="0" inMag="1" time="191910040"/>
            <node id="27891" radius="1.5" x="2937" y="8881" z="4109" inVp="0" inMag="1" time="191905308"/>
            <node id="27890" radius="1.5" x="2948" y="8929" z="4143" inVp="0" inMag="1" time="191900577"/>
            <node id="27889" radius="1.5" x="2886" y="8957" z="4173" inVp="0" inMag="1" time="191897113"/>
            <node id="27888" radius="1.5" x="2856" y="8962" z="4202" inVp="0" inMag="1" time="191880820"/>
            <node id="27887" radius="1.5" x="2820" y="8998" z="4243" inVp="0" inMag="1" time="191876340"/>
            <node id="27886" radius="1.5" x="2779" y="9051" z="4291" inVp="0" inMag="1" time="191871410"/>
            <node id="27885" radius="1.5" x="2756" y="9105" z="4345" inVp="0" inMag="1" time="191866027"/>
            <node id="27884" radius="1.5" x="2744" y="9153" z="4381" inVp="0" inMag="1" time="191861563"/>
            <node id="27883" radius="1.5" x="2766" y="9145" z="4412" inVp="0" inMag="1" time="191856899"/>
            <node id="27882" radius="1.5" x="2825" y="9144" z="4457" inVp="0" inMag="1" time="191852034"/>
            <node id="27881" radius="1.5" x="2835" y="9170" z="4487" inVp="0" inMag="1" time="191847503"/>
            <node id="27853" radius="1.5" x="3029" y="7567" z="5519" inVp="0" inMag="1" time="190547122"/>
            <node id="27852" radius="1.5" x="3019" y="7529" z="5525" inVp="0" inMag="1" time="190543473"/>
            <node id="27851" radius="1.5" x="2993" y="7520" z="5550" inVp="0" inMag="1" time="190539940"/>
            <node id="27850" radius="1.5" x="2971" y="7552" z="5566" inVp="0" inMag="1" time="190537209"/>
            <node id="27105" radius="1.5" x="3033" y="2666" z="9281" inVp="0" inMag="1" time="150467838"/>
            <node id="27104" radius="1.5" x="3041" y="2623" z="9302" inVp="0" inMag="1" time="150462841"/>
            <node id="27103" radius="1.5" x="3050" y="2608" z="9315" inVp="0" inMag="1" time="150457554"/>
            <node id="27102" radius="1.5" x="3062" y="2571" z="9319" inVp="0" inMag="1" time="150453974"/>
            <node id="27101" radius="1.5" x="3085" y="2520" z="9318" inVp="0" inMag="1" time="150448642"/>
            <node id="27100" radius="1.5" x="3107" y="2397" z="9369" inVp="0" inMag="1" time="150422633"/>
            <node id="27099" radius="1.5" x="3106" y="2414" z="9341" inVp="0" inMag="1" time="150126729"/>
            <node id="27098" radius="1.5" x="3105" y="2426" z="9323" inVp="0" inMag="1" time="150124542"/>
            <node id="27096" radius="1.5" x="3103" y="2469" z="9313" inVp="0" inMag="1" time="150095081"/>
            <node id="27095" radius="1.5" x="3101" y="2418" z="9291" inVp="0" inMag="1" time="150085423"/>
            <node id="27094" radius="1.5" x="3111" y="2430" z="9269" inVp="0" inMag="1" time="150083694"/>
            <node id="27093" radius="1.5" x="3123" y="2451" z="9250" inVp="0" inMag="1" time="150082182"/>
            <node id="27092" radius="1.5" x="3125" y="2499" z="9225" inVp="0" inMag="1" time="150065273"/>
            <node id="27091" radius="1.5" x="3131" y="2494" z="9194" inVp="0" inMag="1" time="150052734"/>
            <node id="27090" radius="1.5" x="3133" y="2483" z="9169" inVp="0" inMag="1" time="150051055"/>
            <node id="27089" radius="1.5" x="3109" y="2478" z="9153" inVp="0" inMag="1" time="150046684"/>
            <node id="27088" radius="1.5" x="3130" y="2481" z="9133" inVp="0" inMag="1" time="150038164"/>
            <node id="27087" radius="1.5" x="3117" y="2469" z="9103" inVp="0" inMag="1" time="150036247"/>
            <node id="27086" radius="1.5" x="3112" y="2468" z="9075" inVp="0" inMag="1" time="150034430"/>
            <node id="27085" radius="1.5" x="3097" y="2457" z="9053" inVp="0" inMag="1" time="150032833"/>
            <node id="27083" radius="1.5" x="3108" y="2465" z="9032" inVp="0" inMag="1" time="150020246"/>
            <node id="27082" radius="1.5" x="3112" y="2495" z="9004" inVp="0" inMag="1" time="150015476"/>
            <node id="27081" radius="1.5" x="3111" y="2554" z="8991" inVp="0" inMag="1" time="150012407"/>
            <node id="27080" radius="1.5" x="3119" y="2616" z="8973" inVp="0" inMag="1" time="150009985"/>
            <node id="27079" radius="1.5" x="3118" y="2646" z="8955" inVp="0" inMag="1" time="150008281"/>
            <node id="27078" radius="1.5" x="3094" y="2692" z="8933" inVp="0" inMag="1" time="150006325"/>
            <node id="27077" radius="1.5" x="3079" y="2709" z="8913" inVp="0" inMag="1" time="150004418"/>
            <node id="27076" radius="1.5" x="3092" y="2682" z="8892" inVp="0" inMag="1" time="150002894"/>
            <node id="27075" radius="1.5" x="3114" y="2666" z="8872" inVp="0" inMag="1" time="150001474"/>
            <node id="27074" radius="1.5" x="3131" y="2658" z="8848" inVp="0" inMag="1" time="149999610"/>
            <node id="27073" radius="1.5" x="3135" y="2645" z="8806" inVp="0" inMag="1" time="149990768"/>
            <node id="27072" radius="1.5" x="3156" y="2631" z="8787" inVp="1" inMag="1" time="149841346"/>
            <node id="27071" radius="1.5" x="3155" y="2616" z="8786" inVp="1" inMag="1" time="149838115"/>
            <node id="27070" radius="1.5" x="3159" y="2577" z="8783" inVp="1" inMag="1" time="149836287"/>
            <node id="27069" radius="1.5" x="3145" y="2533" z="8784" inVp="1" inMag="1" time="149834111"/>
            <node id="27068" radius="1.5" x="3131" y="2503" z="8783" inVp="1" inMag="1" time="149832329"/>
            <node id="27067" radius="1.5" x="3101" y="2454" z="8781" inVp="0" inMag="1" time="149737597"/>
            <node id="27066" radius="1.5" x="3096" y="2399" z="8781" inVp="0" inMag="1" time="149733065"/>
            <node id="27065" radius="1.5" x="3119" y="2340" z="8780" inVp="0" inMag="1" time="149731228"/>
            <node id="27064" radius="1.5" x="3133" y="2291" z="8774" inVp="0" inMag="1" time="149727112"/>
            <node id="27063" radius="1.5" x="3129" y="2251" z="8765" inVp="1" inMag="1" time="149718955"/>
            <node id="27062" radius="1.5" x="3115" y="2193" z="8765" inVp="1" inMag="1" time="149716491"/>
            <node id="27061" radius="1.5" x="3110" y="2148" z="8766" inVp="1" inMag="1" time="149714193"/>
            <node id="27060" radius="1.5" x="3100" y="2103" z="8758" inVp="1" inMag="1" time="149711351"/>
            <node id="27059" radius="1.5" x="3088" y="2070" z="8751" inVp="1" inMag="1" time="149709246"/>
            <node id="27058" radius="1.5" x="3075" y="2026" z="8741" inVp="1" inMag="1" time="149706959"/>
            <node id="27057" radius="1.5" x="3078" y="1977" z="8744" inVp="1" inMag="1" time="149704659"/>
            <node id="27056" radius="1.5" x="3087" y="1930" z="8742" inVp="1" inMag="1" time="149681032"/>
            <node id="27055" radius="1.5" x="3100" y="1907" z="8731" inVp="1" inMag="1" time="149676717"/>
            <node id="27054" radius="1.5" x="3162" y="395" z="8761" inVp="0" inMag="1" time="149650378"/>
            <node id="27053" radius="1.5" x="3167" y="478" z="8757" inVp="1" inMag="1" time="149643144"/>
            <node id="27052" radius="1.5" x="3162" y="520" z="8755" inVp="1" inMag="1" time="149640855"/>
            <node id="27051" radius="1.5" x="3160" y="561" z="8748" inVp="1" inMag="1" time="149638599"/>
            <node id="27050" radius="1.5" x="3158" y="601" z="8739" inVp="1" inMag="1" time="149636553"/>
            <node id="27049" radius="1.5" x="3162" y="640" z="8732" inVp="0" inMag="1" time="149633282"/>
            <node id="27048" radius="1.5" x="3149" y="700" z="8725" inVp="0" inMag="1" time="149631436"/>
            <node id="27047" radius="1.5" x="3129" y="744" z="8721" inVp="1" inMag="1" time="149614587"/>
            <node id="27046" radius="1.5" x="3126" y="790" z="8723" inVp="1" inMag="1" time="149612484"/>
            <node id="27045" radius="1.5" x="3117" y="827" z="8727" inVp="1" inMag="1" time="149606629"/>
            <node id="27044" radius="1.5" x="3108" y="883" z="8728" inVp="1" inMag="1" time="149604168"/>
            <node id="27043" radius="1.5" x="3114" y="937" z="8727" inVp="1" inMag="1" time="149601710"/>
            <node id="27042" radius="1.5" x="3119" y="999" z="8729" inVp="1" inMag="1" time="149599079"/>
            <node id="27041" radius="1.5" x="3112" y="1056" z="8724" inVp="1" inMag="1" time="149596632"/>
            <node id="27040" radius="1.5" x="3104" y="1114" z="8725" inVp="1" inMag="1" time="149593542"/>
            <node id="27039" radius="1.5" x="3108" y="1160" z="8723" inVp="1" inMag="1" time="149591296"/>
            <node id="27038" radius="1.5" x="3114" y="1215" z="8723" inVp="1" inMag="1" time="149579773"/>
            <node id="27037" radius="1.5" x="3111" y="1264" z="8721" inVp="1" inMag="1" time="149577504"/>
            <node id="27036" radius="1.5" x="3108" y="1311" z="8720" inVp="1" inMag="1" time="149575258"/>
            <node id="27035" radius="1.5" x="3109" y="1352" z="8720" inVp="1" inMag="1" time="149573054"/>
            <node id="27034" radius="1.5" x="3113" y="1404" z="8721" inVp="1" inMag="1" time="149570397"/>
            <node id="27033" radius="1.5" x="3119" y="1440" z="8719" inVp="1" inMag="1" time="149563749"/>
            <node id="27032" radius="1.5" x="3128" y="1493" z="8712" inVp="1" inMag="1" time="149561374"/>
            <node id="27031" radius="1.5" x="3119" y="1528" z="8712" inVp="1" inMag="1" time="149559505"/>
            <node id="27030" radius="1.5" x="3115" y="1568" z="8714" inVp="1" inMag="1" time="149557466"/>
            <node id="27029" radius="1.5" x="3113" y="1619" z="8717" inVp="1" inMag="1" time="149555301"/>
            <node id="27028" radius="1.5" x="3110" y="1655" z="8723" inVp="1" inMag="1" time="149553609"/>
            <node id="27027" radius="1.5" x="3112" y="1701" z="8723" inVp="1" inMag="1" time="149551784"/>
            <node id="27026" radius="1.5" x="3109" y="1754" z="8726" inVp="1" inMag="1" time="149549707"/>
            <node id="27025" radius="1.5" x="3117" y="1800" z="8726" inVp="1" inMag="1" time="149547733"/>
            <node id="27024" radius="1.5" x="3112" y="1854" z="8727" inVp="1" inMag="1" time="149545355"/>
            <node id="27023" radius="1.5" x="3107" y="1896" z="8723" inVp="0" inMag="1" time="149277882"/>
            <node id="27022" radius="1.5" x="3109" y="1909" z="8709" inVp="0" inMag="1" time="149275376"/>
            <node id="27021" radius="1.5" x="3127" y="1932" z="8681" inVp="0" inMag="1" time="149273514"/>
            <node id="27020" radius="1.5" x="3127" y="1936" z="8651" inVp="0" inMag="1" time="149271524"/>
            <node id="27019" radius="1.5" x="3126" y="1946" z="8628" inVp="0" inMag="1" time="149269680"/>
            <node id="27018" radius="1.5" x="3125" y="1982" z="8606" inVp="0" inMag="1" time="149268012"/>
            <node id="27017" radius="1.5" x="3126" y="1995" z="8586" inVp="0" inMag="1" time="149266376"/>
            <node id="27016" radius="1.5" x="3113" y="2007" z="8566" inVp="0" inMag="1" time="149264274"/>
            <node id="27015" radius="1.5" x="3105" y="2013" z="8543" inVp="0" inMag="1" time="149262581"/>
            <node id="27014" radius="1.5" x="3103" y="2024" z="8520" inVp="0" inMag="1" time="149260878"/>
            <node id="27013" radius="1.5" x="3109" y="2042" z="8507" inVp="0" inMag="1" time="149243875"/>
            <node id="27012" radius="1.5" x="3127" y="2078" z="8480" inVp="0" inMag="1" time="149239903"/>
            <node id="27011" radius="1.5" x="3151" y="2122" z="8449" inVp="0" inMag="1" time="149228944"/>
            <node id="27010" radius="1.5" x="3150" y="2154" z="8411" inVp="0" inMag="1" time="149226828"/>
            <node id="27009" radius="1.5" x="3138" y="2156" z="8379" inVp="0" inMag="1" time="149220846"/>
            <node id="27008" radius="1.5" x="3132" y="2158" z="8342" inVp="0" inMag="1" time="149218789"/>
            <node id="27007" radius="1.5" x="3137" y="2181" z="8307" inVp="0" inMag="1" time="149214253"/>
            <node id="27006" radius="1.5" x="3148" y="2229" z="8285" inVp="0" inMag="1" time="149209510"/>
            <node id="27005" radius="1.5" x="3150" y="2233" z="8255" inVp="0" inMag="1" time="149207521"/>
            <node id="27004" radius="1.5" x="3163" y="2220" z="8232" inVp="0" inMag="1" time="149205696"/>
            <node id="27003" radius="1.5" x="3175" y="2203" z="8205" inVp="0" inMag="1" time="149203825"/>
            <node id="27002" radius="1.5" x="3185" y="2175" z="8181" inVp="0" inMag="1" time="149201950"/>
            <node id="27001" radius="1.5" x="3202" y="2145" z="8162" inVp="0" inMag="1" time="149200276"/>
            <node id="27000" radius="1.5" x="3212" y="2122" z="8140" inVp="0" inMag="1" time="149198534"/>
            <node id="26999" radius="1.5" x="3216" y="2110" z="8110" inVp="0" inMag="1" time="149196656"/>
            <node id="26998" radius="1.5" x="3223" y="2112" z="8082" inVp="0" inMag="1" time="149194743"/>
            <node id="26997" radius="1.5" x="3230" y="2137" z="8063" inVp="0" inMag="1" time="149192859"/>
            <node id="26996" radius="1.5" x="3220" y="2158" z="8039" inVp="0" inMag="1" time="149191134"/>
            <node id="26995" radius="1.5" x="3214" y="2159" z="8021" inVp="0" inMag="1" time="149189140"/>
            <node id="26994" radius="1.5" x="3215" y="2135" z="8012" inVp="0" inMag="1" time="149183033"/>
            <node id="26993" radius="1.5" x="3220" y="2092" z="7987" inVp="0" inMag="1" time="149167201"/>
            <node id="26992" radius="1.5" x="3232" y="2160" z="7964" inVp="0" inMag="1" time="149165679"/>
            <node id="26991" radius="1.5" x="3223" y="2222" z="7942" inVp="0" inMag="1" time="149163989"/>
            <node id="26990" radius="1.5" x="3229" y="2267" z="7913" inVp="0" inMag="1" time="149162187"/>
            <node id="26989" radius="1.5" x="3253" y="2299" z="7884" inVp="0" inMag="1" time="149160406"/>
            <node id="26988" radius="1.5" x="3229" y="2336" z="7857" inVp="0" inMag="1" time="149126505"/>
            <node id="26987" radius="1.5" x="3211" y="2323" z="7814" inVp="0" inMag="1" time="149124364"/>
            <node id="26986" radius="1.5" x="3198" y="2347" z="7782" inVp="0" inMag="1" time="149122916"/>
            <node id="26985" radius="1.5" x="3185" y="2388" z="7746" inVp="0" inMag="1" time="149121105"/>
            <node id="26984" radius="1.5" x="3163" y="2431" z="7712" inVp="0" inMag="1" time="149119094"/>
            <node id="26983" radius="1.5" x="3136" y="2485" z="7675" inVp="0" inMag="1" time="149117115"/>
            <node id="26982" radius="1.5" x="3146" y="2522" z="7638" inVp="0" inMag="1" time="149114195"/>
            <node id="26981" radius="1.5" x="3163" y="2583" z="7603" inVp="0" inMag="1" time="149111046"/>
            <node id="26980" radius="1.5" x="3208" y="2639" z="7562" inVp="0" inMag="1" time="149108847"/>
            <node id="26979" radius="1.5" x="3259" y="2677" z="7528" inVp="0" inMag="1" time="149106958"/>
            <node id="26978" radius="1.5" x="3274" y="2722" z="7484" inVp="0" inMag="1" time="149104889"/>
            <node id="26977" radius="1.5" x="3275" y="2763" z="7450" inVp="0" inMag="1" time="149103029"/>
            <node id="26976" radius="1.5" x="3262" y="2795" z="7424" inVp="0" inMag="1" time="149101305"/>
            <node id="26975" radius="1.5" x="3241" y="2856" z="7402" inVp="0" inMag="1" time="149099823"/>
            <node id="26974" radius="1.5" x="3235" y="2929" z="7374" inVp="0" inMag="1" time="149098238"/>
            <node id="26973" radius="1.5" x="3223" y="2975" z="7349" inVp="0" inMag="1" time="149096437"/>
            <node id="26972" radius="1.5" x="3232" y="3040" z="7322" inVp="0" inMag="1" time="149094320"/>
            <node id="26971" radius="1.5" x="3245" y="3083" z="7296" inVp="0" inMag="1" time="149092476"/>
            <node id="26970" radius="1.5" x="3271" y="3114" z="7264" inVp="0" inMag="1" time="149090750"/>
            <node id="26969" radius="1.5" x="3286" y="3173" z="7234" inVp="0" inMag="1" time="149089179"/>
            <node id="26968" radius="1.5" x="3290" y="3223" z="7209" inVp="0" inMag="1" time="149087296"/>
            <node id="26967" radius="1.5" x="3322" y="3291" z="7182" inVp="0" inMag="1" time="149085553"/>
            <node id="26966" radius="1.5" x="3338" y="3355" z="7161" inVp="0" inMag="1" time="149083848"/>
            <node id="26965" radius="1.5" x="3343" y="3415" z="7138" inVp="0" inMag="1" time="149082181"/>
            <node id="26964" radius="1.5" x="3357" y="3476" z="7112" inVp="0" inMag="1" time="149080346"/>
            <node id="26963" radius="1.5" x="3394" y="3513" z="7088" inVp="1" inMag="1" time="149010989"/>
            <node id="26962" radius="1.5" x="3422" y="3531" z="7063" inVp="1" inMag="1" time="149006976"/>
            <node id="26961" radius="1.5" x="3432" y="3561" z="7047" inVp="1" inMag="1" time="149005098"/>
            <node id="26960" radius="1.5" x="3436" y="3576" z="7033" inVp="1" inMag="1" time="149001583"/>
            <node id="26959" radius="1.5" x="3419" y="3620" z="7025" inVp="1" inMag="1" time="148999372"/>
            <node id="26958" radius="1.5" x="3403" y="3659" z="7019" inVp="1" inMag="1" time="148997419"/>
            <node id="26957" radius="1.5" x="3391" y="3709" z="7011" inVp="1" inMag="1" time="148995107"/>
            <node id="26956" radius="1.5" x="3383" y="3754" z="7004" inVp="1" inMag="1" time="148989760"/>
            <node id="26955" radius="1.5" x="3371" y="3800" z="6998" inVp="1" inMag="1" time="148833136"/>
            <node id="26954" radius="1.5" x="3352" y="3847" z="6992" inVp="1" inMag="1" time="148830989"/>
            <node id="26953" radius="1.5" x="3346" y="3907" z="6984" inVp="1" inMag="1" time="148827828"/>
            <node id="26952" radius="1.5" x="3347" y="3962" z="6980" inVp="0" inMag="1" time="148823086"/>
            <node id="26951" radius="1.5" x="3358" y="4067" z="6961" inVp="1" inMag="1" time="131161771"/>
            <node id="26950" radius="1.5" x="3371" y="4089" z="6957" inVp="1" inMag="1" time="131156909"/>
            <node id="26949" radius="1.5" x="3350" y="4144" z="6956" inVp="1" inMag="1" time="131153635"/>
            <node id="26948" radius="1.5" x="3335" y="4186" z="6955" inVp="1" inMag="1" time="131151460"/>
            <node id="26947" radius="1.5" x="3335" y="4241" z="6948" inVp="0" inMag="1" time="131148758"/>
            <node id="26946" radius="1.5" x="3271" y="4191" z="6993" inVp="1" inMag="1" time="131122457"/>
            <node id="26945" radius="1.5" x="3275" y="4233" z="6988" inVp="0" inMag="1" time="131103308"/>
            <node id="26944" radius="1.5" x="3288" y="4260" z="6969" inVp="0" inMag="1" time="131101598"/>
            <node id="26943" radius="1.5" x="3302" y="4281" z="6956" inVp="0" inMag="1" time="131100074"/>
            <node id="26942" radius="1.5" x="3316" y="4300" z="6946" inVp="0" inMag="1" time="131096120"/>
            <node id="26941" radius="1.5" x="3335" y="4276" z="6943" inVp="1" inMag="1" time="131018686"/>
            <node id="26940" radius="1.5" x="3345" y="4340" z="6937" inVp="1" inMag="1" time="131012082"/>
            <node id="26939" radius="1.5" x="3369" y="4375" z="6935" inVp="0" inMag="1" time="131001700"/>
            <node id="26938" radius="1.5" x="3483" y="4290" z="6967" inVp="1" inMag="1" time="130992791"/>
            <node id="26937" radius="1.5" x="3469" y="4316" z="6957" inVp="0" inMag="1" time="130984483"/>
            <node id="26936" radius="1.5" x="3469" y="4371" z="6936" inVp="0" inMag="1" time="130981408"/>
            <node id="26935" radius="1.5" x="3444" y="4385" z="6920" inVp="0" inMag="1" time="130978155"/>
            <node id="26934" radius="1.5" x="3395" y="4404" z="6921" inVp="1" inMag="1" time="130413392"/>
            <node id="26933" radius="1.5" x="3406" y="4459" z="6919" inVp="1" inMag="1" time="130410898"/>
            <node id="26932" radius="1.5" x="3418" y="4534" z="6913" inVp="1" inMag="1" time="130402203"/>
            <node id="26931" radius="1.5" x="3434" y="4589" z="6908" inVp="1" inMag="1" time="130399857"/>
            <node id="26930" radius="1.5" x="3441" y="4649" z="6910" inVp="1" inMag="1" time="130391961"/>
            <node id="26929" radius="1.5" x="3465" y="4671" z="6896" inVp="1" inMag="1" time="130379879"/>
            <node id="26928" radius="1.5" x="3482" y="4726" z="6881" inVp="1" inMag="1" time="130377577"/>
            <node id="26927" radius="1.5" x="3501" y="4762" z="6866" inVp="1" inMag="1" time="130375779"/>
            <node id="26926" radius="1.5" x="3520" y="4799" z="6847" inVp="1" inMag="1" time="130367335"/>
            <node id="26925" radius="1.5" x="3525" y="4839" z="6823" inVp="1" inMag="1" time="130361777"/>
            <node id="26924" radius="1.5" x="3534" y="4875" z="6820" inVp="1" inMag="1" time="130358115"/>
            <node id="26923" radius="1.5" x="3540" y="4937" z="6819" inVp="1" inMag="1" time="130355592"/>
            <node id="26922" radius="1.5" x="3558" y="5022" z="6818" inVp="1" inMag="1" time="130321932"/>
            <node id="26921" radius="1.5" x="3567" y="5073" z="6830" inVp="1" inMag="1" time="130319161"/>
            <node id="26920" radius="1.5" x="3594" y="5109" z="6836" inVp="1" inMag="1" time="130314931"/>
            <node id="26919" radius="1.5" x="2927" y="6943" z="6433" inVp="0" inMag="1" time="130185638"/>
            <node id="26918" radius="1.5" x="2932" y="6923" z="6441" inVp="0" inMag="1" time="130182792"/>
            <node id="26917" radius="1.5" x="2940" y="6895" z="6448" inVp="0" inMag="1" time="130157625"/>
            <node id="26916" radius="1.5" x="2946" y="6867" z="6455" inVp="0" inMag="1" time="130126664"/>
            <node id="26915" radius="1.5" x="3007" y="6852" z="6471" inVp="0" inMag="1" time="130118581"/>
            <node id="26914" radius="1.5" x="3049" y="6840" z="6488" inVp="0" inMag="1" time="130082649"/>
            <node id="26913" radius="1.5" x="3052" y="6999" z="6530" inVp="0" inMag="1" time="129898408"/>
            <node id="26912" radius="1.5" x="3064" y="6928" z="6521" inVp="0" inMag="1" time="129895777"/>
            <node id="26911" radius="1.5" x="3078" y="6836" z="6508" inVp="0" inMag="1" time="129884407"/>
            <node id="26910" radius="1.5" x="3059" y="5220" z="7036" inVp="0" inMag="1" time="129398331"/>
            <node id="26909" radius="1.5" x="3077" y="5226" z="7022" inVp="0" inMag="1" time="129391487"/>
            <node id="26908" radius="1.5" x="3140" y="5202" z="7002" inVp="0" inMag="1" time="129388698"/>
            <node id="26907" radius="1.5" x="3175" y="5196" z="6978" inVp="0" inMag="1" time="129387179"/>
            <node id="26906" radius="1.5" x="3204" y="5190" z="6962" inVp="0" inMag="1" time="129385713"/>
            <node id="26905" radius="1.5" x="3216" y="5192" z="6953" inVp="0" inMag="1" time="129383427"/>
            <node id="26904" radius="1.5" x="3231" y="5196" z="6951" inVp="0" inMag="1" time="129367570"/>
            <node id="26903" radius="1.5" x="3259" y="5195" z="6950" inVp="2" inMag="1" time="129358240"/>
            <node id="26902" radius="1.5" x="3311" y="5185" z="6956" inVp="2" inMag="1" time="129349765"/>
            <node id="26901" radius="1.5" x="3355" y="5181" z="6964" inVp="2" inMag="1" time="129347573"/>
            <node id="26900" radius="1.5" x="3381" y="5178" z="6973" inVp="0" inMag="1" time="129339124"/>
            <node id="26899" radius="1.5" x="3406" y="5181" z="6973" inVp="0" inMag="1" time="129338076"/>
            <node id="26898" radius="1.5" x="3250" y="4905" z="7144" inVp="1" inMag="1" time="129254124"/>
            <node id="26897" radius="1.5" x="3244" y="4926" z="7138" inVp="1" inMag="1" time="129252654"/>
            <node id="26896" radius="1.5" x="3257" y="4949" z="7136" inVp="1" inMag="1" time="129250660"/>
            <node id="26895" radius="1.5" x="3275" y="4970" z="7149" inVp="1" inMag="1" time="129249265"/>
            <node id="26894" radius="1.5" x="3285" y="5003" z="7161" inVp="1" inMag="1" time="129244074"/>
            <node id="26893" radius="1.5" x="3293" y="5034" z="7164" inVp="0" inMag="1" time="129234836"/>
            <node id="26892" radius="1.5" x="3293" y="5053" z="7171" inVp="0" inMag="1" time="129230431"/>
            <node id="26891" radius="1.5" x="3120" y="3132" z="9526" inVp="2" inMag="1" time="128814765"/>
            <node id="26890" radius="1.5" x="3126" y="3139" z="9534" inVp="2" inMag="1" time="128811682"/>
            <node id="26889" radius="1.5" x="3132" y="3150" z="9542" inVp="2" inMag="1" time="128808394"/>
            <node id="26888" radius="5" x="3214" y="1978" z="10108" inVp="0" inMag="1" time="128735813"/>
            <node id="26887" radius="1.5" x="3226" y="1926" z="10108" inVp="0" inMag="1" time="128733945"/>
            <node id="26886" radius="1.5" x="3189" y="1976" z="10098" inVp="0" inMag="1" time="128729491"/>
            <node id="26885" radius="1.5" x="3172" y="1990" z="10082" inVp="0" inMag="1" time="128728219"/>
            <node id="26884" radius="1.5" x="3168" y="1983" z="10065" inVp="0" inMag="1" time="128726635"/>
            <node id="26883" radius="1.5" x="3167" y="1965" z="10049" inVp="0" inMag="1" time="128721474"/>
            <node id="26882" radius="5" x="3160" y="1920" z="10032" inVp="0" inMag="1" time="128708112"/>
            <node id="26881" radius="1.5" x="3164" y="1967" z="10032" inVp="0" inMag="1" time="128705992"/>
            <node id="26880" radius="1.5" x="3163" y="2005" z="10016" inVp="0" inMag="1" time="128703080"/>
            <node id="26879" radius="1.5" x="3148" y="2031" z="10001" inVp="0" inMag="1" time="128701630"/>
            <node id="26878" radius="1.5" x="3134" y="2054" z="9976" inVp="1" inMag="1" time="128684541"/>
            <node id="26877" radius="1.5" x="3138" y="2084" z="9967" inVp="1" inMag="1" time="128676222"/>
            <node id="26876" radius="1.5" x="3132" y="2124" z="9950" inVp="1" inMag="1" time="128671374"/>
            <node id="26875" radius="1.5" x="3134" y="2159" z="9937" inVp="1" inMag="1" time="128669486"/>
            <node id="26874" radius="1.5" x="3123" y="2185" z="9925" inVp="1" inMag="1" time="128667989"/>
            <node id="26873" radius="1.5" x="3125" y="2221" z="9912" inVp="1" inMag="1" time="128666125"/>
            <node id="26872" radius="1.5" x="3118" y="2262" z="9902" inVp="1" inMag="1" time="128664284"/>
            <node id="26871" radius="1.5" x="3115" y="2304" z="9896" inVp="0" inMag="1" time="128583492"/>
            <node id="26870" radius="1.5" x="3114" y="2338" z="9883" inVp="0" inMag="1" time="128573770"/>
            <node id="26869" radius="1.5" x="3139" y="2380" z="9850" inVp="0" inMag="1" time="128563783"/>
            <node id="26868" radius="1.5" x="3159" y="2412" z="9825" inVp="1" inMag="1" time="128555430"/>
            <node id="26867" radius="1.5" x="3167" y="2419" z="9807" inVp="1" inMag="1" time="128552675"/>
            <node id="26866" radius="1.5" x="3168" y="2430" z="9795" inVp="1" inMag="1" time="128548605"/>
            <node id="26865" radius="1.5" x="3154" y="2460" z="9781" inVp="1" inMag="1" time="128546749"/>
            <node id="26864" radius="1.5" x="3156" y="2488" z="9762" inVp="1" inMag="1" time="128542425"/>
            <node id="26863" radius="1.5" x="3147" y="2517" z="9750" inVp="1" inMag="1" time="128540356"/>
            <node id="26862" radius="1.5" x="3151" y="2548" z="9734" inVp="1" inMag="1" time="128536201"/>
            <node id="26861" radius="1.5" x="3159" y="2606" z="9724" inVp="1" inMag="1" time="128533855"/>
            <node id="26860" radius="1.5" x="3123" y="2666" z="9722" inVp="1" inMag="1" time="128530846"/>
            <node id="26859" radius="1.5" x="3100" y="2695" z="9698" inVp="0" inMag="1" time="128463466"/>
            <node id="26858" radius="1.5" x="3102" y="2699" z="9669" inVp="0" inMag="1" time="128453073"/>
            <node id="26857" radius="1.5" x="3126" y="2724" z="9653" inVp="0" inMag="1" time="128451304"/>
            <node id="26856" radius="1.5" x="3156" y="2737" z="9645" inVp="0" inMag="1" time="128448396"/>
            <node id="26855" radius="1.5" x="3175" y="2750" z="9639" inVp="1" inMag="1" time="128124779"/>
            <node id="26854" radius="1.5" x="3200" y="2799" z="9630" inVp="1" inMag="1" time="128119159"/>
            <node id="26853" radius="1.5" x="3200" y="2846" z="9622" inVp="1" inMag="1" time="128116971"/>
            <node id="26852" radius="1.5" x="3192" y="2881" z="9607" inVp="1" inMag="1" time="128115066"/>
            <node id="26851" radius="1.5" x="3191" y="2932" z="9595" inVp="1" inMag="1" time="128112831"/>
            <node id="26850" radius="1.5" x="3178" y="2974" z="9585" inVp="1" inMag="1" time="128110955"/>
            <node id="26849" radius="1.5" x="3175" y="3016" z="9578" inVp="0" inMag="1" time="128105202"/>
            <node id="26848" radius="1.5" x="3165" y="3067" z="9573" inVp="0" inMag="1" time="128101331"/>
            <node id="26847" radius="1.5" x="3152" y="3098" z="9568" inVp="0" inMag="1" time="128098162"/>
            <node id="26846" radius="1.5" x="3153" y="3132" z="9558" inVp="0" inMag="1" time="128096478"/>
            <node id="26845" radius="1.5" x="3141" y="3168" z="9553" inVp="1" inMag="1" time="128026041"/>
            <node id="26844" radius="1.5" x="3122" y="3207" z="9550" inVp="1" inMag="1" time="128023991"/>
            <node id="26843" radius="1.5" x="3111" y="3277" z="9545" inVp="1" inMag="1" time="128020719"/>
            <node id="26842" radius="1.5" x="3127" y="3300" z="9539" inVp="1" inMag="1" time="128018954"/>
            <node id="26841" radius="1.5" x="3178" y="3297" z="9526" inVp="1" inMag="1" time="127971921"/>
            <node id="26840" radius="1.5" x="3159" y="3322" z="9534" inVp="1" inMag="1" time="127951117"/>
            <node id="26839" radius="1.5" x="3173" y="3379" z="9516" inVp="1" inMag="1" time="127917815"/>
            <node id="26838" radius="1.5" x="3193" y="3415" z="9504" inVp="1" inMag="1" time="127915470"/>
            <node id="26837" radius="1.5" x="3199" y="3467" z="9491" inVp="1" inMag="1" time="127912938"/>
            <node id="26836" radius="1.5" x="3186" y="3508" z="9473" inVp="1" inMag="1" time="127910652"/>
            <node id="26835" radius="1.5" x="3163" y="3555" z="9458" inVp="1" inMag="1" time="127908356"/>
            <node id="26834" radius="1.5" x="3158" y="3592" z="9439" inVp="1" inMag="1" time="127906239"/>
            <node id="26833" radius="1.5" x="3172" y="3627" z="9416" inVp="1" inMag="1" time="127904196"/>
            <node id="26832" radius="1.5" x="3188" y="3665" z="9395" inVp="0" inMag="1" time="127243534"/>
            <node id="26831" radius="1.5" x="3214" y="3751" z="9360" inVp="0" inMag="1" time="127241151"/>
            <node id="26830" radius="1.5" x="3236" y="3777" z="9325" inVp="0" inMag="1" time="127239004"/>
            <node id="26829" radius="1.5" x="3237" y="3802" z="9283" inVp="0" inMag="1" time="127236825"/>
            <node id="26828" radius="1.5" x="3208" y="3825" z="9253" inVp="0" inMag="1" time="127235052"/>
            <node id="26827" radius="1.5" x="3203" y="3874" z="9212" inVp="0" inMag="1" time="127233090"/>
            <node id="26826" radius="1.5" x="3176" y="3877" z="9172" inVp="0" inMag="1" time="127231126"/>
            <node id="26825" radius="1.5" x="3149" y="3876" z="9135" inVp="0" inMag="1" time="127229207"/>
            <node id="26824" radius="1.5" x="3161" y="3881" z="9097" inVp="0" inMag="1" time="127226924"/>
            <node id="26823" radius="1.5" x="3188" y="3881" z="9047" inVp="0" inMag="1" time="127224647"/>
            <node id="26822" radius="1.5" x="3189" y="3914" z="9023" inVp="0" inMag="1" time="127223151"/>
            <node id="26821" radius="1.5" x="3164" y="3934" z="8996" inVp="0" inMag="1" time="127221536"/>
            <node id="26820" radius="1.5" x="3151" y="3921" z="8960" inVp="0" inMag="1" time="127212960"/>
            <node id="26819" radius="1.5" x="3157" y="3958" z="8921" inVp="0" inMag="1" time="127210605"/>
            <node id="26818" radius="1.5" x="3184" y="3984" z="8885" inVp="0" inMag="1" time="127208054"/>
            <node id="26817" radius="1.5" x="3191" y="4024" z="8855" inVp="0" inMag="1" time="127205932"/>
            <node id="26816" radius="1.5" x="3217" y="4062" z="8821" inVp="0" inMag="1" time="127203681"/>
            <node id="26815" radius="1.5" x="3229" y="4076" z="8795" inVp="0" inMag="1" time="127201515"/>
            <node id="26814" radius="1.5" x="3243" y="4117" z="8756" inVp="0" inMag="1" time="127199017"/>
            <node id="26813" radius="1.5" x="3259" y="4153" z="8723" inVp="0" inMag="1" time="127196959"/>
            <node id="26812" radius="1.5" x="3247" y="4164" z="8676" inVp="0" inMag="1" time="127192853"/>
            <node id="26811" radius="1.5" x="3233" y="4156" z="8644" inVp="0" inMag="1" time="127190760"/>
            <node id="26810" radius="1.5" x="3231" y="4159" z="8618" inVp="0" inMag="1" time="127188448"/>
            <node id="26809" radius="1.5" x="3242" y="4198" z="8584" inVp="0" inMag="1" time="127185220"/>
            <node id="26808" radius="1.5" x="3264" y="4246" z="8565" inVp="0" inMag="1" time="127183641"/>
            <node id="26807" radius="1.5" x="3296" y="4270" z="8521" inVp="0" inMag="1" time="127176480"/>
            <node id="26806" radius="1.5" x="3291" y="4268" z="8495" inVp="0" inMag="1" time="127173936"/>
            <node id="26805" radius="1.5" x="3295" y="4282" z="8470" inVp="0" inMag="1" time="127167562"/>
            <node id="26804" radius="1.5" x="3285" y="4257" z="8448" inVp="0" inMag="1" time="127162134"/>
            <node id="26803" radius="1.5" x="3248" y="4196" z="8411" inVp="0" inMag="1" time="127159678"/>
            <node id="26802" radius="1.5" x="3243" y="4183" z="8367" inVp="0" inMag="1" time="127157400"/>
            <node id="26801" radius="1.5" x="3238" y="4167" z="8307" inVp="0" inMag="1" time="127151262"/>
            <node id="26800" radius="1.5" x="3250" y="4154" z="8266" inVp="0" inMag="1" time="127146272"/>
            <node id="26799" radius="1.5" x="3247" y="4141" z="8232" inVp="0" inMag="1" time="127139196"/>
            <node id="26798" radius="1.5" x="3207" y="4136" z="8183" inVp="0" inMag="1" time="127136752"/>
            <node id="26797" radius="1.5" x="3176" y="4101" z="8145" inVp="0" inMag="1" time="127134590"/>
            <node id="26796" radius="1.5" x="3169" y="4090" z="8120" inVp="0" inMag="1" time="123785453"/>
            <node id="26795" radius="1.5" x="3175" y="4069" z="8097" inVp="0" inMag="1" time="123778216"/>
            <node id="26794" radius="1.5" x="3182" y="4064" z="8073" inVp="0" inMag="1" time="123776609"/>
            <node id="26793" radius="1.5" x="3189" y="4039" z="8049" inVp="0" inMag="1" time="123775010"/>
            <node id="26792" radius="1.5" x="3197" y="4048" z="8025" inVp="0" inMag="1" time="123773319"/>
            <node id="26791" radius="1.5" x="3205" y="4046" z="8009" inVp="0" inMag="1" time="123771822"/>
            <node id="26790" radius="1.5" x="3205" y="4051" z="7988" inVp="0" inMag="1" time="123758016"/>
            <node id="26789" radius="1.5" x="3205" y="4046" z="7950" inVp="0" inMag="1" time="123748331"/>
            <node id="26788" radius="1.5" x="3179" y="4013" z="7925" inVp="0" inMag="1" time="123743165"/>
            <node id="26787" radius="1.5" x="3164" y="4027" z="7899" inVp="0" inMag="1" time="123739158"/>
            <node id="26786" radius="1.5" x="3150" y="4058" z="7871" inVp="0" inMag="1" time="123734291"/>
            <node id="26785" radius="1.5" x="3135" y="4084" z="7847" inVp="0" inMag="1" time="123732824"/>
            <node id="26784" radius="1.5" x="3135" y="4118" z="7824" inVp="0" inMag="1" time="123729170"/>
            <node id="26783" radius="1.5" x="3168" y="4130" z="7798" inVp="0" inMag="1" time="123727338"/>
            <node id="26782" radius="1.5" x="3173" y="4148" z="7784" inVp="0" inMag="1" time="123712799"/>
            <node id="26781" radius="1.5" x="3185" y="4174" z="7760" inVp="0" inMag="1" time="123711002"/>
            <node id="26780" radius="1.5" x="3188" y="4189" z="7735" inVp="0" inMag="1" time="123709095"/>
            <node id="26779" radius="1.5" x="3205" y="4201" z="7714" inVp="0" inMag="1" time="123707277"/>
            <node id="26778" radius="1.5" x="3208" y="4237" z="7690" inVp="1" inMag="1" time="123689614"/>
            <node id="26777" radius="1.5" x="3208" y="4288" z="7666" inVp="1" inMag="1" time="123687126"/>
            <node id="26776" radius="1.5" x="3198" y="4335" z="7647" inVp="1" inMag="1" time="123684889"/>
            <node id="26775" radius="1.5" x="3187" y="4378" z="7638" inVp="1" inMag="1" time="123683087"/>
            <node id="26774" radius="1.5" x="3173" y="4457" z="7628" inVp="0" inMag="1" time="123679182"/>
            <node id="26773" radius="1.5" x="3166" y="4526" z="7622" inVp="0" inMag="1" time="123677489"/>
            <node id="26772" radius="1.5" x="3154" y="4574" z="7591" inVp="0" inMag="1" time="123674666"/>
            <node id="26771" radius="1.5" x="3143" y="4683" z="7536" inVp="0" inMag="1" time="123625399"/>
            <node id="26770" radius="1.5" x="3143" y="4731" z="7496" inVp="0" inMag="1" time="123623427"/>
            <node id="26769" radius="1.5" x="3152" y="4771" z="7456" inVp="0" inMag="1" time="123620980"/>
            <node id="26768" radius="1.5" x="3178" y="4826" z="7417" inVp="0" inMag="1" time="123619038"/>
            <node id="26767" radius="1.5" x="3178" y="4893" z="7399" inVp="0" inMag="1" time="123610322"/>
            <node id="26766" radius="1.5" x="3182" y="4958" z="7374" inVp="0" inMag="1" time="123608454"/>
            <node id="26765" radius="1.5" x="3187" y="5003" z="7344" inVp="0" inMag="1" time="123606504"/>
            <node id="26764" radius="1.5" x="3192" y="5047" z="7326" inVp="0" inMag="1" time="123604951"/>
            <node id="26763" radius="1.5" x="3209" y="5079" z="7316" inVp="0" inMag="1" time="123596432"/>
            <node id="26762" radius="1.5" x="3229" y="5092" z="7292" inVp="0" inMag="1" time="123594694"/>
            <node id="26761" radius="1.5" x="3265" y="5094" z="7270" inVp="0" inMag="1" time="123593212"/>
            <node id="26760" radius="1.5" x="3291" y="5122" z="7248" inVp="0" inMag="1" time="123589164"/>
            <node id="26759" radius="1.5" x="3295" y="5117" z="7226" inVp="0" inMag="1" time="123587716"/>
            <node id="26758" radius="1.5" x="3290" y="5112" z="7201" inVp="0" inMag="1" time="123585789"/>
            <node id="26757" radius="1.5" x="3288" y="5102" z="7178" inVp="0" inMag="1" time="123573680"/>
            <node id="26756" radius="1.5" x="3338" y="5154" z="7165" inVp="0" inMag="1" time="123546011"/>
            <node id="26755" radius="1.5" x="3368" y="5173" z="7130" inVp="0" inMag="1" time="123544154"/>
            <node id="26754" radius="1.5" x="3390" y="5199" z="7085" inVp="0" inMag="1" time="123536284"/>
            <node id="26753" radius="1.5" x="3410" y="5204" z="7046" inVp="0" inMag="1" time="123533955"/>
            <node id="26752" radius="1.5" x="3423" y="5212" z="7010" inVp="0" inMag="1" time="123532197"/>
            <node id="26751" radius="1.5" x="3435" y="5196" z="6970" inVp="0" inMag="1" time="123435832"/>
            <node id="26750" radius="1.5" x="3445" y="5202" z="6957" inVp="0" inMag="1" time="123428175"/>
            <node id="26749" radius="1.5" x="3476" y="5217" z="6927" inVp="0" inMag="1" time="123426305"/>
            <node id="26748" radius="1.5" x="3501" y="5186" z="6902" inVp="0" inMag="1" time="123424597"/>
            <node id="26747" radius="1.5" x="3547" y="5170" z="6880" inVp="0" inMag="1" time="123422789"/>
            <node id="26746" radius="1.5" x="3586" y="5162" z="6856" inVp="0" inMag="1" time="123420820"/>
            <node id="26745" radius="1.5" x="3628" y="5155" z="6832" inVp="0" inMag="1" time="123410766"/>
            <node id="26744" radius="1.5" x="3649" y="5184" z="6816" inVp="0" inMag="1" time="123408018"/>
            <node id="26743" radius="1.5" x="3658" y="5255" z="6783" inVp="0" inMag="1" time="123403970"/>
            <node id="26742" radius="1.5" x="3707" y="5273" z="6739" inVp="2" inMag="1" time="123373941"/>
            <node id="26741" radius="1.5" x="3734" y="5268" z="6717" inVp="2" inMag="1" time="123372252"/>
            <node id="26740" radius="1.5" x="3770" y="5239" z="6701" inVp="2" inMag="1" time="123370576"/>
            <node id="26739" radius="1.5" x="3847" y="5217" z="6697" inVp="0" inMag="1" time="123360569"/>
            <node id="26738" radius="1.5" x="3952" y="5216" z="6672" inVp="0" inMag="1" time="123353756"/>
            <node id="26737" radius="1.5" x="4035" y="5248" z="6636" inVp="0" inMag="1" time="123351611"/>
            <node id="26736" radius="1.5" x="4082" y="5214" z="6615" inVp="0" inMag="1" time="123349761"/>
            <node id="26735" radius="1.5" x="4121" y="5176" z="6606" inVp="0" inMag="1" time="123346991"/>
            <node id="26734" radius="1.5" x="4202" y="5125" z="6606" inVp="0" inMag="1" time="123344999"/>
            <node id="26654" radius="5" x="2814" y="12012" z="8375" inVp="0" inMag="1" time="120051918"/>
            <node id="26653" radius="1.5" x="2813" y="12053" z="8381" inVp="0" inMag="1" time="120046975"/>
            <node id="26652" radius="1.5" x="2814" y="12045" z="8363" inVp="0" inMag="1" time="120045334"/>
            <node id="26651" radius="1.5" x="2812" y="12040" z="8346" inVp="0" inMag="1" time="120030588"/>
            <node id="26650" radius="1.5" x="2821" y="12059" z="8331" inVp="0" inMag="1" time="120029025"/>
            <node id="26649" radius="1.5" x="2832" y="12100" z="8317" inVp="0" inMag="1" time="120027550"/>
            <node id="26648" radius="1.5" x="2807" y="12117" z="8306" inVp="0" inMag="1" time="120026265"/>
            <node id="26647" radius="1.5" x="2789" y="12123" z="8283" inVp="0" inMag="1" time="119988738"/>
            <node id="26646" radius="1.5" x="2791" y="12169" z="8271" inVp="0" inMag="1" time="119985050"/>
            <node id="26645" radius="1.5" x="2777" y="12199" z="8256" inVp="0" inMag="1" time="119983537"/>
            <node id="26644" radius="1.5" x="2751" y="12221" z="8241" inVp="0" inMag="1" time="119982019"/>
            <node id="26643" radius="1.5" x="2757" y="12240" z="8227" inVp="0" inMag="1" time="119980524"/>
            <node id="26642" radius="1.5" x="2776" y="12256" z="8217" inVp="0" inMag="1" time="119977048"/>
            <node id="26641" radius="1.5" x="2794" y="12245" z="8203" inVp="0" inMag="1" time="119975496"/>
            <node id="26640" radius="1.5" x="2806" y="12215" z="8189" inVp="0" inMag="1" time="119965372"/>
            <node id="26639" radius="1.5" x="2837" y="12214" z="8182" inVp="0" inMag="1" time="119961475"/>
            <node id="26638" radius="1.5" x="2871" y="12226" z="8172" inVp="0" inMag="1" time="119951604"/>
            <node id="26637" radius="1.5" x="2881" y="12241" z="8166" inVp="0" inMag="1" time="119949970"/>
            <node id="26636" radius="1.5" x="2874" y="12257" z="8196" inVp="0" inMag="1" time="119911396"/>
            <node id="26635" radius="1.5" x="2867" y="12292" z="8186" inVp="0" inMag="1" time="119895963"/>
            <node id="26634" radius="1.5" x="2892" y="12285" z="8175" inVp="0" inMag="1" time="119890801"/>
            <node id="26633" radius="1.5" x="2892" y="12265" z="8161" inVp="0" inMag="1" time="119878130"/>
            <node id="26632" radius="1.5" x="2892" y="12262" z="8116" inVp="0" inMag="1" time="119870915"/>
            <node id="26631" radius="1.5" x="2889" y="12247" z="8091" inVp="0" inMag="1" time="119869176"/>
            <node id="26630" radius="1.5" x="2889" y="12242" z="8060" inVp="0" inMag="1" time="119867145"/>
            <node id="26629" radius="1.5" x="2883" y="12236" z="8044" inVp="0" inMag="1" time="119865775"/>
            <node id="26628" radius="1.5" x="2871" y="12223" z="8031" inVp="0" inMag="1" time="119864154"/>
            <node id="26627" radius="1.5" x="2883" y="12187" z="8021" inVp="0" inMag="1" time="119862497"/>
            <node id="26626" radius="1.5" x="2894" y="12141" z="8013" inVp="0" inMag="1" time="119860724"/>
            <node id="26625" radius="1.5" x="2891" y="12082" z="8007" inVp="0" inMag="1" time="119853212"/>
            <node id="26624" radius="1.5" x="2855" y="12014" z="7995" inVp="0" inMag="1" time="119848900"/>
            <node id="26623" radius="1.5" x="2834" y="11961" z="7976" inVp="0" inMag="1" time="119847465"/>
            <node id="26622" radius="1.5" x="2820" y="11947" z="7953" inVp="0" inMag="1" time="119841611"/>
            <node id="26621" radius="1.5" x="2814" y="11960" z="7937" inVp="0" inMag="1" time="119835709"/>
            <node id="26620" radius="1.5" x="2800" y="11958" z="7922" inVp="0" inMag="1" time="119831929"/>
            <node id="26619" radius="1.5" x="2796" y="11931" z="7908" inVp="0" inMag="1" time="119827024"/>
            <node id="26618" radius="1.5" x="2799" y="11878" z="7895" inVp="1" inMag="1" time="119801106"/>
            <node id="26617" radius="1.5" x="2812" y="11831" z="7887" inVp="1" inMag="1" time="119798968"/>
            <node id="26616" radius="1.5" x="2816" y="11769" z="7874" inVp="1" inMag="1" time="119786885"/>
            <node id="26615" radius="1.5" x="2810" y="11730" z="7877" inVp="1" inMag="1" time="119761889"/>
            <node id="26614" radius="1.5" x="2797" y="11686" z="7880" inVp="1" inMag="1" time="119759870"/>
            <node id="26613" radius="1.5" x="2789" y="11650" z="7877" inVp="1" inMag="1" time="119758053"/>
            <node id="26612" radius="1.5" x="2778" y="11618" z="7872" inVp="0" inMag="1" time="119751172"/>
            <node id="26611" radius="1.5" x="2771" y="11562" z="7872" inVp="0" inMag="1" time="119744745"/>
            <node id="26610" radius="1.5" x="2785" y="11508" z="7856" inVp="0" inMag="1" time="119743463"/>
            <node id="26609" radius="1.5" x="2800" y="11468" z="7836" inVp="0" inMag="1" time="119742069"/>
            <node id="26608" radius="1.5" x="2811" y="11437" z="7815" inVp="0" inMag="1" time="119740439"/>
            <node id="26607" radius="1.5" x="2825" y="11408" z="7798" inVp="0" inMag="1" time="119739086"/>
            <node id="26606" radius="1.5" x="2834" y="11394" z="7779" inVp="0" inMag="1" time="119737580"/>
            <node id="26605" radius="1.5" x="2824" y="11392" z="7770" inVp="0" inMag="1" time="119732498"/>
            <node id="26604" radius="1.5" x="2807" y="11387" z="7757" inVp="0" inMag="1" time="119727423"/>
            <node id="26603" radius="1.5" x="2799" y="11394" z="7728" inVp="0" inMag="1" time="119725648"/>
            <node id="26602" radius="1.5" x="2807" y="11409" z="7707" inVp="0" inMag="1" time="119724279"/>
            <node id="26601" radius="1.5" x="2815" y="11430" z="7686" inVp="0" inMag="1" time="119722520"/>
            <node id="26600" radius="1.5" x="2818" y="11442" z="7669" inVp="1" inMag="1" time="119718915"/>
            <node id="26599" radius="1.5" x="2832" y="11454" z="7650" inVp="1" inMag="1" time="119716221"/>
            <node id="26598" radius="1.5" x="2832" y="11548" z="7652" inVp="1" inMag="1" time="119703437"/>
            <node id="26597" radius="1.5" x="2850" y="11515" z="7652" inVp="1" inMag="1" time="119699502"/>
            <node id="26596" radius="1.5" x="2852" y="11485" z="7645" inVp="1" inMag="1" time="119697804"/>
            <node id="26595" radius="1.5" x="2845" y="11440" z="7636" inVp="1" inMag="1" time="119674676"/>
            <node id="26594" radius="1.5" x="2842" y="11407" z="7612" inVp="1" inMag="1" time="119672988"/>
            <node id="26593" radius="1.5" x="2828" y="11378" z="7594" inVp="1" inMag="1" time="119671147"/>
            <node id="26592" radius="1.5" x="2808" y="11340" z="7577" inVp="1" inMag="1" time="119669151"/>
            <node id="26591" radius="1.5" x="2805" y="11317" z="7565" inVp="1" inMag="1" time="119667510"/>
            <node id="26590" radius="1.5" x="2809" y="11268" z="7549" inVp="1" inMag="1" time="119639366"/>
            <node id="26589" radius="1.5" x="2819" y="11243" z="7535" inVp="0" inMag="1" time="119606556"/>
            <node id="26588" radius="1.5" x="2828" y="11210" z="7512" inVp="0" inMag="1" time="119594923"/>
            <node id="26587" radius="1.5" x="2853" y="11194" z="7504" inVp="0" inMag="1" time="119587484"/>
            <node id="26586" radius="1.5" x="2869" y="11142" z="7488" inVp="0" inMag="1" time="119585979"/>
            <node id="26585" radius="1.5" x="2878" y="11101" z="7470" inVp="0" inMag="1" time="119584385"/>
            <node id="26584" radius="1.5" x="2893" y="11059" z="7450" inVp="0" inMag="1" time="119582688"/>
            <node id="26583" radius="1.5" x="2888" y="11030" z="7433" inVp="0" inMag="1" time="119581057"/>
            <node id="26582" radius="1.5" x="2893" y="10989" z="7408" inVp="0" inMag="1" time="119575525"/>
            <node id="26581" radius="1.5" x="2884" y="10998" z="7384" inVp="0" inMag="1" time="119528854"/>
            <node id="26580" radius="1.5" x="2883" y="10981" z="7358" inVp="0" inMag="1" time="119527091"/>
            <node id="26579" radius="1.5" x="2865" y="10985" z="7322" inVp="0" inMag="1" time="119525280"/>
            <node id="26578" radius="1.5" x="2860" y="10973" z="7297" inVp="0" inMag="1" time="119523610"/>
            <node id="26577" radius="1.5" x="2864" y="10963" z="7275" inVp="0" inMag="1" time="119521948"/>
            <node id="26576" radius="1.5" x="2868" y="10954" z="7254" inVp="0" inMag="1" time="119520316"/>
            <node id="26575" radius="1.5" x="2881" y="10933" z="7227" inVp="0" inMag="1" time="119516837"/>
            <node id="26574" radius="1.5" x="2836" y="11347" z="7166" inVp="0" inMag="1" time="119501789"/>
            <node id="26573" radius="1.5" x="2832" y="11337" z="7174" inVp="0" inMag="1" time="119499290"/>
            <node id="26572" radius="5" x="2853" y="14103" z="7261" inVp="1" inMag="1" time="119413277"/>
            <node id="26571" radius="1.5" x="2866" y="14103" z="7283" inVp="1" inMag="1" time="119411270"/>
            <node id="26570" radius="1.5" x="2867" y="14124" z="7293" inVp="1" inMag="1" time="119401281"/>
            <node id="26569" radius="1.5" x="2859" y="14124" z="7320" inVp="1" inMag="1" time="119400332"/>
            <node id="26568" radius="1.5" x="2866" y="14119" z="7325" inVp="1" inMag="1" time="119395264"/>
            <node id="26567" radius="1.5" x="2876" y="14087" z="7333" inVp="0" inMag="1" time="119379872"/>
            <node id="26566" radius="1.5" x="2739" y="15573" z="7297" inVp="0" inMag="1" time="119359524"/>
            <node id="26565" radius="1.5" x="2738" y="15521" z="7285" inVp="0" inMag="1" time="119355048"/>
            <node id="26564" radius="1.5" x="2738" y="15493" z="7279" inVp="0" inMag="1" time="119350705"/>
            <node id="26563" radius="5" x="2709" y="15476" z="7289" inVp="1" inMag="1" time="119319134"/>
            <node id="26562" radius="1.5" x="2736" y="15433" z="7264" inVp="1" inMag="1" time="119245544"/>
            <node id="26561" radius="1.5" x="2747" y="15401" z="7249" inVp="1" inMag="1" time="119210516"/>
            <node id="26560" radius="1.5" x="2755" y="15365" z="7240" inVp="1" inMag="1" time="119208523"/>
            <node id="26559" radius="1.5" x="2761" y="15333" z="7236" inVp="1" inMag="1" time="119206390"/>
            <node id="26558" radius="1.5" x="2760" y="15291" z="7239" inVp="0" inMag="1" time="119180354"/>
            <node id="26557" radius="1.5" x="2754" y="15241" z="7243" inVp="0" inMag="1" time="119178707"/>
            <node id="26556" radius="5" x="2746" y="15156" z="7215" inVp="1" inMag="1" time="119164535"/>
            <node id="26555" radius="1.5" x="2747" y="15150" z="7255" inVp="0" inMag="1" time="119143934"/>
            <node id="26554" radius="1.5" x="2766" y="15081" z="7266" inVp="0" inMag="1" time="119137560"/>
            <node id="26553" radius="1.5" x="2776" y="15029" z="7279" inVp="0" inMag="1" time="119136235"/>
            <node id="26552" radius="1.5" x="2794" y="14960" z="7293" inVp="0" inMag="1" time="119126449"/>
            <node id="26551" radius="1.5" x="2817" y="14884" z="7312" inVp="0" inMag="1" time="119114498"/>
            <node id="26550" radius="1.5" x="2809" y="14795" z="7336" inVp="0" inMag="1" time="119105115"/>
            <node id="26549" radius="1.5" x="2794" y="14742" z="7374" inVp="0" inMag="1" time="119103274"/>
            <node id="26548" radius="1.5" x="2791" y="14705" z="7401" inVp="0" inMag="1" time="119101457"/>
            <node id="26547" radius="1.5" x="2795" y="14659" z="7415" inVp="0" inMag="1" time="119100046"/>
            <node id="26546" radius="1.5" x="2800" y="14601" z="7428" inVp="0" inMag="1" time="119098599"/>
            <node id="26545" radius="5" x="2768" y="14519" z="7444" inVp="0" inMag="1" time="119065404"/>
            <node id="26544" radius="1.5" x="2782" y="14460" z="7456" inVp="1" inMag="1" time="119054623"/>
            <node id="26543" radius="1.5" x="2784" y="14395" z="7459" inVp="1" inMag="1" time="119047660"/>
            <node id="26542" radius="1.5" x="2787" y="14346" z="7459" inVp="1" inMag="1" time="119045545"/>
            <node id="26541" radius="1.5" x="2796" y="14292" z="7461" inVp="1" inMag="1" time="119043534"/>
            <node id="26540" radius="1.5" x="2807" y="14227" z="7461" inVp="0" inMag="1" time="119039981"/>
            <node id="26539" radius="1.5" x="2830" y="14169" z="7454" inVp="0" inMag="1" time="119036153"/>
            <node id="26538" radius="1.5" x="2862" y="14102" z="7426" inVp="0" inMag="1" time="119034269"/>
            <node id="26537" radius="1.5" x="2861" y="14085" z="7399" inVp="0" inMag="1" time="119032580"/>
            <node id="26536" radius="1.5" x="2854" y="14071" z="7377" inVp="0" inMag="1" time="119030468"/>
            <node id="26508" radius="5" x="2839" y="12832" z="7473" inVp="0" inMag="1" time="118564205"/>
            <node id="26507" radius="1.5" x="2847" y="12862" z="7480" inVp="1" inMag="1" time="118539153"/>
            <node id="26506" radius="1.5" x="2858" y="12838" z="7482" inVp="1" inMag="1" time="118529399"/>
            <node id="26505" radius="1.5" x="2868" y="12797" z="7480" inVp="1" inMag="1" time="118460962"/>
            <node id="26504" radius="1.5" x="2861" y="12728" z="7473" inVp="1" inMag="1" time="118458442"/>
            <node id="26503" radius="1.5" x="2861" y="12656" z="7467" inVp="1" inMag="1" time="118456053"/>
            <node id="26502" radius="1.5" x="2862" y="12581" z="7458" inVp="1" inMag="1" time="118453330"/>
            <node id="26501" radius="1.5" x="2867" y="12521" z="7446" inVp="1" inMag="1" time="118444176"/>
            <node id="26500" radius="1.5" x="2852" y="12468" z="7443" inVp="1" inMag="1" time="118442020"/>
            <node id="26499" radius="1.5" x="2852" y="12405" z="7437" inVp="1" inMag="1" time="118439775"/>
            <node id="26498" radius="1.5" x="2856" y="12343" z="7428" inVp="1" inMag="1" time="118436633"/>
            <node id="26497" radius="1.5" x="2861" y="12273" z="7420" inVp="1" inMag="1" time="118434012"/>
            <node id="26496" radius="1.5" x="2855" y="12237" z="7416" inVp="0" inMag="1" time="118427393"/>
            <node id="26495" radius="1.5" x="2855" y="12144" z="7408" inVp="0" inMag="1" time="118421372"/>
            <node id="26494" radius="1.5" x="2848" y="12064" z="7396" inVp="0" inMag="1" time="118420095"/>
            <node id="26493" radius="1.5" x="2848" y="12026" z="7385" inVp="1" inMag="1" time="118412197"/>
            <node id="26492" radius="1.5" x="2855" y="12004" z="7382" inVp="1" inMag="1" time="118409525"/>
            <node id="26491" radius="1.5" x="2863" y="11966" z="7376" inVp="0" inMag="1" time="118394460"/>
            <node id="26490" radius="1.5" x="2868" y="11884" z="7355" inVp="0" inMag="1" time="118393027"/>
            <node id="26489" radius="1.5" x="2868" y="11841" z="7334" inVp="0" inMag="1" time="118391525"/>
            <node id="26488" radius="1.5" x="2858" y="11792" z="7316" inVp="1" inMag="1" time="118383163"/>
            <node id="26487" radius="1.5" x="2851" y="11760" z="7296" inVp="1" inMag="1" time="118381347"/>
            <node id="26486" radius="1.5" x="2849" y="11721" z="7284" inVp="1" inMag="1" time="118372219"/>
            <node id="26485" radius="1.5" x="2839" y="11687" z="7271" inVp="1" inMag="1" time="118370225"/>
            <node id="26484" radius="1.5" x="2836" y="11666" z="7257" inVp="1" inMag="1" time="118368680"/>
            <node id="26483" radius="1.5" x="2837" y="11630" z="7238" inVp="1" inMag="1" time="118366844"/>
            <node id="26482" radius="1.5" x="2838" y="11589" z="7227" inVp="1" inMag="1" time="118364790"/>
            <node id="26481" radius="1.5" x="2835" y="11551" z="7220" inVp="1" inMag="1" time="118362743"/>
            <node id="26480" radius="1.5" x="2831" y="11508" z="7213" inVp="1" inMag="1" time="118360651"/>
            <node id="26479" radius="1.5" x="2825" y="11447" z="7199" inVp="1" inMag="1" time="118357328"/>
            <node id="26478" radius="1.5" x="2824" y="11387" z="7191" inVp="1" inMag="1" time="118354890"/>
            <node id="26477" radius="1.5" x="2827" y="11333" z="7190" inVp="1" inMag="1" time="118352686"/>
            <node id="26476" radius="1.5" x="2831" y="11312" z="7185" inVp="1" inMag="1" time="118351055"/>
            <node id="26475" radius="1.5" x="2816" y="11242" z="7184" inVp="1" inMag="1" time="118312502"/>
            <node id="26474" radius="1.5" x="2821" y="11194" z="7188" inVp="1" inMag="1" time="118310310"/>
            <node id="26473" radius="1.5" x="2827" y="11143" z="7188" inVp="1" inMag="1" time="118308229"/>
            <node id="26472" radius="1.5" x="2828" y="11080" z="7188" inVp="1" inMag="1" time="118301607"/>
            <node id="26471" radius="1.5" x="2861" y="11038" z="7187" inVp="1" inMag="1" time="118296821"/>
            <node id="26470" radius="1.5" x="2868" y="10996" z="7194" inVp="1" inMag="1" time="118294798"/>
            <node id="26469" radius="1.5" x="2877" y="10943" z="7200" inVp="1" inMag="1" time="118292544"/>
            <node id="26468" radius="1.5" x="2886" y="10916" z="7204" inVp="1" inMag="1" time="118268043"/>
            <node id="26467" radius="1.5" x="2895" y="10875" z="7189" inVp="1" inMag="1" time="118266025"/>
            <node id="26466" radius="1.5" x="2897" y="10828" z="7180" inVp="1" inMag="1" time="118263704"/>
            <node id="26465" radius="1.5" x="2904" y="10796" z="7176" inVp="1" inMag="1" time="118261672"/>
            <node id="26464" radius="1.5" x="2908" y="10755" z="7170" inVp="1" inMag="1" time="118256210"/>
            <node id="26463" radius="1.5" x="2908" y="10709" z="7160" inVp="1" inMag="1" time="118247825"/>
            <node id="26462" radius="1.5" x="2905" y="10671" z="7152" inVp="1" inMag="1" time="118245661"/>
            <node id="26461" radius="1.5" x="2904" y="10632" z="7142" inVp="1" inMag="1" time="118243555"/>
            <node id="26460" radius="1.5" x="2907" y="10579" z="7140" inVp="1" inMag="1" time="118241143"/>
            <node id="26459" radius="1.5" x="2909" y="10535" z="7129" inVp="1" inMag="1" time="118239049"/>
            <node id="26458" radius="1.5" x="2904" y="10492" z="7122" inVp="0" inMag="1" time="118226780"/>
            <node id="26457" radius="1.5" x="2894" y="10456" z="7118" inVp="0" inMag="1" time="118218505"/>
            <node id="26456" radius="1.5" x="2879" y="10400" z="7118" inVp="1" inMag="1" time="118196092"/>
            <node id="26455" radius="1.5" x="2851" y="10339" z="7121" inVp="1" inMag="1" time="118193175"/>
            <node id="26454" radius="1.5" x="2842" y="10290" z="7122" inVp="1" inMag="1" time="118168798"/>
            <node id="26453" radius="1.5" x="2837" y="10243" z="7121" inVp="1" inMag="1" time="118158578"/>
            <node id="26452" radius="1.5" x="2840" y="10179" z="7119" inVp="1" inMag="1" time="118146987"/>
            <node id="26451" radius="1.5" x="2846" y="10094" z="7117" inVp="1" inMag="1" time="118143358"/>
            <node id="26450" radius="1.5" x="2834" y="10046" z="7122" inVp="1" inMag="1" time="118136652"/>
            <node id="26449" radius="1.5" x="2828" y="10023" z="7124" inVp="1" inMag="1" time="118119181"/>
            <node id="26448" radius="1.5" x="2817" y="9975" z="7127" inVp="1" inMag="1" time="118112087"/>
            <node id="26447" radius="1.5" x="2814" y="9926" z="7125" inVp="1" inMag="1" time="118096476"/>
            <node id="26446" radius="1.5" x="2819" y="9866" z="7121" inVp="1" inMag="1" time="118093899"/>
            <node id="26445" radius="1.5" x="2831" y="9820" z="7121" inVp="1" inMag="1" time="118087376"/>
            <node id="26444" radius="1.5" x="2851" y="9773" z="7116" inVp="1" inMag="1" time="118085267"/>
            <node id="26443" radius="1.5" x="2862" y="9722" z="7113" inVp="1" inMag="1" time="118082787"/>
            <node id="26442" radius="1.5" x="2877" y="9681" z="7109" inVp="1" inMag="1" time="118080744"/>
            <node id="26441" radius="1.5" x="2887" y="9638" z="7107" inVp="1" inMag="1" time="118078515"/>
            <node id="26440" radius="1.5" x="2899" y="9583" z="7105" inVp="1" inMag="1" time="118076324"/>
            <node id="26439" radius="1.5" x="2904" y="9531" z="7098" inVp="1" inMag="1" time="118054224"/>
            <node id="26438" radius="1.5" x="2924" y="9503" z="7090" inVp="1" inMag="1" time="118049518"/>
            <node id="26437" radius="1.5" x="2929" y="9468" z="7080" inVp="1" inMag="1" time="118043260"/>
            <node id="26436" radius="1.5" x="2932" y="9438" z="7069" inVp="1" inMag="1" time="118032883"/>
            <node id="26435" radius="1.5" x="2931" y="9383" z="7058" inVp="1" inMag="1" time="118030058"/>
            <node id="26434" radius="1.5" x="2932" y="9335" z="7056" inVp="1" inMag="1" time="118028108"/>
            <node id="26433" radius="1.5" x="2937" y="9297" z="7051" inVp="1" inMag="1" time="118021786"/>
            <node id="26432" radius="1.5" x="2935" y="9250" z="7049" inVp="1" inMag="1" time="118019534"/>
            <node id="26431" radius="1.5" x="2929" y="9207" z="7043" inVp="1" inMag="1" time="118017377"/>
            <node id="26430" radius="1.5" x="2926" y="9179" z="7041" inVp="1" inMag="1" time="118007089"/>
            <node id="26429" radius="1.5" x="2929" y="9124" z="7037" inVp="1" inMag="1" time="118004667"/>
            <node id="26428" radius="1.5" x="2939" y="9075" z="7032" inVp="1" inMag="1" time="118002447"/>
            <node id="26427" radius="1.5" x="2947" y="9038" z="7029" inVp="1" inMag="1" time="118000548"/>
            <node id="26426" radius="1.5" x="2956" y="9012" z="7025" inVp="1" inMag="1" time="117998804"/>
            <node id="26425" radius="1.5" x="2968" y="8981" z="7023" inVp="1" inMag="1" time="117975427"/>
            <node id="26424" radius="1.5" x="2953" y="8940" z="7016" inVp="1" inMag="1" time="117973298"/>
            <node id="26423" radius="1.5" x="2947" y="8895" z="7011" inVp="1" inMag="1" time="117970971"/>
            <node id="26422" radius="1.5" x="2946" y="8851" z="7003" inVp="1" inMag="1" time="117968644"/>
            <node id="26421" radius="1.5" x="2945" y="8808" z="6994" inVp="1" inMag="1" time="117966825"/>
            <node id="26420" radius="1.5" x="2939" y="8776" z="6981" inVp="1" inMag="1" time="117965152"/>
            <node id="26419" radius="1.5" x="2939" y="8748" z="6973" inVp="1" inMag="1" time="117963267"/>
            <node id="26418" radius="1.5" x="2935" y="8733" z="6964" inVp="1" inMag="1" time="117956023"/>
            <node id="26417" radius="1.5" x="2928" y="8707" z="6960" inVp="1" inMag="1" time="117952056"/>
            <node id="26416" radius="1.5" x="2914" y="8644" z="6950" inVp="1" inMag="1" time="117942741"/>
            <node id="26415" radius="1.5" x="2916" y="8610" z="6944" inVp="1" inMag="1" time="117940901"/>
            <node id="26414" radius="1.5" x="2911" y="8548" z="6936" inVp="1" inMag="1" time="117934842"/>
            <node id="26413" radius="1.5" x="2907" y="8501" z="6931" inVp="1" inMag="1" time="117932650"/>
            <node id="26412" radius="1.5" x="2903" y="8459" z="6937" inVp="1" inMag="1" time="117930117"/>
            <node id="26411" radius="1.5" x="2907" y="8381" z="6929" inVp="1" inMag="1" time="117926473"/>
            <node id="26410" radius="1.5" x="2907" y="8325" z="6915" inVp="1" inMag="1" time="117923751"/>
            <node id="26409" radius="1.5" x="2916" y="8277" z="6909" inVp="1" inMag="1" time="117921275"/>
            <node id="26408" radius="1.5" x="2913" y="8247" z="6904" inVp="1" inMag="1" time="117892282"/>
            <node id="26407" radius="1.5" x="2904" y="8208" z="6899" inVp="0" inMag="1" time="117879642"/>
            <node id="26406" radius="1.5" x="2907" y="8164" z="6879" inVp="0" inMag="1" time="117877977"/>
            <node id="26405" radius="1.5" x="2932" y="8128" z="6857" inVp="1" inMag="1" time="117874818"/>
            <node id="26404" radius="1.5" x="2950" y="8084" z="6831" inVp="1" inMag="1" time="117872663"/>
            <node id="26403" radius="1.5" x="2960" y="8020" z="6824" inVp="1" inMag="1" time="117870284"/>
            <node id="26402" radius="1.5" x="2965" y="7972" z="6810" inVp="1" inMag="1" time="117868251"/>
            <node id="26401" radius="1.5" x="2968" y="7928" z="6797" inVp="1" inMag="1" time="117866181"/>
            <node id="26400" radius="1.5" x="2976" y="7888" z="6783" inVp="0" inMag="1" time="117862936"/>
            <node id="26399" radius="1.5" x="2997" y="7813" z="6764" inVp="0" inMag="1" time="117861462"/>
            <node id="26398" radius="1.5" x="2995" y="7781" z="6746" inVp="0" inMag="1" time="117860002"/>
            <node id="26397" radius="1.5" x="2988" y="7736" z="6723" inVp="0" inMag="1" time="117858407"/>
            <node id="26396" radius="1.5" x="2980" y="7711" z="6701" inVp="0" inMag="1" time="117856661"/>
            <node id="26395" radius="1.5" x="2990" y="7676" z="6680" inVp="0" inMag="1" time="117855156"/>
            <node id="26394" radius="1.5" x="2987" y="7654" z="6665" inVp="0" inMag="1" time="117850174"/>
            <node id="26393" radius="1.5" x="2978" y="7615" z="6642" inVp="1" inMag="1" time="117827263"/>
            <node id="26392" radius="1.5" x="2982" y="7588" z="6621" inVp="1" inMag="1" time="117822321"/>
            <node id="26391" radius="1.5" x="2982" y="7535" z="6616" inVp="1" inMag="1" time="117820118"/>
            <node id="26390" radius="1.5" x="2979" y="7492" z="6607" inVp="1" inMag="1" time="117814598"/>
            <node id="26389" radius="1.5" x="2979" y="7445" z="6598" inVp="1" inMag="1" time="117810314"/>
            <node id="26388" radius="1.5" x="2971" y="7409" z="6594" inVp="1" inMag="1" time="117808478"/>
            <node id="26387" radius="1.5" x="2937" y="7373" z="6589" inVp="1" inMag="1" time="117783532"/>
            <node id="26386" radius="1.5" x="2948" y="7319" z="6585" inVp="1" inMag="1" time="117780759"/>
            <node id="26385" radius="1.5" x="2958" y="7285" z="6573" inVp="0" inMag="1" time="117773574"/>
            <node id="26384" radius="1.5" x="2969" y="7260" z="6564" inVp="1" inMag="1" time="117768282"/>
            <node id="26383" radius="1.5" x="2752" y="7876" z="6367" inVp="0" inMag="1" time="117662583"/>
            <node id="26382" radius="1.5" x="2744" y="7842" z="6378" inVp="0" inMag="1" time="117659378"/>
            <node id="26381" radius="1.5" x="2737" y="7833" z="6395" inVp="0" inMag="1" time="117658067"/>
            <node id="26380" radius="1.5" x="2729" y="7833" z="6412" inVp="0" inMag="1" time="117656081"/>
            <node id="26379" radius="1.5" x="2720" y="7838" z="6426" inVp="0" inMag="1" time="117654482"/>
            <node id="26378" radius="1.5" x="2709" y="7828" z="6445" inVp="0" inMag="1" time="117653011"/>
            <node id="26377" radius="1.5" x="2699" y="7814" z="6464" inVp="0" inMag="1" time="117642308"/>
            <node id="26376" radius="1.5" x="2718" y="7801" z="6483" inVp="2" inMag="1" time="117639858"/>
            <node id="26375" radius="1.5" x="2731" y="7804" z="6488" inVp="2" inMag="1" time="117633481"/>
            <node id="26374" radius="1.5" x="2772" y="7804" z="6497" inVp="2" inMag="1" time="117631652"/>
            <node id="26373" radius="1.5" x="2814" y="7802" z="6505" inVp="0" inMag="1" time="117573220"/>
            <node id="26372" radius="1.5" x="2830" y="7799" z="6511" inVp="0" inMag="1" time="117570591"/>
            <node id="26371" radius="1.5" x="2862" y="7804" z="6528" inVp="0" inMag="1" time="117558094"/>
            <node id="26370" radius="1.5" x="2859" y="7804" z="6547" inVp="0" inMag="1" time="117556026"/>
            <node id="26369" radius="1.5" x="2858" y="7811" z="6562" inVp="0" inMag="1" time="117552280"/>
            <node id="26368" radius="1.5" x="2864" y="7770" z="6572" inVp="1" inMag="1" time="117541076"/>
            <node id="26367" radius="1.5" x="2865" y="7750" z="6571" inVp="1" inMag="1" time="117538851"/>
            <node id="26366" radius="1.5" x="2875" y="7727" z="6565" inVp="0" inMag="1" time="117533496"/>
            <node id="26365" radius="1.5" x="2880" y="7706" z="6555" inVp="0" inMag="1" time="117531419"/>
            <node id="26364" radius="1.5" x="2877" y="7689" z="6546" inVp="1" inMag="1" time="117519500"/>
            <node id="26363" radius="1.5" x="2880" y="7535" z="6499" inVp="1" inMag="1" time="117497134"/>
            <node id="26362" radius="1.5" x="2858" y="7550" z="6497" inVp="0" inMag="1" time="117482313"/>
            <node id="26361" radius="1.5" x="2857" y="7569" z="6493" inVp="0" inMag="1" time="117477263"/>
            <node id="26360" radius="1.5" x="2853" y="7604" z="6501" inVp="0" inMag="1" time="117467331"/>
            <node id="26359" radius="1.5" x="2852" y="7646" z="6512" inVp="0" inMag="1" time="117465313"/>
            <node id="26358" radius="1.5" x="2860" y="7665" z="6520" inVp="0" inMag="1" time="117462992"/>
            <node id="26357" radius="1.5" x="2883" y="7688" z="6524" inVp="1" inMag="1" time="117446352"/>
            <node id="26356" radius="1.5" x="2898" y="7684" z="6518" inVp="1" inMag="1" time="117436761"/>
            <node id="26355" radius="1.5" x="2943" y="7654" z="6508" inVp="2" inMag="1" time="117430630"/>
            <node id="26354" radius="1.5" x="2959" y="7644" z="6501" inVp="2" inMag="1" time="117425465"/>
            <node id="26353" radius="5" x="2789" y="14847" z="6371" inVp="0" inMag="1" time="117221193"/>
            <node id="26352" radius="1.5" x="2794" y="14786" z="6378" inVp="1" inMag="1" time="117184015"/>
            <node id="26351" radius="1.5" x="2753" y="14789" z="6402" inVp="1" inMag="1" time="117181575"/>
            <node id="26350" radius="1.5" x="2726" y="14776" z="6403" inVp="1" inMag="1" time="117179458"/>
            <node id="26349" radius="1.5" x="2714" y="14752" z="6396" inVp="1" inMag="1" time="117177568"/>
            <node id="26348" radius="5" x="2666" y="14731" z="6383" inVp="0" inMag="1" time="116950892"/>
            <node id="26347" radius="1.5" x="2710" y="14711" z="6382" inVp="1" inMag="1" time="116945590"/>
            <node id="26346" radius="1.5" x="2707" y="14670" z="6389" inVp="1" inMag="1" time="116942858"/>
            <node id="26345" radius="1.5" x="2694" y="14621" z="6404" inVp="0" inMag="1" time="116940379"/>
            <node id="26344" radius="1.5" x="2679" y="14596" z="6415" inVp="0" inMag="1" time="116932898"/>
            <node id="26343" radius="1.5" x="2654" y="14558" z="6429" inVp="1" inMag="1" time="116925271"/>
            <node id="26342" radius="1.5" x="2635" y="14506" z="6436" inVp="1" inMag="1" time="116922429"/>
            <node id="26341" radius="1.5" x="2633" y="14453" z="6446" inVp="1" inMag="1" time="116920191"/>
            <node id="26340" radius="1.5" x="2656" y="14428" z="6461" inVp="1" inMag="1" time="116918331"/>
            <node id="26339" radius="1.5" x="2683" y="14371" z="6482" inVp="1" inMag="1" time="116900499"/>
            <node id="26338" radius="1.5" x="2705" y="14326" z="6494" inVp="1" inMag="1" time="116898363"/>
            <node id="26337" radius="1.5" x="2723" y="14273" z="6509" inVp="1" inMag="1" time="116895934"/>
            <node id="26336" radius="1.5" x="2740" y="14246" z="6518" inVp="1" inMag="1" time="116891473"/>
            <node id="26335" radius="5" x="2829" y="14227" z="6547" inVp="1" inMag="1" time="116822227"/>
            <node id="26334" radius="1.5" x="2829" y="14238" z="6528" inVp="0" inMag="1" time="116810713"/>
            <node id="26333" radius="1.5" x="2761" y="14203" z="6527" inVp="1" inMag="1" time="116788466"/>
            <node id="26332" radius="1.5" x="2766" y="14153" z="6524" inVp="1" inMag="1" time="116779755"/>
            <node id="26331" radius="1.5" x="2763" y="14077" z="6524" inVp="1" inMag="1" time="116752430"/>
            <node id="26330" radius="1.5" x="2767" y="14043" z="6526" inVp="1" inMag="1" time="116745028"/>
            <node id="26329" radius="1.5" x="2763" y="13990" z="6532" inVp="1" inMag="1" time="116742621"/>
            <node id="26328" radius="1.5" x="2773" y="13866" z="6533" inVp="1" inMag="1" time="116737736"/>
            <node id="26327" radius="1.5" x="2783" y="13804" z="6535" inVp="1" inMag="1" time="116735022"/>
            <node id="26326" radius="1.5" x="2786" y="13760" z="6531" inVp="1" inMag="1" time="116732834"/>
            <node id="26325" radius="1.5" x="2803" y="13714" z="6524" inVp="1" inMag="1" time="116730384"/>
            <node id="26324" radius="1.5" x="2806" y="13670" z="6511" inVp="1" inMag="1" time="116728076"/>
            <node id="26323" radius="1.5" x="2811" y="13631" z="6500" inVp="1" inMag="1" time="116725786"/>
            <node id="26322" radius="1.5" x="2821" y="13589" z="6491" inVp="1" inMag="1" time="116723353"/>
            <node id="26321" radius="1.5" x="2831" y="13534" z="6484" inVp="1" inMag="1" time="116720911"/>
            <node id="26320" radius="1.5" x="2829" y="13503" z="6475" inVp="1" inMag="1" time="116718757"/>
            <node id="26319" radius="1.5" x="2838" y="13478" z="6464" inVp="0" inMag="1" time="116716105"/>
            <node id="26318" radius="1.5" x="2852" y="13447" z="6452" inVp="0" inMag="1" time="116712749"/>
            <node id="26317" radius="1.5" x="2856" y="13419" z="6443" inVp="0" inMag="1" time="116702577"/>
            <node id="26316" radius="1.5" x="2853" y="13412" z="6436" inVp="1" inMag="1" time="116692988"/>
            <node id="26315" radius="1.5" x="2842" y="13404" z="6426" inVp="1" inMag="1" time="116685314"/>
            <node id="26314" radius="1.5" x="2831" y="13376" z="6416" inVp="1" inMag="1" time="116683081"/>
            <node id="26313" radius="1.5" x="2837" y="13348" z="6408" inVp="1" inMag="1" time="116677351"/>
            <node id="26312" radius="1.5" x="2838" y="13313" z="6401" inVp="1" inMag="1" time="116675448"/>
            <node id="26311" radius="1.5" x="2845" y="13286" z="6398" inVp="1" inMag="1" time="116668306"/>
            <node id="26310" radius="1.5" x="2858" y="13173" z="6399" inVp="1" inMag="1" time="116663566"/>
            <node id="26309" radius="1.5" x="2863" y="13125" z="6394" inVp="1" inMag="1" time="116661273"/>
            <node id="26308" radius="1.5" x="2868" y="13070" z="6383" inVp="1" inMag="1" time="116658840"/>
            <node id="26307" radius="1.5" x="2862" y="13026" z="6372" inVp="1" inMag="1" time="116656257"/>
            <node id="26306" radius="1.5" x="2844" y="12991" z="6366" inVp="0" inMag="1" time="116649152"/>
            <node id="26305" radius="1.5" x="2818" y="12935" z="6351" inVp="0" inMag="1" time="116644648"/>
            <node id="26304" radius="1.5" x="2771" y="12919" z="6336" inVp="1" inMag="1" time="116634735"/>
            <node id="26303" radius="1.5" x="2749" y="12881" z="6318" inVp="1" inMag="1" time="116632433"/>
            <node id="26302" radius="1.5" x="2759" y="12839" z="6312" inVp="1" inMag="1" time="116630343"/>
            <node id="26301" radius="1.5" x="2769" y="12801" z="6304" inVp="1" inMag="1" time="116625085"/>
            <node id="26300" radius="1.5" x="2767" y="12764" z="6294" inVp="1" inMag="1" time="116622884"/>
            <node id="26299" radius="1.5" x="2761" y="12729" z="6284" inVp="1" inMag="1" time="116620093"/>
            <node id="26298" radius="5" x="2677" y="14468" z="6033" inVp="0" inMag="1" time="115141338"/>
            <node id="26297" radius="1.5" x="2710" y="14486" z="6028" inVp="0" inMag="1" time="115089885"/>
            <node id="26296" radius="1.5" x="2696" y="14443" z="6003" inVp="1" inMag="1" time="115081608"/>
            <node id="26295" radius="1.5" x="2692" y="14428" z="5997" inVp="1" inMag="1" time="115079485"/>
            <node id="26294" radius="1.5" x="2689" y="14402" z="5986" inVp="0" inMag="1" time="114947331"/>
            <node id="26293" radius="1.5" x="2701" y="14355" z="5973" inVp="0" inMag="1" time="114945310"/>
            <node id="26292" radius="1.5" x="2712" y="14343" z="5964" inVp="0" inMag="1" time="114942644"/>
            <node id="26290" radius="1.5" x="2724" y="15346" z="5626" inVp="1" inMag="1" time="114928878"/>
            <node id="26289" radius="1.5" x="2709" y="15302" z="5623" inVp="1" inMag="1" time="114926358"/>
            <node id="26288" radius="1.5" x="2714" y="15551" z="5539" inVp="0" inMag="1" time="114900498"/>
            <node id="26287" radius="1.5" x="2710" y="15500" z="5550" inVp="0" inMag="1" time="114898215"/>
            <node id="26286" radius="1.5" x="2702" y="15428" z="5563" inVp="0" inMag="1" time="114896148"/>
            <node id="26285" radius="5" x="2737" y="15354" z="5577" inVp="0" inMag="1" time="114829996"/>
            <node id="26284" radius="1.5" x="2704" y="15361" z="5566" inVp="1" inMag="1" time="114811531"/>
            <node id="26283" radius="1.5" x="2696" y="15320" z="5597" inVp="1" inMag="1" time="114809034"/>
            <node id="26282" radius="1.5" x="2689" y="15289" z="5609" inVp="1" inMag="1" time="114806530"/>
            <node id="26281" radius="1.5" x="2685" y="15285" z="5617" inVp="1" inMag="1" time="114802149"/>
            <node id="26280" radius="1.5" x="2679" y="15247" z="5626" inVp="1" inMag="1" time="114796101"/>
            <node id="26279" radius="1.5" x="2693" y="15226" z="5634" inVp="1" inMag="1" time="114794395"/>
            <node id="26278" radius="5" x="2736" y="15113" z="5640" inVp="0" inMag="1" time="114707784"/>
            <node id="26277" radius="1.5" x="2710" y="15169" z="5639" inVp="0" inMag="1" time="114575350"/>
            <node id="26276" radius="1.5" x="2710" y="15110" z="5644" inVp="0" inMag="1" time="114570575"/>
            <node id="26275" radius="1.5" x="2710" y="15069" z="5649" inVp="0" inMag="1" time="114568967"/>
            <node id="26274" radius="1.5" x="2717" y="15039" z="5662" inVp="0" inMag="1" time="114565627"/>
            <node id="26273" radius="1.5" x="2730" y="15006" z="5690" inVp="0" inMag="1" time="114563901"/>
            <node id="26272" radius="1.5" x="2733" y="14994" z="5715" inVp="0" inMag="1" time="114562120"/>
            <node id="26271" radius="1.5" x="2718" y="14977" z="5737" inVp="0" inMag="1" time="114560512"/>
            <node id="26270" radius="1.5" x="2717" y="14958" z="5763" inVp="0" inMag="1" time="114558854"/>
            <node id="26269" radius="1.5" x="2731" y="14934" z="5785" inVp="0" inMag="1" time="114557020"/>
            <node id="26268" radius="1.5" x="2776" y="14898" z="5803" inVp="0" inMag="1" time="114555471"/>
            <node id="26267" radius="1.5" x="2795" y="14885" z="5828" inVp="0" inMag="1" time="114553939"/>
            <node id="26266" radius="1.5" x="2813" y="14874" z="5850" inVp="1" inMag="1" time="114550541"/>
            <node id="26265" radius="1.5" x="2811" y="14846" z="5870" inVp="1" inMag="1" time="114548514"/>
            <node id="26264" radius="5" x="2805" y="14833" z="5902" inVp="0" inMag="1" time="114485929"/>
            <node id="26263" radius="1.5" x="2789" y="14878" z="5902" inVp="0" inMag="1" time="114484035"/>
            <node id="26262" radius="1.5" x="2805" y="14874" z="5891" inVp="0" inMag="1" time="114482075"/>
            <node id="26261" radius="1.5" x="2821" y="14863" z="5888" inVp="0" inMag="1" time="114480499"/>
            <node id="26260" radius="1.5" x="2829" y="14839" z="5888" inVp="0" inMag="1" time="114479077"/>
            <node id="26259" radius="1.5" x="2808" y="14803" z="5892" inVp="1" inMag="1" time="114451629"/>
            <node id="26258" radius="1.5" x="2796" y="14750" z="5904" inVp="1" inMag="1" time="114449291"/>
            <node id="26257" radius="1.5" x="2793" y="14701" z="5921" inVp="1" inMag="1" time="114447066"/>
            <node id="26256" radius="1.5" x="2786" y="14670" z="5933" inVp="1" inMag="1" time="114445199"/>
            <node id="26255" radius="1.5" x="2785" y="14646" z="5940" inVp="1" inMag="1" time="114431406"/>
            <node id="26254" radius="1.5" x="2801" y="14587" z="5958" inVp="1" inMag="1" time="114422529"/>
            <node id="26253" radius="1.5" x="2818" y="14529" z="5966" inVp="1" inMag="1" time="114419921"/>
            <node id="26252" radius="1.5" x="2802" y="14460" z="5965" inVp="1" inMag="1" time="114416954"/>
            <node id="26251" radius="1.5" x="2792" y="14389" z="5962" inVp="1" inMag="1" time="114414219"/>
            <node id="26250" radius="1.5" x="2792" y="14351" z="5963" inVp="1" inMag="1" time="114412330"/>
            <node id="26249" radius="1.5" x="2772" y="14321" z="5953" inVp="1" inMag="1" time="114410658"/>
            <node id="26248" radius="1.5" x="2734" y="14288" z="5948" inVp="0" inMag="1" time="114396760"/>
            <node id="26247" radius="1.5" x="2714" y="14247" z="5936" inVp="1" inMag="1" time="114344630"/>
            <node id="26246" radius="1.5" x="2704" y="14193" z="5934" inVp="1" inMag="1" time="114328293"/>
            <node id="26245" radius="1.5" x="2708" y="14125" z="5935" inVp="1" inMag="1" time="114325409"/>
            <node id="26244" radius="1.5" x="2717" y="14083" z="5942" inVp="1" inMag="1" time="114322673"/>
            <node id="26243" radius="1.5" x="2722" y="14044" z="5948" inVp="1" inMag="1" time="114320195"/>
            <node id="26242" radius="1.5" x="2724" y="14010" z="5948" inVp="1" inMag="1" time="114301307"/>
            <node id="26241" radius="1.5" x="2735" y="13943" z="5954" inVp="1" inMag="1" time="114297894"/>
            <node id="26240" radius="1.5" x="2721" y="13907" z="5960" inVp="0" inMag="1" time="114282037"/>
            <node id="26239" radius="1.5" x="2706" y="13851" z="5976" inVp="0" inMag="1" time="114280395"/>
            <node id="26238" radius="1.5" x="2713" y="13818" z="5977" inVp="0" inMag="1" time="114279264"/>
            <node id="26237" radius="5" x="2679" y="13735" z="5984" inVp="0" inMag="1" time="114263984"/>
            <node id="26236" radius="1.5" x="2722" y="13763" z="5999" inVp="0" inMag="1" time="114259332"/>
            <node id="26235" radius="1.5" x="2763" y="13731" z="6019" inVp="1" inMag="1" time="114209010"/>
            <node id="26234" radius="1.5" x="2779" y="13663" z="6033" inVp="1" inMag="1" time="114203527"/>
            <node id="26233" radius="1.5" x="2784" y="13599" z="6039" inVp="1" inMag="1" time="114201186"/>
            <node id="26232" radius="1.5" x="2780" y="13521" z="6043" inVp="1" inMag="1" time="114198246"/>
            <node id="26231" radius="1.5" x="2782" y="13457" z="6046" inVp="1" inMag="1" time="114195595"/>
            <node id="26230" radius="1.5" x="2795" y="13409" z="6051" inVp="1" inMag="1" time="114193561"/>
            <node id="26229" radius="1.5" x="2803" y="13347" z="6053" inVp="1" inMag="1" time="114190511"/>
            <node id="26228" radius="5" x="2811" y="13276" z="6029" inVp="0" inMag="1" time="114127164"/>
            <node id="26227" radius="1.5" x="2818" y="13314" z="6035" inVp="1" inMag="1" time="114092267"/>
            <node id="26226" radius="1.5" x="2853" y="13305" z="6050" inVp="1" inMag="1" time="114091421"/>
            <node id="26225" radius="1.5" x="2850" y="13272" z="6059" inVp="1" inMag="1" time="114085489"/>
            <node id="26224" radius="1.5" x="2843" y="13235" z="6078" inVp="1" inMag="1" time="114083419"/>
            <node id="26223" radius="1.5" x="2829" y="13184" z="6099" inVp="1" inMag="1" time="114081284"/>
            <node id="26222" radius="5" x="2784" y="13144" z="6100" inVp="1" inMag="1" time="114058278"/>
            <node id="26221" radius="1.5" x="2812" y="13121" z="6119" inVp="1" inMag="1" time="114055393"/>
            <node id="26220" radius="1.5" x="2810" y="13075" z="6138" inVp="1" inMag="1" time="114053167"/>
            <node id="26219" radius="1.5" x="2837" y="13032" z="6155" inVp="1" inMag="1" time="114051798"/>
            <node id="26218" radius="1.5" x="2840" y="12972" z="6166" inVp="1" inMag="1" time="114049768"/>
            <node id="26217" radius="1.5" x="2816" y="12928" z="6177" inVp="1" inMag="1" time="114048030"/>
            <node id="26216" radius="1.5" x="2800" y="12890" z="6195" inVp="1" inMag="1" time="114046329"/>
            <node id="26215" radius="1.5" x="2789" y="12843" z="6214" inVp="1" inMag="1" time="114044567"/>
            <node id="26214" radius="1.5" x="2779" y="12788" z="6231" inVp="1" inMag="1" time="114042391"/>
            <node id="26213" radius="1.5" x="2771" y="12750" z="6245" inVp="1" inMag="1" time="114040660"/>
            <node id="26212" radius="1.5" x="2757" y="12728" z="6254" inVp="1" inMag="1" time="114039122"/>
            <node id="26211" radius="1.5" x="2754" y="12715" z="6270" inVp="1" inMag="1" time="114020018"/>
            <node id="26210" radius="1.5" x="2743" y="12679" z="6274" inVp="1" inMag="1" time="114018141"/>
            <node id="26209" radius="1.5" x="2732" y="12625" z="6277" inVp="1" inMag="1" time="114015517"/>
            <node id="26208" radius="1.5" x="2725" y="12587" z="6283" inVp="1" inMag="1" time="114006153"/>
            <node id="26207" radius="1.5" x="2737" y="12561" z="6294" inVp="1" inMag="1" time="114004470"/>
            <node id="26206" radius="1.5" x="2728" y="12526" z="6311" inVp="1" inMag="1" time="114002520"/>
            <node id="26205" radius="1.5" x="2732" y="12464" z="6321" inVp="1" inMag="1" time="113999986"/>
            <node id="26204" radius="1.5" x="2746" y="12424" z="6329" inVp="1" inMag="1" time="113997891"/>
            <node id="26203" radius="5" x="2817" y="12379" z="6329" inVp="0" inMag="1" time="113931624"/>
            <node id="26202" radius="1.5" x="2783" y="12357" z="6333" inVp="1" inMag="1" time="113920071"/>
            <node id="26201" radius="1.5" x="2754" y="12309" z="6348" inVp="1" inMag="1" time="113914659"/>
            <node id="26200" radius="1.5" x="2757" y="12255" z="6356" inVp="1" inMag="1" time="113912246"/>
            <node id="26199" radius="1.5" x="2754" y="12202" z="6363" inVp="1" inMag="1" time="113910099"/>
            <node id="26198" radius="1.5" x="2761" y="12156" z="6364" inVp="1" inMag="1" time="113907866"/>
            <node id="26197" radius="1.5" x="2760" y="12103" z="6365" inVp="1" inMag="1" time="113905688"/>
            <node id="26196" radius="1.5" x="2774" y="12066" z="6370" inVp="1" inMag="1" time="113879654"/>
            <node id="26195" radius="1.5" x="2757" y="12041" z="6365" inVp="1" inMag="1" time="113875360"/>
            <node id="26194" radius="1.5" x="2756" y="11978" z="6365" inVp="1" inMag="1" time="113872661"/>
            <node id="26193" radius="1.5" x="2762" y="11911" z="6366" inVp="1" inMag="1" time="113869824"/>
            <node id="26192" radius="1.5" x="2767" y="11856" z="6368" inVp="1" inMag="1" time="113867108"/>
            <node id="26191" radius="1.5" x="2767" y="11814" z="6372" inVp="1" inMag="1" time="113860068"/>
            <node id="26190" radius="1.5" x="2772" y="11764" z="6374" inVp="1" inMag="1" time="113856844"/>
            <node id="26189" radius="1.5" x="2762" y="11679" z="6383" inVp="1" inMag="1" time="113853178"/>
            <node id="26188" radius="1.5" x="2766" y="11593" z="6382" inVp="1" inMag="1" time="113849739"/>
            <node id="26187" radius="1.5" x="2770" y="11484" z="6368" inVp="1" inMag="1" time="113845244"/>
            <node id="26186" radius="1.5" x="2784" y="11413" z="6369" inVp="1" inMag="1" time="113842012"/>
            <node id="26185" radius="1.5" x="2817" y="11352" z="6379" inVp="1" inMag="1" time="113838842"/>
            <node id="26184" radius="1.5" x="2829" y="11297" z="6388" inVp="1" inMag="1" time="113836691"/>
            <node id="26183" radius="1.5" x="2828" y="11227" z="6375" inVp="1" inMag="1" time="113832757"/>
            <node id="26182" radius="1.5" x="2826" y="11159" z="6365" inVp="1" inMag="1" time="113829847"/>
            <node id="26181" radius="1.5" x="2818" y="11101" z="6354" inVp="0" inMag="1" time="113825563"/>
            <node id="26180" radius="1.5" x="2808" y="11062" z="6341" inVp="0" inMag="1" time="113823355"/>
            <node id="26179" radius="1.5" x="2803" y="11018" z="6329" inVp="0" inMag="1" time="113810348"/>
            <node id="26178" radius="1.5" x="2807" y="10999" z="6314" inVp="1" inMag="1" time="113793934"/>
            <node id="26177" radius="1.5" x="2817" y="10945" z="6302" inVp="1" inMag="1" time="113777892"/>
            <node id="26176" radius="1.5" x="2825" y="10919" z="6294" inVp="1" inMag="1" time="113775752"/>
            <node id="26175" radius="1.5" x="2833" y="10873" z="6284" inVp="1" inMag="1" time="113764510"/>
            <node id="26174" radius="1.5" x="2841" y="10807" z="6276" inVp="1" inMag="1" time="113761645"/>
            <node id="26173" radius="1.5" x="2851" y="10759" z="6272" inVp="1" inMag="1" time="113759084"/>
            <node id="26172" radius="1.5" x="2851" y="10706" z="6276" inVp="1" inMag="1" time="113756827"/>
            <node id="26171" radius="1.5" x="2838" y="10651" z="6277" inVp="1" inMag="1" time="113754530"/>
            <node id="26170" radius="1.5" x="2839" y="10607" z="6275" inVp="1" inMag="1" time="113752528"/>
            <node id="26169" radius="1.5" x="2846" y="10561" z="6272" inVp="1" inMag="1" time="113750399"/>
            <node id="26168" radius="1.5" x="2859" y="10516" z="6272" inVp="1" inMag="1" time="113748139"/>
            <node id="26167" radius="1.5" x="2862" y="10463" z="6271" inVp="1" inMag="1" time="113746059"/>
            <node id="26166" radius="1.5" x="2870" y="10408" z="6272" inVp="1" inMag="1" time="113743839"/>
            <node id="26165" radius="1.5" x="2890" y="10369" z="6272" inVp="1" inMag="1" time="113727859"/>
            <node id="26164" radius="1.5" x="2909" y="10331" z="6274" inVp="1" inMag="1" time="113726001"/>
            <node id="26163" radius="1.5" x="2928" y="10286" z="6274" inVp="1" inMag="1" time="113724317"/>
            <node id="26162" radius="1.5" x="2945" y="10230" z="6274" inVp="1" inMag="1" time="113722298"/>
            <node id="26161" radius="1.5" x="2964" y="10192" z="6275" inVp="1" inMag="1" time="113720134"/>
            <node id="26160" radius="1.5" x="2973" y="10155" z="6277" inVp="1" inMag="1" time="113718066"/>
            <node id="26159" radius="1.5" x="2997" y="10102" z="6279" inVp="1" inMag="1" time="113715089"/>
            <node id="26158" radius="1.5" x="3018" y="10061" z="6281" inVp="1" inMag="1" time="113712673"/>
            <node id="26157" radius="1.5" x="3037" y="10028" z="6285" inVp="1" inMag="1" time="113710595"/>
            <node id="26156" radius="1.5" x="3045" y="10001" z="6287" inVp="1" inMag="1" time="113698137"/>
            <node id="26155" radius="1.5" x="3058" y="9970" z="6291" inVp="1" inMag="1" time="113696122"/>
            <node id="26154" radius="1.5" x="3077" y="9939" z="6298" inVp="1" inMag="1" time="113694293"/>
            <node id="26153" radius="1.5" x="3090" y="9909" z="6298" inVp="1" inMag="1" time="113692215"/>
            <node id="26152" radius="1.5" x="3099" y="9877" z="6304" inVp="1" inMag="1" time="113685431"/>
            <node id="26151" radius="1.5" x="3105" y="9832" z="6304" inVp="1" inMag="1" time="113682953"/>
            <node id="26150" radius="1.5" x="3100" y="9768" z="6308" inVp="1" inMag="1" time="113680009"/>
            <node id="26149" radius="1.5" x="3095" y="9729" z="6304" inVp="1" inMag="1" time="113678088"/>
            <node id="26148" radius="1.5" x="3071" y="9673" z="6304" inVp="1" inMag="1" time="113675565"/>
            <node id="26147" radius="1.5" x="3052" y="9611" z="6313" inVp="1" inMag="1" time="113672566"/>
            <node id="26146" radius="1.5" x="3049" y="9558" z="6323" inVp="1" inMag="1" time="113669896"/>
            <node id="26145" radius="1.5" x="3043" y="9508" z="6337" inVp="1" inMag="1" time="113667646"/>
            <node id="26144" radius="1.5" x="3040" y="9451" z="6346" inVp="1" inMag="1" time="113664772"/>
            <node id="26143" radius="1.5" x="3048" y="9404" z="6349" inVp="1" inMag="1" time="113662275"/>
            <node id="26142" radius="1.5" x="3047" y="9349" z="6358" inVp="1" inMag="1" time="113659764"/>
            <node id="26141" radius="1.5" x="3051" y="9296" z="6364" inVp="1" inMag="1" time="113656991"/>
            <node id="26140" radius="1.5" x="3052" y="9221" z="6370" inVp="1" inMag="1" time="113653827"/>
            <node id="26139" radius="1.5" x="3045" y="9138" z="6375" inVp="1" inMag="1" time="113650539"/>
            <node id="26138" radius="1.5" x="3039" y="9076" z="6374" inVp="1" inMag="1" time="113647498"/>
            <node id="26137" radius="1.5" x="3021" y="9015" z="6364" inVp="1" inMag="1" time="113644747"/>
            <node id="26136" radius="1.5" x="3018" y="8976" z="6348" inVp="1" inMag="1" time="113642698"/>
            <node id="26135" radius="1.5" x="3019" y="8915" z="6338" inVp="1" inMag="1" time="113640320"/>
            <node id="26134" radius="1.5" x="3019" y="8871" z="6325" inVp="1" inMag="1" time="113637818"/>
            <node id="26133" radius="1.5" x="3016" y="8825" z="6312" inVp="0" inMag="1" time="113631349"/>
            <node id="26132" radius="1.5" x="3014" y="8775" z="6289" inVp="0" inMag="1" time="113629787"/>
            <node id="26131" radius="1.5" x="3010" y="8726" z="6265" inVp="0" inMag="1" time="113621105"/>
            <node id="26130" radius="1.5" x="3021" y="8693" z="6252" inVp="0" inMag="1" time="113619640"/>
            <node id="26129" radius="1.5" x="3022" y="8661" z="6242" inVp="0" inMag="1" time="113601525"/>
            <node id="26128" radius="1.5" x="2628" y="15557" z="5442" inVp="1" inMag="1" time="113420276"/>
            <node id="26127" radius="1.5" x="2638" y="15500" z="5448" inVp="1" inMag="1" time="113417430"/>
            <node id="26126" radius="1.5" x="2638" y="15438" z="5452" inVp="1" inMag="1" time="113414519"/>
            <node id="26125" radius="1.5" x="2629" y="15384" z="5460" inVp="1" inMag="1" time="113411998"/>
            <node id="26124" radius="1.5" x="2629" y="15351" z="5473" inVp="1" inMag="1" time="113409741"/>
            <node id="26123" radius="1.5" x="2644" y="15317" z="5471" inVp="1" inMag="1" time="113399125"/>
            <node id="26122" radius="1.5" x="2659" y="15271" z="5481" inVp="1" inMag="1" time="113395949"/>
            <node id="26121" radius="1.5" x="2677" y="15214" z="5482" inVp="1" inMag="1" time="113393351"/>
            <node id="26120" radius="1.5" x="2683" y="15165" z="5476" inVp="1" inMag="1" time="113391233"/>
            <node id="26119" radius="1.5" x="2699" y="15122" z="5477" inVp="0" inMag="1" time="113388339"/>
            <node id="26118" radius="1.5" x="2715" y="15078" z="5469" inVp="0" inMag="1" time="113386442"/>
            <node id="26117" radius="5" x="2788" y="14993" z="5448" inVp="1" inMag="1" time="113312820"/>
            <node id="26116" radius="1.5" x="2748" y="15014" z="5457" inVp="1" inMag="1" time="113310141"/>
            <node id="26115" radius="1.5" x="2762" y="14961" z="5443" inVp="1" inMag="1" time="113307688"/>
            <node id="26114" radius="1.5" x="2766" y="14936" z="5433" inVp="1" inMag="1" time="113306171"/>
            <node id="26113" radius="1.5" x="2779" y="14905" z="5429" inVp="1" inMag="1" time="113304242"/>
            <node id="26112" radius="1.5" x="2749" y="14860" z="5417" inVp="2" inMag="1" time="113297354"/>
            <node id="26111" radius="1.5" x="2726" y="14797" z="5409" inVp="1" inMag="1" time="113267467"/>
            <node id="26110" radius="5" x="2724" y="14846" z="5330" inVp="1" inMag="1" time="113253914"/>
            <node id="26109" radius="1.5" x="2746" y="14852" z="5334" inVp="0" inMag="1" time="113231383"/>
            <node id="26108" radius="1.5" x="2729" y="14817" z="5347" inVp="0" inMag="1" time="113229968"/>
            <node id="26107" radius="1.5" x="2722" y="14771" z="5366" inVp="1" inMag="1" time="113227778"/>
            <node id="26106" radius="1.5" x="2721" y="14754" z="5384" inVp="1" inMag="1" time="113225792"/>
            <node id="26105" radius="1.5" x="2724" y="14747" z="5402" inVp="1" inMag="1" time="113187691"/>
            <node id="26104" radius="1.5" x="2722" y="14698" z="5408" inVp="1" inMag="1" time="113170070"/>
            <node id="26103" radius="1.5" x="2727" y="14656" z="5410" inVp="1" inMag="1" time="113168217"/>
            <node id="26102" radius="1.5" x="2718" y="14595" z="5421" inVp="1" inMag="1" time="113166310"/>
            <node id="26101" radius="1.5" x="2728" y="14550" z="5423" inVp="1" inMag="1" time="113164486"/>
            <node id="26100" radius="1.5" x="2721" y="14498" z="5427" inVp="1" inMag="1" time="113162487"/>
            <node id="26099" radius="1.5" x="2699" y="14430" z="5441" inVp="1" inMag="1" time="113159715"/>
            <node id="26098" radius="1.5" x="2657" y="14378" z="5452" inVp="1" inMag="1" time="113157281"/>
            <node id="26097" radius="1.5" x="2645" y="14329" z="5457" inVp="1" inMag="1" time="113155169"/>
            <node id="26096" radius="1.5" x="2648" y="14269" z="5474" inVp="1" inMag="1" time="113152481"/>
            <node id="26095" radius="1.5" x="2662" y="14240" z="5489" inVp="1" inMag="1" time="113150530"/>
            <node id="26094" radius="1.5" x="2665" y="14183" z="5495" inVp="1" inMag="1" time="113147235"/>
            <node id="26093" radius="1.5" x="2669" y="14142" z="5501" inVp="1" inMag="1" time="113140012"/>
            <node id="26092" radius="1.5" x="2683" y="14125" z="5499" inVp="1" inMag="1" time="113126245"/>
            <node id="26091" radius="5" x="2746" y="14035" z="5494" inVp="0" inMag="1" time="112874306"/>
            <node id="26090" radius="5" x="2630" y="14026" z="5481" inVp="0" inMag="1" time="112861041"/>
            <node id="26089" radius="5" x="2723" y="14112" z="5490" inVp="0" inMag="1" time="112836895"/>
            <node id="26088" radius="1.5" x="2683" y="14061" z="5486" inVp="1" inMag="1" time="112781448"/>
            <node id="26087" radius="1.5" x="2669" y="13992" z="5486" inVp="1" inMag="1" time="112777707"/>
            <node id="26086" radius="1.5" x="2666" y="13945" z="5482" inVp="1" inMag="1" time="112775765"/>
            <node id="26085" radius="1.5" x="2663" y="13879" z="5469" inVp="1" inMag="1" time="112762603"/>
            <node id="26084" radius="1.5" x="2664" y="13827" z="5463" inVp="1" inMag="1" time="112760958"/>
            <node id="26083" radius="1.5" x="2667" y="13783" z="5459" inVp="1" inMag="1" time="112759180"/>
            <node id="26082" radius="1.5" x="2661" y="13708" z="5469" inVp="1" inMag="1" time="112756177"/>
            <node id="26081" radius="1.5" x="2671" y="13666" z="5470" inVp="1" inMag="1" time="112754060"/>
            <node id="26080" radius="1.5" x="2681" y="13614" z="5473" inVp="1" inMag="1" time="112751562"/>
            <node id="26079" radius="1.5" x="2685" y="13569" z="5467" inVp="1" inMag="1" time="112749256"/>
            <node id="26078" radius="1.5" x="2665" y="13522" z="5456" inVp="1" inMag="1" time="112747134"/>
            <node id="26077" radius="1.5" x="2644" y="13495" z="5456" inVp="0" inMag="1" time="112744891"/>
            <node id="26076" radius="1.5" x="2623" y="13476" z="5459" inVp="0" inMag="1" time="112729042"/>
            <node id="26075" radius="1.5" x="2575" y="13451" z="5435" inVp="1" inMag="1" time="112719752"/>
            <node id="26074" radius="1.5" x="2555" y="13407" z="5428" inVp="1" inMag="1" time="112717695"/>
            <node id="26073" radius="1.5" x="2560" y="13366" z="5422" inVp="1" inMag="1" time="112715385"/>
            <node id="26072" radius="1.5" x="2559" y="13314" z="5412" inVp="1" inMag="1" time="112703923"/>
            <node id="26071" radius="1.5" x="2575" y="13261" z="5403" inVp="1" inMag="1" time="112701567"/>
            <node id="26070" radius="1.5" x="2586" y="13216" z="5395" inVp="1" inMag="1" time="112699345"/>
            <node id="26069" radius="1.5" x="2590" y="13175" z="5382" inVp="1" inMag="1" time="112697253"/>
            <node id="26068" radius="1.5" x="2603" y="13126" z="5373" inVp="1" inMag="1" time="112694771"/>
            <node id="26067" radius="1.5" x="2623" y="13064" z="5373" inVp="1" inMag="1" time="112692093"/>
            <node id="26066" radius="1.5" x="2632" y="13038" z="5372" inVp="0" inMag="1" time="112675288"/>
            <node id="26065" radius="1.5" x="2654" y="12950" z="5365" inVp="1" inMag="1" time="112664041"/>
            <node id="26064" radius="1.5" x="2662" y="12918" z="5366" inVp="0" inMag="1" time="112658126"/>
            <node id="26063" radius="5" x="2689" y="12947" z="5425" inVp="0" inMag="1" time="112606992"/>
            <node id="26062" radius="1.5" x="2720" y="12981" z="5406" inVp="0" inMag="1" time="112592353"/>
            <node id="26061" radius="1.5" x="2725" y="12944" z="5401" inVp="0" inMag="1" time="112590971"/>
            <node id="26060" radius="1.5" x="2718" y="12917" z="5388" inVp="0" inMag="1" time="112588345"/>
            <node id="25916" radius="5" x="2561" y="14784" z="4681" inVp="2" inMag="1" time="57023338"/>
            <node id="25915" radius="1.5" x="2558" y="14743" z="4703" inVp="1" inMag="1" time="57008623"/>
            <node id="25914" radius="1.5" x="2560" y="14652" z="4714" inVp="1" inMag="1" time="57004502"/>
            <node id="25913" radius="1.5" x="2566" y="14604" z="4728" inVp="1" inMag="1" time="57002535"/>
            <node id="25912" radius="1.5" x="2559" y="14565" z="4740" inVp="1" inMag="1" time="57000552"/>
            <node id="25911" radius="1.5" x="2561" y="14517" z="4754" inVp="1" inMag="1" time="56998351"/>
            <node id="25910" radius="1.5" x="2561" y="14473" z="4769" inVp="1" inMag="1" time="56996849"/>
            <node id="25909" radius="1.5" x="2541" y="14425" z="4779" inVp="1" inMag="1" time="56995353"/>
            <node id="25908" radius="1.5" x="2531" y="14378" z="4784" inVp="1" inMag="1" time="56993904"/>
            <node id="25907" radius="1.5" x="2530" y="14307" z="4780" inVp="1" inMag="1" time="56991152"/>
            <node id="25906" radius="1.5" x="2541" y="14253" z="4783" inVp="1" inMag="1" time="56989026"/>
            <node id="25905" radius="1.5" x="2554" y="14207" z="4786" inVp="1" inMag="1" time="56987002"/>
            <node id="25904" radius="1.5" x="2570" y="14170" z="4791" inVp="1" inMag="1" time="56985117"/>
            <node id="25903" radius="1.5" x="2570" y="14127" z="4799" inVp="1" inMag="1" time="56983340"/>
            <node id="25902" radius="1.5" x="2581" y="14089" z="4811" inVp="1" inMag="1" time="56981367"/>
            <node id="25901" radius="1.5" x="2592" y="14032" z="4829" inVp="1" inMag="1" time="56979008"/>
            <node id="25900" radius="1.5" x="2611" y="13998" z="4845" inVp="1" inMag="1" time="56977272"/>
            <node id="25899" radius="1.5" x="2602" y="13940" z="4855" inVp="1" inMag="1" time="56974765"/>
            <node id="25898" radius="1.5" x="2602" y="13884" z="4875" inVp="1" inMag="1" time="55998136"/>
            <node id="25897" radius="1.5" x="2596" y="13820" z="4900" inVp="1" inMag="1" time="55994826"/>
            <node id="25896" radius="1.5" x="2593" y="13794" z="4917" inVp="1" inMag="1" time="55992031"/>
            <node id="25895" radius="1.5" x="2612" y="13754" z="4923" inVp="1" inMag="1" time="55983289"/>
            <node id="25894" radius="1.5" x="2631" y="13690" z="4943" inVp="1" inMag="1" time="55980479"/>
            <node id="25893" radius="1.5" x="2630" y="13654" z="4962" inVp="1" inMag="1" time="55974710"/>
            <node id="25892" radius="1.5" x="2636" y="13591" z="4981" inVp="1" inMag="1" time="55971963"/>
            <node id="25891" radius="1.5" x="2641" y="13552" z="4981" inVp="1" inMag="1" time="55969902"/>
            <node id="25890" radius="1.5" x="2644" y="13515" z="4988" inVp="1" inMag="1" time="55968685"/>
            <node id="25889" radius="1.5" x="2647" y="13457" z="4990" inVp="1" inMag="1" time="55966415"/>
            <node id="25888" radius="1.5" x="2656" y="13389" z="4989" inVp="1" inMag="1" time="55963743"/>
            <node id="25887" radius="1.5" x="2657" y="13309" z="4994" inVp="1" inMag="1" time="55960874"/>
            <node id="25886" radius="1.5" x="2667" y="13257" z="4998" inVp="1" inMag="1" time="55958652"/>
            <node id="25885" radius="1.5" x="2699" y="13206" z="4999" inVp="1" inMag="1" time="55950782"/>
            <node id="25884" radius="1.5" x="2681" y="13174" z="4996" inVp="1" inMag="1" time="55812825"/>
            <node id="25883" radius="1.5" x="2655" y="13081" z="4989" inVp="1" inMag="1" time="55808902"/>
            <node id="25882" radius="1.5" x="2643" y="13044" z="4987" inVp="1" inMag="1" time="55806828"/>
            <node id="25881" radius="1.5" x="2645" y="12986" z="4986" inVp="1" inMag="1" time="55803777"/>
            <node id="25880" radius="1.5" x="2634" y="12943" z="4977" inVp="1" inMag="1" time="55801763"/>
            <node id="25879" radius="1.5" x="2623" y="12892" z="4968" inVp="1" inMag="1" time="55796326"/>
            <node id="25878" radius="1.5" x="2625" y="12820" z="4957" inVp="0" inMag="1" time="55793182"/>
            <node id="25877" radius="1.5" x="2625" y="12781" z="4949" inVp="0" inMag="1" time="55790387"/>
            <node id="25876" radius="5" x="2619" y="12717" z="4943" inVp="0" inMag="1" time="55774589"/>
            <node id="25875" radius="1.5" x="2631" y="12758" z="4946" inVp="1" inMag="1" time="55012704"/>
            <node id="25874" radius="1.5" x="2595" y="12710" z="4940" inVp="1" inMag="1" time="55007605"/>
            <node id="25873" radius="1.5" x="2581" y="12644" z="4932" inVp="1" inMag="1" time="55004699"/>
            <node id="25872" radius="1.5" x="2571" y="12575" z="4923" inVp="1" inMag="1" time="54997313"/>
            <node id="25871" radius="1.5" x="2565" y="12522" z="4916" inVp="1" inMag="1" time="54994639"/>
            <node id="25870" radius="1.5" x="2569" y="12471" z="4909" inVp="1" inMag="1" time="54991829"/>
            <node id="25869" radius="1.5" x="2575" y="12429" z="4904" inVp="0" inMag="1" time="54988970"/>
            <node id="25868" radius="1.5" x="2582" y="12378" z="4899" inVp="0" inMag="1" time="54982893"/>
            <node id="25867" radius="1.5" x="2601" y="12340" z="4894" inVp="0" inMag="1" time="54978960"/>
            <node id="25866" radius="1.5" x="2529" y="15497" z="4367" inVp="1" inMag="1" time="54950084"/>
            <node id="25865" radius="1.5" x="2546" y="15445" z="4376" inVp="1" inMag="1" time="54946560"/>
            <node id="25864" radius="1.5" x="2562" y="15374" z="4388" inVp="1" inMag="1" time="54943314"/>
            <node id="25863" radius="1.5" x="2564" y="15293" z="4404" inVp="1" inMag="1" time="54939804"/>
            <node id="25862" radius="1.5" x="2560" y="15260" z="4416" inVp="1" inMag="1" time="54932451"/>
            <node id="25861" radius="1.5" x="2553" y="15203" z="4432" inVp="1" inMag="1" time="54929543"/>
            <node id="25860" radius="1.5" x="2558" y="15128" z="4442" inVp="1" inMag="1" time="54926460"/>
            <node id="25859" radius="1.5" x="2570" y="15051" z="4453" inVp="1" inMag="1" time="54923182"/>
            <node id="25858" radius="1.5" x="2563" y="14969" z="4463" inVp="1" inMag="1" time="54920317"/>
            <node id="25857" radius="1.5" x="2563" y="14886" z="4473" inVp="1" inMag="1" time="54917135"/>
            <node id="25856" radius="1.5" x="2567" y="14806" z="4482" inVp="1" inMag="1" time="54910596"/>
            <node id="25855" radius="1.5" x="2570" y="14747" z="4496" inVp="1" inMag="1" time="54908027"/>
            <node id="25854" radius="1.5" x="2575" y="14707" z="4511" inVp="1" inMag="1" time="54896897"/>
            <node id="25853" radius="1.5" x="2590" y="14638" z="4525" inVp="1" inMag="1" time="54888682"/>
            <node id="25852" radius="1.5" x="2614" y="14598" z="4536" inVp="1" inMag="1" time="54886666"/>
            <node id="25851" radius="1.5" x="2627" y="14551" z="4553" inVp="0" inMag="1" time="54873109"/>
            <node id="25850" radius="1.5" x="2626" y="14481" z="4573" inVp="0" inMag="1" time="54871381"/>
            <node id="25849" radius="1.5" x="2631" y="14429" z="4583" inVp="0" inMag="1" time="54870235"/>
            <node id="25848" radius="1.5" x="2632" y="14376" z="4601" inVp="0" inMag="1" time="54868300"/>
            <node id="25847" radius="5" x="2630" y="14319" z="4604" inVp="0" inMag="1" time="54833101"/>
            <node id="25846" radius="1.5" x="2631" y="14345" z="4618" inVp="1" inMag="1" time="54822377"/>
            <node id="25845" radius="1.5" x="2633" y="14309" z="4637" inVp="1" inMag="1" time="54816938"/>
            <node id="25844" radius="1.5" x="2640" y="14270" z="4654" inVp="1" inMag="1" time="54814755"/>
            <node id="25843" radius="1.5" x="2610" y="14441" z="4715" inVp="1" inMag="1" time="54804850"/>
            <node id="25842" radius="1.5" x="2635" y="14395" z="4712" inVp="1" inMag="1" time="54802409"/>
            <node id="25841" radius="1.5" x="2646" y="14370" z="4709" inVp="1" inMag="1" time="54800152"/>
            <node id="25840" radius="1.5" x="2623" y="14331" z="4696" inVp="1" inMag="1" time="54791871"/>
            <node id="25839" radius="5" x="2596" y="14383" z="4695" inVp="0" inMag="1" time="54769526"/>
            <node id="25838" radius="1.5" x="2632" y="14287" z="4679" inVp="1" inMag="1" time="54743959"/>
            <node id="25837" radius="1.5" x="2640" y="14266" z="4672" inVp="1" inMag="1" time="54742342"/>
            <node id="25836" radius="1.5" x="2648" y="14229" z="4667" inVp="1" inMag="1" time="54724489"/>
            <node id="25835" radius="1.5" x="2642" y="14173" z="4680" inVp="1" inMag="1" time="54722127"/>
            <node id="25834" radius="1.5" x="2639" y="14112" z="4680" inVp="1" inMag="1" time="54719604"/>
            <node id="25833" radius="1.5" x="2650" y="14072" z="4688" inVp="1" inMag="1" time="54575814"/>
            <node id="25832" radius="1.5" x="2673" y="14036" z="4702" inVp="1" inMag="1" time="54573747"/>
            <node id="25831" radius="1.5" x="2679" y="13981" z="4710" inVp="1" inMag="1" time="54571283"/>
            <node id="25830" radius="1.5" x="2670" y="13923" z="4712" inVp="1" inMag="1" time="54565189"/>
            <node id="25829" radius="1.5" x="2669" y="13871" z="4711" inVp="0" inMag="1" time="54562322"/>
            <node id="25828" radius="1.5" x="2670" y="13828" z="4716" inVp="0" inMag="1" time="54559622"/>
            <node id="25827" radius="5" x="2704" y="13696" z="4723" inVp="0" inMag="1" time="54282817"/>
            <node id="25826" radius="1.5" x="2662" y="13731" z="4718" inVp="1" inMag="1" time="54207657"/>
            <node id="25825" radius="1.5" x="2621" y="13681" z="4714" inVp="1" inMag="1" time="54203065"/>
            <node id="25824" radius="1.5" x="2607" y="13647" z="4707" inVp="1" inMag="1" time="54201241"/>
            <node id="25823" radius="1.5" x="2583" y="13623" z="4712" inVp="1" inMag="1" time="54199643"/>
            <node id="25822" radius="1.5" x="2573" y="13608" z="4707" inVp="1" inMag="1" time="54187203"/>
            <node id="25821" radius="1.5" x="2560" y="13550" z="4701" inVp="1" inMag="1" time="54184509"/>
            <node id="25820" radius="1.5" x="2557" y="13496" z="4698" inVp="1" inMag="1" time="54182150"/>
            <node id="25819" radius="1.5" x="2562" y="13421" z="4702" inVp="1" inMag="1" time="54166035"/>
            <node id="25818" radius="1.5" x="2569" y="13338" z="4708" inVp="1" inMag="1" time="54162332"/>
            <node id="25817" radius="1.5" x="2567" y="13268" z="4717" inVp="1" inMag="1" time="54159241"/>
            <node id="25816" radius="1.5" x="2564" y="13199" z="4724" inVp="1" inMag="1" time="54153448"/>
            <node id="25815" radius="1.5" x="2596" y="13126" z="4728" inVp="1" inMag="1" time="54150230"/>
            <node id="25814" radius="1.5" x="2603" y="13037" z="4742" inVp="1" inMag="1" time="54146894"/>
            <node id="25813" radius="1.5" x="2609" y="12975" z="4756" inVp="1" inMag="1" time="54144360"/>
            <node id="25812" radius="1.5" x="2611" y="12888" z="4778" inVp="1" inMag="1" time="54140860"/>
            <node id="25811" radius="1.5" x="2615" y="12834" z="4790" inVp="1" inMag="1" time="54137998"/>
            <node id="25810" radius="1.5" x="2631" y="12783" z="4808" inVp="1" inMag="1" time="54135497"/>
            <node id="25809" radius="1.5" x="2643" y="12745" z="4821" inVp="1" inMag="1" time="54124988"/>
            <node id="25808" radius="1.5" x="2633" y="12694" z="4832" inVp="1" inMag="1" time="54122564"/>
            <node id="25807" radius="1.5" x="2630" y="12646" z="4832" inVp="1" inMag="1" time="54120468"/>
            <node id="25806" radius="1.5" x="2609" y="12609" z="4840" inVp="1" inMag="1" time="54118196"/>
            <node id="25805" radius="1.5" x="2632" y="12561" z="4846" inVp="1" inMag="1" time="54111754"/>
            <node id="25804" radius="1.5" x="2639" y="12501" z="4848" inVp="1" inMag="1" time="54108825"/>
            <node id="25803" radius="1.5" x="2626" y="12427" z="4857" inVp="1" inMag="1" time="54106139"/>
            <node id="25802" radius="1.5" x="2640" y="12381" z="4866" inVp="1" inMag="1" time="54103916"/>
            <node id="25801" radius="1.5" x="2626" y="12326" z="4884" inVp="1" inMag="1" time="54089115"/>
            <node id="25800" radius="1.5" x="2622" y="12287" z="4884" inVp="1" inMag="1" time="54084207"/>
            <node id="25799" radius="1.5" x="2618" y="12224" z="4880" inVp="1" inMag="1" time="54064352"/>
            <node id="25798" radius="1.5" x="2624" y="12158" z="4880" inVp="1" inMag="1" time="54062411"/>
            <node id="25797" radius="1.5" x="2628" y="12106" z="4877" inVp="1" inMag="1" time="54060777"/>
            <node id="25796" radius="1.5" x="2644" y="12020" z="4873" inVp="1" inMag="1" time="54057685"/>
            <node id="25795" radius="1.5" x="2667" y="11930" z="4873" inVp="1" inMag="1" time="54043793"/>
            <node id="25794" radius="1.5" x="2671" y="11836" z="4882" inVp="1" inMag="1" time="54039111"/>
            <node id="25793" radius="1.5" x="2664" y="11735" z="4892" inVp="1" inMag="1" time="54034881"/>
            <node id="25792" radius="1.5" x="2650" y="11673" z="4901" inVp="1" inMag="1" time="54032164"/>
            <node id="25791" radius="1.5" x="2630" y="11608" z="4919" inVp="1" inMag="1" time="54029313"/>
            <node id="25790" radius="1.5" x="2614" y="11566" z="4941" inVp="1" inMag="1" time="54027080"/>
            <node id="25789" radius="1.5" x="2642" y="11474" z="4972" inVp="1" inMag="1" time="54023301"/>
            <node id="25788" radius="1.5" x="2664" y="11409" z="4994" inVp="1" inMag="1" time="54020069"/>
            <node id="25787" radius="1.5" x="2682" y="11353" z="5008" inVp="1" inMag="1" time="54017964"/>
            <node id="25786" radius="1.5" x="2702" y="11307" z="5030" inVp="1" inMag="1" time="54013338"/>
            <node id="25785" radius="1.5" x="2712" y="11269" z="5060" inVp="1" inMag="1" time="53987240"/>
            <node id="25784" radius="1.5" x="2720" y="11239" z="5090" inVp="1" inMag="1" time="53984409"/>
            <node id="25783" radius="1.5" x="2716" y="11218" z="5105" inVp="0" inMag="1" time="53972174"/>
            <node id="25782" radius="1.5" x="2705" y="11150" z="5129" inVp="0" inMag="1" time="53945068"/>
            <node id="25781" radius="1.5" x="2709" y="11073" z="5155" inVp="0" inMag="1" time="53943584"/>
            <node id="25780" radius="1.5" x="2705" y="10998" z="5182" inVp="0" inMag="1" time="53940846"/>
            <node id="25779" radius="1.5" x="2691" y="10912" z="5217" inVp="0" inMag="1" time="53937212"/>
            <node id="25778" radius="1.5" x="2670" y="10823" z="5246" inVp="0" inMag="1" time="53935574"/>
            <node id="25777" radius="1.5" x="2673" y="10753" z="5280" inVp="0" inMag="1" time="53933790"/>
            <node id="25776" radius="1.5" x="2673" y="10697" z="5305" inVp="0" inMag="1" time="53932201"/>
            <node id="25775" radius="1.5" x="2674" y="10638" z="5341" inVp="1" inMag="1" time="53928462"/>
            <node id="25774" radius="1.5" x="2670" y="10568" z="5368" inVp="1" inMag="1" time="53920742"/>
            <node id="25773" radius="1.5" x="2662" y="10500" z="5382" inVp="0" inMag="1" time="53914073"/>
            <node id="25772" radius="1.5" x="2684" y="10451" z="5403" inVp="0" inMag="1" time="53911593"/>
            <node id="25771" radius="1.5" x="2692" y="10353" z="5429" inVp="0" inMag="1" time="53908643"/>
            <node id="25770" radius="1.5" x="2710" y="10285" z="5454" inVp="0" inMag="1" time="53907153"/>
            <node id="25769" radius="1.5" x="2705" y="10211" z="5472" inVp="0" inMag="1" time="53905759"/>
            <node id="25768" radius="1.5" x="2695" y="10131" z="5501" inVp="0" inMag="1" time="53904102"/>
            <node id="25767" radius="1.5" x="2698" y="10073" z="5529" inVp="0" inMag="1" time="53902376"/>
            <node id="25766" radius="1.5" x="2710" y="10023" z="5565" inVp="0" inMag="1" time="53900237"/>
            <node id="25765" radius="1.5" x="2717" y="9984" z="5607" inVp="0" inMag="1" time="53898221"/>
            <node id="25764" radius="1.5" x="2736" y="9944" z="5644" inVp="0" inMag="1" time="53896246"/>
            <node id="25763" radius="1.5" x="2748" y="9897" z="5675" inVp="0" inMag="1" time="53894608"/>
            <node id="25762" radius="1.5" x="2754" y="9862" z="5719" inVp="0" inMag="1" time="53892461"/>
            <node id="25761" radius="1.5" x="2773" y="9814" z="5761" inVp="0" inMag="1" time="53890314"/>
            <node id="25760" radius="1.5" x="2791" y="9757" z="5783" inVp="0" inMag="1" time="53888821"/>
            <node id="25759" radius="1.5" x="2782" y="9703" z="5818" inVp="0" inMag="1" time="53887218"/>
            <node id="25758" radius="1.5" x="2779" y="9654" z="5854" inVp="0" inMag="1" time="53885374"/>
            <node id="25757" radius="1.5" x="2781" y="9597" z="5877" inVp="0" inMag="1" time="53883972"/>
            <node id="25756" radius="1.5" x="2779" y="9544" z="5898" inVp="0" inMag="1" time="53882260"/>
            <node id="25755" radius="1.5" x="2793" y="9454" z="5921" inVp="0" inMag="1" time="53880458"/>
            <node id="25754" radius="1.5" x="2796" y="9375" z="5944" inVp="1" inMag="1" time="53848290"/>
            <node id="25753" radius="1.5" x="2799" y="9321" z="5954" inVp="1" inMag="1" time="53839542"/>
            <node id="25752" radius="1.5" x="2799" y="9289" z="5973" inVp="1" inMag="1" time="53837733"/>
            <node id="25751" radius="1.5" x="2774" y="9247" z="5991" inVp="1" inMag="1" time="53835968"/>
            <node id="25750" radius="1.5" x="2778" y="9190" z="6006" inVp="1" inMag="1" time="53826540"/>
            <node id="25749" radius="1.5" x="2793" y="9132" z="6029" inVp="1" inMag="1" time="53823864"/>
            <node id="25748" radius="1.5" x="2808" y="9087" z="6043" inVp="1" inMag="1" time="53821812"/>
            <node id="25747" radius="1.5" x="2854" y="9034" z="6070" inVp="1" inMag="1" time="53819181"/>
            <node id="25746" radius="1.5" x="2878" y="9003" z="6083" inVp="1" inMag="1" time="53816982"/>
            <node id="25745" radius="1.5" x="2903" y="8952" z="6100" inVp="1" inMag="1" time="53814300"/>
            <node id="25744" radius="1.5" x="2916" y="8890" z="6127" inVp="1" inMag="1" time="53811544"/>
            <node id="25743" radius="1.5" x="2940" y="8838" z="6149" inVp="1" inMag="1" time="53809076"/>
            <node id="25742" radius="1.5" x="2965" y="8783" z="6168" inVp="1" inMag="1" time="53806235"/>
            <node id="25741" radius="1.5" x="2976" y="8745" z="6185" inVp="1" inMag="1" time="53803792"/>
            <node id="25740" radius="1.5" x="3002" y="8693" z="6213" inVp="1" inMag="1" time="53801541"/>
            <node id="25739" radius="1.5" x="3019" y="8654" z="6234" inVp="1" inMag="1" time="53795428"/>
            <node id="25738" radius="1.5" x="3032" y="8592" z="6240" inVp="1" inMag="1" time="53792939"/>
            <node id="25737" radius="1.5" x="3051" y="8547" z="6246" inVp="1" inMag="1" time="53790950"/>
            <node id="25736" radius="1.5" x="3073" y="8505" z="6248" inVp="1" inMag="1" time="53786282"/>
            <node id="25735" radius="1.5" x="3100" y="8422" z="6261" inVp="1" inMag="1" time="53782864"/>
            <node id="25734" radius="1.5" x="3115" y="8342" z="6276" inVp="1" inMag="1" time="53779300"/>
            <node id="25733" radius="1.5" x="3125" y="8266" z="6291" inVp="1" inMag="1" time="53776083"/>
            <node id="25732" radius="1.5" x="3116" y="8185" z="6314" inVp="1" inMag="1" time="53772691"/>
            <node id="25731" radius="1.5" x="3105" y="8121" z="6336" inVp="1" inMag="1" time="53769965"/>
            <node id="25730" radius="1.5" x="3082" y="8079" z="6341" inVp="1" inMag="1" time="53758914"/>
            <node id="25729" radius="1.5" x="3050" y="8033" z="6358" inVp="1" inMag="1" time="53756570"/>
            <node id="25728" radius="1.5" x="3027" y="7987" z="6364" inVp="1" inMag="1" time="53754308"/>
            <node id="25727" radius="1.5" x="2996" y="7941" z="6374" inVp="1" inMag="1" time="53747192"/>
            <node id="25726" radius="1.5" x="2977" y="7910" z="6385" inVp="1" inMag="1" time="53745472"/>
            <node id="25725" radius="1.5" x="2966" y="7870" z="6403" inVp="1" inMag="1" time="53743730"/>
            <node id="25724" radius="1.5" x="2936" y="7806" z="6439" inVp="1" inMag="1" time="53724114"/>
            <node id="25723" radius="1.5" x="2949" y="7762" z="6451" inVp="1" inMag="1" time="53721945"/>
            <node id="25722" radius="1.5" x="2961" y="7678" z="6475" inVp="1" inMag="1" time="53718219"/>
            <node id="25721" radius="1.5" x="2961" y="7644" z="6490" inVp="1" inMag="1" time="53715575"/>
            <node id="25720" radius="1.5" x="2964" y="7631" z="6489" inVp="1" inMag="1" time="53697971"/>
            <node id="25719" radius="1.5" x="2961" y="7566" z="6502" inVp="1" inMag="1" time="53695029"/>
            <node id="25718" radius="1.5" x="2959" y="7491" z="6511" inVp="1" inMag="1" time="53691723"/>
            <node id="25717" radius="1.5" x="2955" y="7401" z="6521" inVp="1" inMag="1" time="53688131"/>
            <node id="25716" radius="1.5" x="2959" y="7356" z="6526" inVp="0" inMag="1" time="53685081"/>
            <node id="25715" radius="1.5" x="2944" y="7281" z="6530" inVp="1" inMag="1" time="53632118"/>
            <node id="25714" radius="1.5" x="2971" y="7248" z="6549" inVp="1" inMag="1" time="53625360"/>
            <node id="25713" radius="1.5" x="2994" y="7170" z="6545" inVp="1" inMag="1" time="53622150"/>
            <node id="25712" radius="1.5" x="3015" y="7114" z="6540" inVp="1" inMag="1" time="53619862"/>
            <node id="25711" radius="1.5" x="3036" y="7067" z="6538" inVp="1" inMag="1" time="53613463"/>
            <node id="25710" radius="1.5" x="3046" y="7030" z="6531" inVp="1" inMag="1" time="53599884"/>
            <node id="25706" radius="1.5" x="2926" y="7080" z="6413" inVp="1" inMag="1" time="52946094"/>
            <node id="25705" radius="1.5" x="2939" y="7048" z="6415" inVp="1" inMag="1" time="52944332"/>
            <node id="25704" radius="1.5" x="2931" y="6990" z="6419" inVp="1" inMag="1" time="52942003"/>
            <node id="25703" radius="1.5" x="2924" y="6961" z="6429" inVp="2" inMag="1" time="52922682"/>
            <node id="25697" radius="1.5" x="3097" y="6746" z="6504" inVp="2" inMag="1" time="52890528"/>
            <node id="25696" radius="1.5" x="3129" y="6661" z="6506" inVp="2" inMag="1" time="52889033"/>
            <node id="25695" radius="1.5" x="3174" y="6594" z="6518" inVp="2" inMag="1" time="52887201"/>
            <node id="25694" radius="1.5" x="3221" y="6534" z="6520" inVp="2" inMag="1" time="52883634"/>
            <node id="25693" radius="1.5" x="3253" y="6464" z="6518" inVp="2" inMag="1" time="52880415"/>
            <node id="25692" radius="1.5" x="3253" y="6404" z="6518" inVp="2" inMag="1" time="52879250"/>
            <node id="25691" radius="1.5" x="3266" y="6350" z="6530" inVp="2" inMag="1" time="52865167"/>
            <node id="25690" radius="1.5" x="3282" y="6282" z="6539" inVp="2" inMag="1" time="52863130"/>
            <node id="25689" radius="1.5" x="3292" y="6222" z="6544" inVp="2" inMag="1" time="52855745"/>
            <node id="25688" radius="1.5" x="3329" y="6172" z="6539" inVp="2" inMag="1" time="52852127"/>
            <node id="25687" radius="1.5" x="3379" y="6126" z="6528" inVp="2" inMag="1" time="52849644"/>
            <node id="25686" radius="1.5" x="3433" y="6066" z="6516" inVp="2" inMag="1" time="52847131"/>
            <node id="25685" radius="1.5" x="3463" y="6025" z="6502" inVp="2" inMag="1" time="52842111"/>
            <node id="25684" radius="1.5" x="3491" y="5958" z="6485" inVp="2" inMag="1" time="52840375"/>
            <node id="25683" radius="1.5" x="3529" y="5905" z="6478" inVp="2" inMag="1" time="52838201"/>
            <node id="25682" radius="1.5" x="3600" y="5842" z="6467" inVp="0" inMag="1" time="52813873"/>
            <node id="25681" radius="1.5" x="3673" y="5805" z="6447" inVp="0" inMag="1" time="52812206"/>
            <node id="25680" radius="1.5" x="3740" y="5758" z="6432" inVp="0" inMag="1" time="52810853"/>
            <node id="25679" radius="1.5" x="3789" y="5714" z="6413" inVp="0" inMag="1" time="52809196"/>
            <node id="25678" radius="1.5" x="3812" y="5671" z="6394" inVp="0" inMag="1" time="52807298"/>
            <node id="25677" radius="1.5" x="2746" y="6732" z="5936" inVp="0" inMag="1" time="52712957"/>
            <node id="25676" radius="1.5" x="2766" y="6722" z="5955" inVp="0" inMag="1" time="52710933"/>
            <node id="25675" radius="1.5" x="2777" y="6698" z="5974" inVp="1" inMag="1" time="52701054"/>
            <node id="25674" radius="1.5" x="2794" y="6671" z="5979" inVp="1" inMag="1" time="52699346"/>
            <node id="25673" radius="1.5" x="2820" y="6640" z="5987" inVp="1" inMag="1" time="52694026"/>
            <node id="25672" radius="1.5" x="2847" y="6607" z="5987" inVp="1" inMag="1" time="52687196"/>
            <node id="25671" radius="1.5" x="2861" y="6567" z="6002" inVp="0" inMag="1" time="52684526"/>
            <node id="25670" radius="1.5" x="2879" y="6526" z="6008" inVp="0" inMag="1" time="52682384"/>
            <node id="25669" radius="1.5" x="2896" y="6493" z="6014" inVp="0" inMag="1" time="52680294"/>
            <node id="25668" radius="1.5" x="2907" y="6439" z="6020" inVp="0" inMag="1" time="52660291"/>
            <node id="25667" radius="1.5" x="2923" y="6367" z="6016" inVp="0" inMag="1" time="52657587"/>
            <node id="25666" radius="1.5" x="2975" y="6348" z="6018" inVp="0" inMag="1" time="52635718"/>
            <node id="25665" radius="1.5" x="2787" y="6177" z="6074" inVp="0" inMag="1" time="52409725"/>
            <node id="25664" radius="1.5" x="2803" y="6163" z="6074" inVp="0" inMag="1" time="52404838"/>
            <node id="25663" radius="1.5" x="2829" y="6143" z="6069" inVp="0" inMag="1" time="52399709"/>
            <node id="25662" radius="1.5" x="2831" y="6129" z="6059" inVp="2" inMag="1" time="52382648"/>
            <node id="25661" radius="1.5" x="2842" y="6121" z="6040" inVp="2" inMag="1" time="52374002"/>
            <node id="25660" radius="1.5" x="2880" y="6130" z="6029" inVp="2" inMag="1" time="52367292"/>
            <node id="25659" radius="1.5" x="2879" y="6130" z="6030" inVp="0" inMag="1" time="52356448"/>
            <node id="25658" radius="1.5" x="2931" y="6147" z="6032" inVp="0" inMag="1" time="52354655"/>
            <node id="25657" radius="1.5" x="2945" y="6161" z="6049" inVp="0" inMag="1" time="52352329"/>
            <node id="25656" radius="1.5" x="2958" y="6202" z="6056" inVp="1" inMag="1" time="52312499"/>
            <node id="25655" radius="1.5" x="2984" y="6246" z="6055" inVp="1" inMag="1" time="52038898"/>
            <node id="25654" radius="1.5" x="2997" y="6295" z="6048" inVp="0" inMag="1" time="52033222"/>
            <node id="25587" radius="1.5" x="2795" y="7359" z="5764" inVp="0" inMag="1" time="49975997"/>
            <node id="25586" radius="1.5" x="2808" y="7358" z="5746" inVp="0" inMag="1" time="49971626"/>
            <node id="25585" radius="1.5" x="2816" y="7344" z="5730" inVp="0" inMag="1" time="49968108"/>
            <node id="25584" radius="1.5" x="2829" y="7315" z="5708" inVp="0" inMag="1" time="49965525"/>
            <node id="25583" radius="1.5" x="2876" y="7292" z="5701" inVp="0" inMag="1" time="49949842"/>
            <node id="25582" radius="1.5" x="2921" y="7279" z="5711" inVp="1" inMag="1" time="49938985"/>
            <node id="25581" radius="1.5" x="2664" y="8289" z="5537" inVp="1" inMag="1" time="49741455"/>
            <node id="25580" radius="1.5" x="2649" y="8251" z="5547" inVp="1" inMag="1" time="49735700"/>
            <node id="25579" radius="1.5" x="2650" y="8203" z="5551" inVp="1" inMag="1" time="49724806"/>
            <node id="25578" radius="1.5" x="2656" y="8161" z="5553" inVp="1" inMag="1" time="49722535"/>
            <node id="25577" radius="1.5" x="2649" y="8132" z="5553" inVp="0" inMag="1" time="49692596"/>
            <node id="25576" radius="1.5" x="2616" y="7899" z="5656" inVp="0" inMag="1" time="49650708"/>
            <node id="25575" radius="1.5" x="2624" y="7925" z="5636" inVp="0" inMag="1" time="49647425"/>
            <node id="25574" radius="1.5" x="2636" y="7928" z="5619" inVp="0" inMag="1" time="49645332"/>
            <node id="25573" radius="1.5" x="2656" y="7948" z="5600" inVp="0" inMag="1" time="49634511"/>
            <node id="25572" radius="1.5" x="2649" y="7987" z="5584" inVp="0" inMag="1" time="49632960"/>
            <node id="25571" radius="1.5" x="2647" y="8011" z="5573" inVp="0" inMag="1" time="49630923"/>
            <node id="25570" radius="1.5" x="2646" y="8056" z="5553" inVp="0" inMag="1" time="49619165"/>
            <node id="25569" radius="1.5" x="2676" y="8014" z="5548" inVp="0" inMag="1" time="49615339"/>
            <node id="25568" radius="1.5" x="2729" y="7981" z="5537" inVp="0" inMag="1" time="49611807"/>
            <node id="25567" radius="1.5" x="2772" y="7977" z="5517" inVp="0" inMag="1" time="49609940"/>
            <node id="25566" radius="1.5" x="2775" y="7943" z="5497" inVp="0" inMag="1" time="49608433"/>
            <node id="25565" radius="1.5" x="2766" y="7917" z="5497" inVp="0" inMag="1" time="49595558"/>
            <node id="25564" radius="1.5" x="2789" y="7886" z="5482" inVp="0" inMag="1" time="49593378"/>
            <node id="25563" radius="1.5" x="2750" y="7542" z="5161" inVp="1" inMag="1" time="49367599"/>
            <node id="25562" radius="1.5" x="2762" y="7608" z="5161" inVp="1" inMag="1" time="49363926"/>
            <node id="25561" radius="1.5" x="2774" y="7681" z="5155" inVp="0" inMag="1" time="49343389"/>
            <node id="25560" radius="1.5" x="2777" y="7711" z="5175" inVp="0" inMag="1" time="49341826"/>
            <node id="25559" radius="1.5" x="2771" y="7724" z="5203" inVp="0" inMag="1" time="49340090"/>
            <node id="25558" radius="1.5" x="2780" y="7720" z="5236" inVp="0" inMag="1" time="49338048"/>
            <node id="25557" radius="1.5" x="2779" y="7711" z="5259" inVp="0" inMag="1" time="49336333"/>
            <node id="25556" radius="1.5" x="2789" y="7701" z="5270" inVp="0" inMag="1" time="49333647"/>
            <node id="25555" radius="1.5" x="2791" y="7709" z="5290" inVp="1" inMag="1" time="49326731"/>
            <node id="25554" radius="1.5" x="2785" y="7717" z="5298" inVp="1" inMag="1" time="49323986"/>
            <node id="25553" radius="1.5" x="2769" y="7733" z="5311" inVp="0" inMag="1" time="49314354"/>
            <node id="25552" radius="1.5" x="2756" y="7756" z="5319" inVp="0" inMag="1" time="49310812"/>
            <node id="25551" radius="1.5" x="2775" y="7547" z="5357" inVp="1" inMag="1" time="49205288"/>
            <node id="25550" radius="1.5" x="2762" y="7584" z="5360" inVp="1" inMag="1" time="49203277"/>
            <node id="25549" radius="1.5" x="2748" y="7626" z="5366" inVp="1" inMag="1" time="49197686"/>
            <node id="25548" radius="1.5" x="2717" y="7522" z="5377" inVp="1" inMag="1" time="49169174"/>
            <node id="25547" radius="1.5" x="2722" y="7557" z="5377" inVp="1" inMag="1" time="49167139"/>
            <node id="25546" radius="1.5" x="2727" y="7593" z="5377" inVp="1" inMag="1" time="49165103"/>
            <node id="25545" radius="1.5" x="2732" y="7631" z="5374" inVp="1" inMag="1" time="49159184"/>
            <node id="25544" radius="1.5" x="2736" y="7649" z="5367" inVp="1" inMag="1" time="49155252"/>
            <node id="25543" radius="1.5" x="2724" y="7665" z="5364" inVp="1" inMag="1" time="49151736"/>
            <node id="25542" radius="1.5" x="2728" y="7718" z="5337" inVp="0" inMag="1" time="49035259"/>
            <node id="25541" radius="1.5" x="2744" y="7761" z="5327" inVp="1" inMag="1" time="49013800"/>
            <node id="25540" radius="1.5" x="2753" y="7832" z="5337" inVp="0" inMag="1" time="48993424"/>
            <node id="25539" radius="1.5" x="2631" y="8703" z="5007" inVp="0" inMag="1" time="48952014"/>
            <node id="25538" radius="1.5" x="2660" y="8688" z="5006" inVp="0" inMag="1" time="48947425"/>
            <node id="25537" radius="1.5" x="2669" y="8667" z="5007" inVp="0" inMag="1" time="48944419"/>
            <node id="25536" radius="1.5" x="2653" y="8588" z="5011" inVp="0" inMag="1" time="48940951"/>
            <node id="25535" radius="1.5" x="2669" y="8576" z="5027" inVp="0" inMag="1" time="48805251"/>
            <node id="25534" radius="1.5" x="2679" y="8533" z="5047" inVp="0" inMag="1" time="48795608"/>
            <node id="25533" radius="1.5" x="2694" y="8485" z="5068" inVp="0" inMag="1" time="48793873"/>
            <node id="25532" radius="1.5" x="2707" y="8468" z="5089" inVp="0" inMag="1" time="48788217"/>
            <node id="25531" radius="1.5" x="2705" y="8454" z="5097" inVp="0" inMag="1" time="48775044"/>
            <node id="25530" radius="1.5" x="2732" y="8466" z="5115" inVp="0" inMag="1" time="48773513"/>
            <node id="25529" radius="1.5" x="2762" y="8477" z="5124" inVp="0" inMag="1" time="48770257"/>
            <node id="25526" radius="1.5" x="2700" y="9127" z="5028" inVp="1" inMag="1" time="48613878"/>
            <node id="25525" radius="1.5" x="2713" y="9097" z="5011" inVp="1" inMag="1" time="48612238"/>
            <node id="25524" radius="1.5" x="2728" y="9085" z="5004" inVp="1" inMag="1" time="48608462"/>
            <node id="25523" radius="1.5" x="2737" y="9066" z="5001" inVp="1" inMag="1" time="48596629"/>
            <node id="25522" radius="1.5" x="2758" y="9051" z="4995" inVp="1" inMag="1" time="48592089"/>
            <node id="25521" radius="1.5" x="2788" y="8996" z="4991" inVp="1" inMag="1" time="48579069"/>
            <node id="25520" radius="1.5" x="2798" y="8958" z="4985" inVp="1" inMag="1" time="48575627"/>
            <node id="25519" radius="5" x="2419" y="14800" z="3659" inVp="1" inMag="1" time="48489013"/>
            <node id="25518" radius="1.5" x="2416" y="14828" z="3683" inVp="0" inMag="1" time="48477383"/>
            <node id="25517" radius="1.5" x="2388" y="14881" z="3652" inVp="0" inMag="1" time="48425373"/>
            <node id="25516" radius="1.5" x="2370" y="14857" z="3648" inVp="0" inMag="1" time="48424137"/>
            <node id="25515" radius="1.5" x="2368" y="14830" z="3642" inVp="1" inMag="1" time="48416130"/>
            <node id="25514" radius="1.5" x="2363" y="14772" z="3638" inVp="1" inMag="1" time="48413293"/>
            <node id="25513" radius="1.5" x="2367" y="14721" z="3636" inVp="1" inMag="1" time="48410757"/>
            <node id="25512" radius="1.5" x="2387" y="14696" z="3634" inVp="1" inMag="1" time="48409113"/>
            <node id="25511" radius="1.5" x="2401" y="14680" z="3628" inVp="1" inMag="1" time="48407569"/>
            <node id="25510" radius="1.5" x="2408" y="14666" z="3621" inVp="0" inMag="1" time="48383282"/>
            <node id="25509" radius="1.5" x="2436" y="14633" z="3611" inVp="0" inMag="1" time="48381564"/>
            <node id="25508" radius="5" x="2443" y="14546" z="3583" inVp="0" inMag="1" time="48368786"/>
            <node id="25507" radius="1.5" x="2433" y="14592" z="3585" inVp="1" inMag="1" time="48340810"/>
            <node id="25506" radius="1.5" x="2426" y="14564" z="3575" inVp="1" inMag="1" time="48339056"/>
            <node id="25505" radius="1.5" x="2438" y="14524" z="3569" inVp="1" inMag="1" time="48336677"/>
            <node id="25504" radius="1.5" x="2433" y="14498" z="3562" inVp="1" inMag="1" time="48333670"/>
            <node id="25503" radius="1.5" x="2440" y="14436" z="3553" inVp="1" inMag="1" time="48330823"/>
            <node id="25502" radius="1.5" x="2439" y="14398" z="3553" inVp="1" inMag="1" time="48328660"/>
            <node id="25501" radius="1.5" x="2436" y="14367" z="3549" inVp="1" inMag="1" time="48326890"/>
            <node id="25500" radius="1.5" x="2424" y="14319" z="3541" inVp="1" inMag="1" time="48324602"/>
            <node id="25499" radius="1.5" x="2423" y="14276" z="3537" inVp="1" inMag="1" time="48322473"/>
            <node id="25498" radius="1.5" x="2422" y="14237" z="3532" inVp="1" inMag="1" time="48319967"/>
            <node id="25497" radius="1.5" x="2369" y="14146" z="3149" inVp="0" inMag="1" time="48120284"/>
            <node id="25496" radius="5" x="2385" y="14101" z="3168" inVp="0" inMag="1" time="48106916"/>
            <node id="25495" radius="1.5" x="2407" y="14153" z="3178" inVp="0" inMag="1" time="48102434"/>
            <node id="25494" radius="1.5" x="2402" y="14171" z="3201" inVp="0" inMag="1" time="48101091"/>
            <node id="25493" radius="1.5" x="2396" y="14205" z="3223" inVp="0" inMag="1" time="48099471"/>
            <node id="25492" radius="1.5" x="2392" y="14244" z="3255" inVp="0" inMag="1" time="48097667"/>
            <node id="25491" radius="1.5" x="2400" y="14257" z="3272" inVp="0" inMag="1" time="48096087"/>
            <node id="25490" radius="1.5" x="2412" y="14263" z="3284" inVp="0" inMag="1" time="48074743"/>
            <node id="25489" radius="1.5" x="2412" y="14266" z="3322" inVp="0" inMag="1" time="48071392"/>
            <node id="25488" radius="1.5" x="2405" y="14283" z="3338" inVp="0" inMag="1" time="48069600"/>
            <node id="25487" radius="1.5" x="2416" y="14299" z="3361" inVp="0" inMag="1" time="48067842"/>
            <node id="25486" radius="5" x="2479" y="14289" z="3390" inVp="0" inMag="1" time="48030664"/>
            <node id="25485" radius="1.5" x="2425" y="14295" z="3385" inVp="1" inMag="1" time="48019772"/>
            <node id="25484" radius="1.5" x="2386" y="14276" z="3396" inVp="1" inMag="1" time="48012706"/>
            <node id="25483" radius="1.5" x="2382" y="14241" z="3412" inVp="1" inMag="1" time="48010880"/>
            <node id="25482" radius="1.5" x="2382" y="14223" z="3421" inVp="1" inMag="1" time="48009236"/>
            <node id="25481" radius="5" x="2503" y="13925" z="3442" inVp="0" inMag="1" time="47916889"/>
            <node id="25480" radius="5" x="2496" y="14047" z="3440" inVp="0" inMag="1" time="47891761"/>
            <node id="25479" radius="1.5" x="2476" y="13985" z="3445" inVp="0" inMag="1" time="47852937"/>
            <node id="25478" radius="1.5" x="2413" y="14027" z="3443" inVp="0" inMag="1" time="47849315"/>
            <node id="25477" radius="1.5" x="2387" y="14101" z="3442" inVp="0" inMag="1" time="47845186"/>
            <node id="25476" radius="1.5" x="2380" y="14156" z="3438" inVp="0" inMag="1" time="47840547"/>
            <node id="25475" radius="1.5" x="2383" y="14211" z="3446" inVp="0" inMag="1" time="47800996"/>
            <node id="25474" radius="1.5" x="2404" y="14206" z="3478" inVp="0" inMag="1" time="47799338"/>
            <node id="25473" radius="1.5" x="2427" y="14195" z="3512" inVp="0" inMag="1" time="47797447"/>
            <node id="25472" radius="1.5" x="2439" y="14181" z="3528" inVp="1" inMag="1" time="47770524"/>
            <node id="25471" radius="1.5" x="2440" y="14138" z="3535" inVp="1" inMag="1" time="47768506"/>
            <node id="25470" radius="1.5" x="2432" y="14065" z="3545" inVp="1" inMag="1" time="47765749"/>
            <node id="25469" radius="1.5" x="2432" y="13996" z="3551" inVp="1" inMag="1" time="47762667"/>
            <node id="25468" radius="1.5" x="2436" y="13929" z="3557" inVp="1" inMag="1" time="47759868"/>
            <node id="25467" radius="1.5" x="2450" y="13868" z="3560" inVp="1" inMag="1" time="47756986"/>
            <node id="25466" radius="1.5" x="2451" y="13798" z="3557" inVp="1" inMag="1" time="47754318"/>
            <node id="25465" radius="1.5" x="2446" y="13749" z="3555" inVp="1" inMag="1" time="47742443"/>
            <node id="25464" radius="1.5" x="2436" y="13687" z="3554" inVp="1" inMag="1" time="47739965"/>
            <node id="25463" radius="5" x="2359" y="13614" z="3561" inVp="0" inMag="1" time="47717937"/>
            <node id="25462" radius="1.5" x="2380" y="13577" z="3551" inVp="1" inMag="1" time="47709791"/>
            <node id="25461" radius="1.5" x="2365" y="13473" z="3558" inVp="1" inMag="1" time="47704449"/>
            <node id="25460" radius="1.5" x="2384" y="13416" z="3571" inVp="1" inMag="1" time="47701999"/>
            <node id="25459" radius="1.5" x="2394" y="13386" z="3583" inVp="1" inMag="1" time="47696634"/>
            <node id="25458" radius="1.5" x="2391" y="13344" z="3598" inVp="1" inMag="1" time="47694507"/>
            <node id="25457" radius="1.5" x="2388" y="13286" z="3612" inVp="1" inMag="1" time="47691851"/>
            <node id="25456" radius="1.5" x="2389" y="13232" z="3621" inVp="1" inMag="1" time="47689317"/>
            <node id="25455" radius="1.5" x="2396" y="13181" z="3617" inVp="1" inMag="1" time="47687118"/>
            <node id="25454" radius="1.5" x="2399" y="13149" z="3615" inVp="1" inMag="1" time="47685107"/>
            <node id="25453" radius="1.5" x="2402" y="13109" z="3611" inVp="1" inMag="1" time="47678228"/>
            <node id="25452" radius="1.5" x="2405" y="13042" z="3603" inVp="1" inMag="1" time="47671480"/>
            <node id="25451" radius="1.5" x="2388" y="12988" z="3599" inVp="1" inMag="1" time="47664083"/>
            <node id="25450" radius="1.5" x="2399" y="12978" z="3597" inVp="1" inMag="1" time="47661178"/>
            <node id="25449" radius="1.5" x="2420" y="12936" z="3593" inVp="1" inMag="1" time="47646292"/>
            <node id="25448" radius="1.5" x="2440" y="12890" z="3599" inVp="1" inMag="1" time="47643952"/>
            <node id="25447" radius="1.5" x="2452" y="12840" z="3598" inVp="1" inMag="1" time="47635864"/>
            <node id="25446" radius="1.5" x="2483" y="12779" z="3611" inVp="1" inMag="1" time="47633319"/>
            <node id="25445" radius="1.5" x="2494" y="12747" z="3613" inVp="0" inMag="1" time="47630425"/>
            <node id="25444" radius="5" x="2561" y="12647" z="3613" inVp="0" inMag="1" time="47601565"/>
            <node id="25443" radius="1.5" x="2550" y="12711" z="3609" inVp="1" inMag="1" time="47584499"/>
            <node id="25442" radius="1.5" x="2502" y="12679" z="3617" inVp="1" inMag="1" time="47582560"/>
            <node id="25441" radius="1.5" x="2500" y="12639" z="3620" inVp="0" inMag="1" time="47577388"/>
            <node id="25440" radius="1.5" x="2402" y="12658" z="3627" inVp="0" inMag="1" time="47567432"/>
            <node id="25439" radius="1.5" x="2406" y="12659" z="3644" inVp="0" inMag="1" time="47557896"/>
            <node id="25438" radius="1.5" x="2447" y="12645" z="3644" inVp="1" inMag="1" time="47546349"/>
            <node id="25437" radius="1.5" x="2467" y="12626" z="3635" inVp="1" inMag="1" time="47544570"/>
            <node id="25436" radius="1.5" x="2490" y="12617" z="3624" inVp="1" inMag="1" time="47537726"/>
            <node id="25435" radius="1.5" x="2504" y="12595" z="3624" inVp="1" inMag="1" time="47511758"/>
            <node id="25434" radius="1.5" x="2513" y="12538" z="3631" inVp="0" inMag="1" time="47508455"/>
            <node id="25433" radius="1.5" x="2538" y="12453" z="3639" inVp="0" inMag="1" time="47505804"/>
            <node id="25432" radius="1.5" x="2546" y="12428" z="3652" inVp="0" inMag="1" time="47502655"/>
            <node id="25431" radius="1.5" x="2566" y="12411" z="3674" inVp="0" inMag="1" time="47500885"/>
            <node id="25430" radius="1.5" x="2580" y="12390" z="3697" inVp="0" inMag="1" time="47498868"/>
            <node id="25429" radius="5" x="2560" y="12326" z="3730" inVp="0" inMag="1" time="47484009"/>
            <node id="25428" radius="1.5" x="2592" y="12376" z="3718" inVp="1" inMag="1" time="47459521"/>
            <node id="25427" radius="1.5" x="2601" y="12346" z="3727" inVp="1" inMag="1" time="47455919"/>
            <node id="25426" radius="1.5" x="2617" y="12287" z="3757" inVp="0" inMag="1" time="47344156"/>
            <node id="25425" radius="1.5" x="2630" y="12247" z="3765" inVp="0" inMag="1" time="47342835"/>
            <node id="25424" radius="1.5" x="2625" y="12209" z="3771" inVp="0" inMag="1" time="47339661"/>
            <node id="25423" radius="1.5" x="2603" y="12163" z="3774" inVp="1" inMag="1" time="47285896"/>
            <node id="25422" radius="1.5" x="2602" y="12137" z="3800" inVp="1" inMag="1" time="47281842"/>
            <node id="25421" radius="1.5" x="2605" y="12086" z="3826" inVp="1" inMag="1" time="47279485"/>
            <node id="25420" radius="1.5" x="2608" y="12049" z="3838" inVp="1" inMag="1" time="47277649"/>
            <node id="25419" radius="5" x="2640" y="11928" z="3853" inVp="1" inMag="1" time="47256880"/>
            <node id="25418" radius="1.5" x="2602" y="11928" z="3863" inVp="1" inMag="1" time="47249129"/>
            <node id="25417" radius="1.5" x="2598" y="11892" z="3879" inVp="1" inMag="1" time="47246964"/>
            <node id="25416" radius="1.5" x="2611" y="11846" z="3897" inVp="1" inMag="1" time="47244144"/>
            <node id="25415" radius="1.5" x="2619" y="11793" z="3908" inVp="1" inMag="1" time="47241751"/>
            <node id="25414" radius="1.5" x="2636" y="11729" z="3918" inVp="1" inMag="1" time="47238675"/>
            <node id="25413" radius="1.5" x="2641" y="11676" z="3926" inVp="1" inMag="1" time="47235728"/>
            <node id="25412" radius="1.5" x="2636" y="11616" z="3927" inVp="1" inMag="1" time="47232425"/>
            <node id="25411" radius="1.5" x="2636" y="11570" z="3921" inVp="1" inMag="1" time="47223079"/>
            <node id="25410" radius="1.5" x="2641" y="11520" z="3914" inVp="1" inMag="1" time="47220553"/>
            <node id="25409" radius="1.5" x="2659" y="11464" z="3906" inVp="1" inMag="1" time="47217545"/>
            <node id="25408" radius="1.5" x="2670" y="11419" z="3900" inVp="1" inMag="1" time="47215154"/>
            <node id="25407" radius="1.5" x="2666" y="11346" z="3898" inVp="1" inMag="1" time="47204090"/>
            <node id="25406" radius="1.5" x="2650" y="11275" z="3900" inVp="1" inMag="1" time="47201398"/>
            <node id="25405" radius="1.5" x="2640" y="11216" z="3901" inVp="0" inMag="1" time="47198249"/>
            <node id="25404" radius="1.5" x="2590" y="11194" z="3917" inVp="0" inMag="1" time="47190231"/>
            <node id="25403" radius="1.5" x="2590" y="11176" z="3909" inVp="0" inMag="1" time="47183042"/>
            <node id="25402" radius="1.5" x="2617" y="11186" z="3903" inVp="0" inMag="1" time="47175205"/>
            <node id="25401" radius="1.5" x="2633" y="11183" z="3900" inVp="1" inMag="1" time="47151961"/>
            <node id="25400" radius="1.5" x="2639" y="11140" z="3891" inVp="1" inMag="1" time="47149751"/>
            <node id="25399" radius="1.5" x="2643" y="11094" z="3880" inVp="1" inMag="1" time="47147438"/>
            <node id="25398" radius="1.5" x="2659" y="11062" z="3874" inVp="1" inMag="1" time="47145474"/>
            <node id="25397" radius="1.5" x="2660" y="11010" z="3888" inVp="1" inMag="1" time="47143264"/>
            <node id="25396" radius="1.5" x="2660" y="10959" z="3901" inVp="1" inMag="1" time="47140806"/>
            <node id="25395" radius="1.5" x="2653" y="10895" z="3910" inVp="0" inMag="1" time="47137679"/>
            <node id="25394" radius="1.5" x="2652" y="10851" z="3915" inVp="0" inMag="1" time="47132124"/>
            <node id="25393" radius="5" x="2533" y="11884" z="3118" inVp="0" inMag="1" time="46987347"/>
            <node id="25392" radius="1.5" x="2497" y="11833" z="3127" inVp="1" inMag="1" time="46981779"/>
            <node id="25391" radius="1.5" x="2479" y="11804" z="3141" inVp="1" inMag="1" time="46980171"/>
            <node id="25390" radius="1.5" x="2483" y="11765" z="3146" inVp="1" inMag="1" time="46974668"/>
            <node id="25389" radius="1.5" x="2493" y="11716" z="3150" inVp="0" inMag="1" time="46848791"/>
            <node id="25388" radius="1.5" x="2501" y="11667" z="3150" inVp="0" inMag="1" time="46847638"/>
            <node id="25387" radius="5" x="2481" y="11572" z="3135" inVp="0" inMag="1" time="46802541"/>
            <node id="25386" radius="1.5" x="2507" y="11631" z="3135" inVp="0" inMag="1" time="46800334"/>
            <node id="25385" radius="1.5" x="2525" y="11626" z="3163" inVp="0" inMag="1" time="46766740"/>
            <node id="25384" radius="1.5" x="2542" y="11569" z="3180" inVp="0" inMag="1" time="46765277"/>
            <node id="25383" radius="1.5" x="2547" y="11494" z="3199" inVp="0" inMag="1" time="46763923"/>
            <node id="25382" radius="1.5" x="2544" y="11442" z="3224" inVp="0" inMag="1" time="46762341"/>
            <node id="25381" radius="5" x="2546" y="11384" z="3252" inVp="0" inMag="1" time="46745555"/>
            <node id="25380" radius="1.5" x="2579" y="11403" z="3258" inVp="0" inMag="1" time="46743083"/>
            <node id="25379" radius="1.5" x="2576" y="11386" z="3275" inVp="0" inMag="1" time="46741468"/>
            <node id="25378" radius="1.5" x="2565" y="11348" z="3296" inVp="0" inMag="1" time="46736762"/>
            <node id="25377" radius="1.5" x="2542" y="11299" z="3320" inVp="0" inMag="1" time="46735044"/>
            <node id="25376" radius="1.5" x="2523" y="11245" z="3335" inVp="0" inMag="1" time="46731474"/>
            <node id="25375" radius="1.5" x="2539" y="11171" z="3363" inVp="0" inMag="1" time="46729833"/>
            <node id="25374" radius="1.5" x="2561" y="11112" z="3389" inVp="0" inMag="1" time="46728186"/>
            <node id="25373" radius="1.5" x="2588" y="11058" z="3400" inVp="0" inMag="1" time="46724050"/>
            <node id="25372" radius="1.5" x="2611" y="11033" z="3441" inVp="0" inMag="1" time="46721979"/>
            <node id="25371" radius="1.5" x="2613" y="11024" z="3462" inVp="0" inMag="1" time="46720288"/>
            <node id="25370" radius="1.5" x="2622" y="11006" z="3469" inVp="0" inMag="1" time="46698453"/>
            <node id="25369" radius="1.5" x="2634" y="10980" z="3489" inVp="0" inMag="1" time="46696919"/>
            <node id="25368" radius="1.5" x="2644" y="10924" z="3512" inVp="0" inMag="1" time="46695207"/>
            <node id="25367" radius="1.5" x="2644" y="10892" z="3532" inVp="0" inMag="1" time="46693762"/>
            <node id="25366" radius="1.5" x="2644" y="10883" z="3564" inVp="0" inMag="1" time="46672475"/>
            <node id="25365" radius="1.5" x="2618" y="10841" z="3587" inVp="0" inMag="1" time="46670701"/>
            <node id="25364" radius="1.5" x="2616" y="10784" z="3603" inVp="0" inMag="1" time="46669198"/>
            <node id="25363" radius="5" x="2660" y="10661" z="3609" inVp="1" inMag="1" time="46578040"/>
            <node id="25362" radius="5" x="2620" y="10658" z="3636" inVp="2" inMag="1" time="46448072"/>
            <node id="25361" radius="1.5" x="2608" y="10732" z="3645" inVp="0" inMag="1" time="46367912"/>
            <node id="25360" radius="1.5" x="2608" y="10720" z="3667" inVp="0" inMag="1" time="46365444"/>
            <node id="25359" radius="1.5" x="2610" y="10693" z="3692" inVp="0" inMag="1" time="46360810"/>
            <node id="25358" radius="1.5" x="2622" y="10677" z="3727" inVp="0" inMag="1" time="46358656"/>
            <node id="25357" radius="1.5" x="2630" y="10645" z="3758" inVp="1" inMag="1" time="46351800"/>
            <node id="25356" radius="1.5" x="2634" y="10649" z="3786" inVp="1" inMag="1" time="46348238"/>
            <node id="25355" radius="1.5" x="2625" y="10688" z="3803" inVp="1" inMag="1" time="46346086"/>
            <node id="25354" radius="1.5" x="2620" y="10738" z="3810" inVp="1" inMag="1" time="46343560"/>
            <node id="25353" radius="1.5" x="2629" y="10782" z="3823" inVp="0" inMag="1" time="46338944"/>
            <node id="25352" radius="5" x="2446" y="14004" z="2944" inVp="0" inMag="1" time="46021289"/>
            <node id="25351" radius="1.5" x="2470" y="13995" z="2958" inVp="0" inMag="1" time="45952894"/>
            <node id="25350" radius="1.5" x="2462" y="14005" z="2979" inVp="0" inMag="1" time="45947070"/>
            <node id="25349" radius="1.5" x="2466" y="14002" z="2995" inVp="0" inMag="1" time="45942086"/>
            <node id="25348" radius="1.5" x="2514" y="13982" z="3018" inVp="0" inMag="1" time="45935997"/>
            <node id="25347" radius="1.5" x="2511" y="13957" z="3042" inVp="0" inMag="1" time="45933918"/>
            <node id="25346" radius="1.5" x="2515" y="13936" z="3069" inVp="0" inMag="1" time="45931526"/>
            <node id="25345" radius="5" x="2347" y="14586" z="2985" inVp="0" inMag="1" time="45779211"/>
            <node id="25344" radius="5" x="2346" y="14449" z="2984" inVp="0" inMag="1" time="45744012"/>
            <node id="25343" radius="1.5" x="2327" y="14460" z="2993" inVp="1" inMag="1" time="45736178"/>
            <node id="25342" radius="1.5" x="2312" y="14426" z="2999" inVp="1" inMag="1" time="45732256"/>
            <node id="25341" radius="1.5" x="2316" y="14378" z="3018" inVp="1" inMag="1" time="45729619"/>
            <node id="25340" radius="1.5" x="2318" y="14337" z="3037" inVp="1" inMag="1" time="45727041"/>
            <node id="25339" radius="1.5" x="2320" y="14287" z="3055" inVp="1" inMag="1" time="45724281"/>
            <node id="25338" radius="1.5" x="2322" y="14234" z="3072" inVp="1" inMag="1" time="45721399"/>
            <node id="25337" radius="1.5" x="2336" y="14198" z="3072" inVp="1" inMag="1" time="45719372"/>
            <node id="25336" radius="1.5" x="2355" y="14176" z="3077" inVp="1" inMag="1" time="45713458"/>
            <node id="25335" radius="1.5" x="2371" y="14127" z="3087" inVp="1" inMag="1" time="45711065"/>
            <node id="25334" radius="1.5" x="2422" y="14104" z="3101" inVp="1" inMag="1" time="45679184"/>
            <node id="25333" radius="5" x="2405" y="14075" z="3107" inVp="1" inMag="1" time="45597986"/>
            <node id="25332" radius="1.5" x="2441" y="14049" z="3095" inVp="0" inMag="1" time="45549042"/>
            <node id="25331" radius="1.5" x="2512" y="13923" z="3099" inVp="0" inMag="1" time="45535256"/>
            <node id="25330" radius="1.5" x="2528" y="13886" z="3116" inVp="0" inMag="1" time="45529824"/>
            <node id="25329" radius="1.5" x="2552" y="13846" z="3139" inVp="0" inMag="1" time="45528145"/>
            <node id="25328" radius="1.5" x="2570" y="13809" z="3161" inVp="0" inMag="1" time="45526366"/>
            <node id="25327" radius="1.5" x="2572" y="13782" z="3188" inVp="0" inMag="1" time="45522013"/>
            <node id="25326" radius="1.5" x="2543" y="13804" z="3212" inVp="0" inMag="1" time="45515649"/>
            <node id="25325" radius="1.5" x="2497" y="13796" z="3244" inVp="1" inMag="1" time="45513152"/>
            <node id="25324" radius="1.5" x="2495" y="13767" z="3265" inVp="1" inMag="1" time="45509767"/>
            <node id="25323" radius="1.5" x="2504" y="13736" z="3288" inVp="1" inMag="1" time="45505085"/>
            <node id="25322" radius="1.5" x="2509" y="13660" z="3299" inVp="1" inMag="1" time="45501938"/>
            <node id="25321" radius="5" x="2580" y="13596" z="3315" inVp="0" inMag="1" time="45156135"/>
            <node id="25320" radius="1.5" x="2531" y="13598" z="3318" inVp="1" inMag="1" time="45135095"/>
            <node id="25319" radius="1.5" x="2547" y="13539" z="3337" inVp="1" inMag="1" time="45129333"/>
            <node id="25318" radius="1.5" x="2541" y="13486" z="3339" inVp="1" inMag="1" time="45127247"/>
            <node id="25317" radius="1.5" x="2536" y="13422" z="3348" inVp="1" inMag="1" time="45124707"/>
            <node id="25316" radius="1.5" x="2561" y="13352" z="3358" inVp="1" inMag="1" time="45121858"/>
            <node id="25315" radius="1.5" x="2572" y="13294" z="3363" inVp="1" inMag="1" time="45119550"/>
            <node id="25314" radius="1.5" x="2590" y="13236" z="3361" inVp="1" inMag="1" time="45116900"/>
            <node id="25313" radius="1.5" x="2601" y="13164" z="3353" inVp="1" inMag="1" time="45114026"/>
            <node id="25312" radius="1.5" x="2614" y="13124" z="3350" inVp="1" inMag="1" time="45111813"/>
            <node id="25311" radius="1.5" x="2630" y="13041" z="3351" inVp="1" inMag="1" time="45106580"/>
            <node id="25310" radius="1.5" x="2609" y="13001" z="3351" inVp="1" inMag="1" time="45104720"/>
            <node id="25309" radius="1.5" x="2598" y="12950" z="3345" inVp="1" inMag="1" time="45102780"/>
            <node id="25308" radius="1.5" x="2576" y="12904" z="3339" inVp="1" inMag="1" time="45100745"/>
            <node id="25307" radius="1.5" x="2559" y="12855" z="3337" inVp="1" inMag="1" time="45098718"/>
            <node id="25306" radius="1.5" x="2545" y="12813" z="3332" inVp="1" inMag="1" time="45090018"/>
            <node id="25305" radius="1.5" x="2549" y="12759" z="3347" inVp="1" inMag="1" time="45087452"/>
            <node id="25304" radius="1.5" x="2557" y="12681" z="3358" inVp="1" inMag="1" time="45077386"/>
            <node id="25303" radius="1.5" x="2543" y="12587" z="3361" inVp="1" inMag="1" time="45073546"/>
            <node id="25302" radius="1.5" x="2528" y="12528" z="3358" inVp="1" inMag="1" time="45070946"/>
            <node id="25301" radius="1.5" x="2517" y="12489" z="3357" inVp="1" inMag="1" time="45068044"/>
            <node id="25300" radius="1.5" x="2517" y="12437" z="3352" inVp="1" inMag="1" time="45065293"/>
            <node id="25299" radius="1.5" x="2517" y="12376" z="3350" inVp="0" inMag="1" time="45061571"/>
            <node id="25297" radius="1.5" x="2504" y="12308" z="3357" inVp="0" inMag="1" time="45057234"/>
            <node id="25298" radius="5" x="2520" y="12233" z="3355" inVp="0" inMag="1" time="44981097"/>
            <node id="25296" radius="1.5" x="2496" y="12202" z="3357" inVp="0" inMag="1" time="44959029"/>
            <node id="25295" radius="1.5" x="2509" y="12137" z="3364" inVp="0" inMag="1" time="44955725"/>
            <node id="25294" radius="1.5" x="2518" y="12097" z="3371" inVp="0" inMag="1" time="44945818"/>
            <node id="25293" radius="1.5" x="2547" y="12063" z="3396" inVp="0" inMag="1" time="44934897"/>
            <node id="25292" radius="5" x="2558" y="12005" z="3396" inVp="0" inMag="1" time="44921331"/>
            <node id="25291" radius="5" x="2591" y="12045" z="3397" inVp="0" inMag="1" time="44869798"/>
            <node id="25290" radius="1.5" x="2524" y="12025" z="3413" inVp="0" inMag="1" time="44860520"/>
            <node id="25289" radius="1.5" x="2534" y="11953" z="3451" inVp="0" inMag="1" time="44858773"/>
            <node id="25288" radius="1.5" x="2547" y="11888" z="3477" inVp="0" inMag="1" time="44857241"/>
            <node id="25287" radius="1.5" x="2562" y="11778" z="3509" inVp="0" inMag="1" time="44855512"/>
            <node id="25286" radius="1.5" x="2568" y="11702" z="3531" inVp="0" inMag="1" time="44854044"/>
            <node id="25285" radius="5" x="2496" y="11610" z="3551" inVp="0" inMag="1" time="44540798"/>
            <node id="25284" radius="1.5" x="2553" y="11641" z="3543" inVp="1" inMag="1" time="43085274"/>
            <node id="25283" radius="1.5" x="2598" y="11591" z="3559" inVp="1" inMag="1" time="43070758"/>
            <node id="25282" radius="1.5" x="2604" y="11552" z="3580" inVp="1" inMag="1" time="43068764"/>
            <node id="25281" radius="1.5" x="2622" y="11486" z="3599" inVp="1" inMag="1" time="43065812"/>
            <node id="25280" radius="1.5" x="2646" y="11438" z="3617" inVp="1" inMag="1" time="43060188"/>
            <node id="25279" radius="1.5" x="2658" y="11398" z="3635" inVp="1" inMag="1" time="43058092"/>
            <node id="25278" radius="1.5" x="2666" y="11307" z="3659" inVp="1" inMag="1" time="43054686"/>
            <node id="25277" radius="1.5" x="2670" y="11241" z="3687" inVp="1" inMag="1" time="43050765"/>
            <node id="25276" radius="1.5" x="2659" y="11164" z="3704" inVp="1" inMag="1" time="43047449"/>
            <node id="25275" radius="1.5" x="2660" y="11135" z="3733" inVp="1" inMag="1" time="43045588"/>
            <node id="25274" radius="1.5" x="2666" y="11100" z="3764" inVp="1" inMag="1" time="43043538"/>
            <node id="25273" radius="4" x="2676" y="11057" z="3791" inVp="1" inMag="1" time="43027962"/>
            <node id="25272" radius="1.5" x="2668" y="11062" z="3781" inVp="1" inMag="1" time="42890846"/>
            <node id="25271" radius="1.5" x="2700" y="11002" z="3796" inVp="1" inMag="1" time="42888342"/>
            <node id="25270" radius="1.5" x="2713" y="10957" z="3809" inVp="1" inMag="1" time="42886511"/>
            <node id="25269" radius="1.5" x="2694" y="10906" z="3828" inVp="1" inMag="1" time="42884202"/>
            <node id="25268" radius="1.5" x="2672" y="10854" z="3835" inVp="0" inMag="1" time="42880728"/>
            <node id="25267" radius="1.5" x="2647" y="10802" z="3840" inVp="0" inMag="1" time="42866541"/>
            <node id="25266" radius="1.5" x="2638" y="10772" z="3860" inVp="0" inMag="1" time="42863060"/>
            <node id="25265" radius="1.5" x="2638" y="10771" z="3880" inVp="0" inMag="1" time="42828301"/>
            <node id="25264" radius="1.5" x="2645" y="10801" z="3915" inVp="0" inMag="1" time="42823006"/>
            <node id="25263" radius="1.5" x="2637" y="10753" z="3945" inVp="0" inMag="1" time="42818708"/>
            <node id="25262" radius="1.5" x="2620" y="10670" z="3981" inVp="0" inMag="1" time="42816265"/>
            <node id="25261" radius="1.5" x="2631" y="10632" z="4003" inVp="0" inMag="1" time="42814374"/>
            <node id="25260" radius="1.5" x="2632" y="10584" z="4029" inVp="0" inMag="1" time="42810335"/>
            <node id="25259" radius="1.5" x="2642" y="10522" z="4066" inVp="0" inMag="1" time="42808271"/>
            <node id="25258" radius="1.5" x="2658" y="10495" z="4123" inVp="0" inMag="1" time="42805847"/>
            <node id="25257" radius="1.5" x="2649" y="10726" z="4141" inVp="1" inMag="1" time="42769674"/>
            <node id="25256" radius="1.5" x="2666" y="10631" z="4143" inVp="1" inMag="1" time="42765899"/>
            <node id="25255" radius="1.5" x="2676" y="10571" z="4153" inVp="1" inMag="1" time="42762787"/>
            <node id="25254" radius="1.5" x="2655" y="10515" z="4158" inVp="1" inMag="1" time="42760311"/>
            <node id="25253" radius="1.5" x="2655" y="10478" z="4154" inVp="1" inMag="1" time="42749684"/>
            <node id="25252" radius="1.5" x="2657" y="10453" z="4175" inVp="1" inMag="1" time="42727293"/>
            <node id="25251" radius="1.5" x="2663" y="10401" z="4198" inVp="1" inMag="1" time="42724778"/>
            <node id="25250" radius="1.5" x="2670" y="10363" z="4218" inVp="1" inMag="1" time="42712733"/>
            <node id="25249" radius="1.5" x="2676" y="10323" z="4247" inVp="1" inMag="1" time="42710533"/>
            <node id="25248" radius="1.5" x="2693" y="10293" z="4280" inVp="1" inMag="1" time="42706080"/>
            <node id="25247" radius="1.5" x="2717" y="10248" z="4306" inVp="1" inMag="1" time="42703834"/>
            <node id="25246" radius="1.5" x="2733" y="10206" z="4330" inVp="1" inMag="1" time="42701768"/>
            <node id="25245" radius="1.5" x="2748" y="10154" z="4347" inVp="1" inMag="1" time="42687113"/>
            <node id="25244" radius="1.5" x="2751" y="10069" z="4361" inVp="1" inMag="1" time="42683902"/>
            <node id="25243" radius="1.5" x="2748" y="10006" z="4375" inVp="1" inMag="1" time="42681098"/>
            <node id="25242" radius="1.5" x="2748" y="9939" z="4391" inVp="1" inMag="1" time="42678277"/>
            <node id="25241" radius="1.5" x="2663" y="10044" z="4401" inVp="0" inMag="1" time="42670179"/>
            <node id="25240" radius="1.5" x="2678" y="10030" z="4400" inVp="1" inMag="1" time="42662933"/>
            <node id="25239" radius="1.5" x="2687" y="9972" z="4402" inVp="1" inMag="1" time="42657705"/>
            <node id="25238" radius="1.5" x="2701" y="9932" z="4406" inVp="1" inMag="1" time="42655570"/>
            <node id="25237" radius="1.5" x="2727" y="9913" z="4403" inVp="1" inMag="1" time="42652646"/>
            <node id="25236" radius="1.5" x="2720" y="9891" z="4402" inVp="1" inMag="1" time="42649593"/>
            <node id="25235" radius="1.5" x="2710" y="9849" z="4407" inVp="1" inMag="1" time="42648293"/>
            <node id="25234" radius="1.5" x="2704" y="9815" z="4414" inVp="1" inMag="1" time="42647218"/>
            <node id="25233" radius="1.5" x="2703" y="9765" z="4426" inVp="1" inMag="1" time="42645233"/>
            <node id="25232" radius="1.5" x="2725" y="9713" z="4432" inVp="1" inMag="1" time="42642911"/>
            <node id="25231" radius="1.5" x="2733" y="9652" z="4440" inVp="1" inMag="1" time="42640394"/>
            <node id="25230" radius="1.5" x="2655" y="9839" z="4533" inVp="0" inMag="1" time="42608497"/>
            <node id="25229" radius="1.5" x="2656" y="9837" z="4520" inVp="0" inMag="1" time="42605664"/>
            <node id="25228" radius="1.5" x="2652" y="9823" z="4505" inVp="0" inMag="1" time="42593014"/>
            <node id="25227" radius="1.5" x="2641" y="9782" z="4490" inVp="1" inMag="1" time="42162814"/>
            <node id="25226" radius="1.5" x="2653" y="9731" z="4490" inVp="1" inMag="1" time="42160265"/>
            <node id="25225" radius="1.5" x="2685" y="9689" z="4473" inVp="1" inMag="1" time="42157848"/>
            <node id="25224" radius="1.5" x="2718" y="9650" z="4462" inVp="1" inMag="1" time="42155640"/>
            <node id="25223" radius="1.5" x="2740" y="9607" z="4451" inVp="1" inMag="1" time="42141522"/>
            <node id="25222" radius="1.5" x="2749" y="9552" z="4448" inVp="1" inMag="1" time="42138772"/>
            <node id="25221" radius="1.5" x="2756" y="9502" z="4452" inVp="0" inMag="1" time="42116058"/>
            <node id="25220" radius="1.5" x="2755" y="9439" z="4461" inVp="0" inMag="1" time="42112873"/>
            <node id="25219" radius="1.5" x="2786" y="9383" z="4461" inVp="0" inMag="1" time="42110136"/>
            <node id="25218" radius="5" x="2796" y="9399" z="4463" inVp="0" inMag="1" time="42069079"/>
            <node id="25217" radius="1.5" x="2787" y="9337" z="4483" inVp="0" inMag="1" time="42053060"/>
            <node id="25216" radius="1.5" x="2820" y="9236" z="4495" inVp="0" inMag="1" time="42048799"/>
            <node id="25215" radius="1.5" x="2835" y="9231" z="4530" inVp="0" inMag="1" time="42046867"/>
            <node id="25214" radius="1.5" x="2852" y="9235" z="4567" inVp="0" inMag="1" time="42044849"/>
            <node id="25213" radius="1.5" x="2825" y="9218" z="4595" inVp="0" inMag="1" time="42043121"/>
            <node id="25212" radius="1.5" x="2793" y="9196" z="4621" inVp="0" inMag="1" time="42041477"/>
            <node id="25211" radius="1.5" x="2777" y="9174" z="4655" inVp="0" inMag="1" time="42039393"/>
            <node id="25210" radius="1.5" x="2780" y="9186" z="4684" inVp="0" inMag="1" time="42037631"/>
            <node id="25209" radius="1.5" x="2786" y="9192" z="4713" inVp="0" inMag="1" time="42029950"/>
            <node id="25208" radius="1.5" x="2807" y="9169" z="4745" inVp="0" inMag="1" time="42028245"/>
            <node id="25207" radius="1.5" x="2813" y="9128" z="4771" inVp="0" inMag="1" time="42023222"/>
            <node id="25206" radius="5" x="2767" y="9093" z="4801" inVp="0" inMag="1" time="42003901"/>
            <node id="25205" radius="1.5" x="2794" y="9074" z="4801" inVp="0" inMag="1" time="41999864"/>
            <node id="25204" radius="1.5" x="2792" y="9077" z="4818" inVp="0" inMag="1" time="41966292"/>
            <node id="25203" radius="1.5" x="2787" y="9058" z="4871" inVp="0" inMag="1" time="41957059"/>
            <node id="25202" radius="1.5" x="2796" y="8986" z="4913" inVp="0" inMag="1" time="41952011"/>
            <node id="25201" radius="1.5" x="2804" y="8948" z="4960" inVp="0" inMag="1" time="41949732"/>
            <node id="25200" radius="1.5" x="2810" y="8937" z="4978" inVp="1" inMag="1" time="41902437"/>
            <node id="25199" radius="1.5" x="2833" y="8881" z="5005" inVp="1" inMag="1" time="41900756"/>
            <node id="25198" radius="1.5" x="2855" y="8829" z="5023" inVp="1" inMag="1" time="41898873"/>
            <node id="25197" radius="1.5" x="2850" y="8766" z="5051" inVp="1" inMag="1" time="41896352"/>
            <node id="25196" radius="1.5" x="2835" y="8700" z="5077" inVp="1" inMag="1" time="41893763"/>
            <node id="25195" radius="1.5" x="2820" y="8631" z="5107" inVp="1" inMag="1" time="41891584"/>
            <node id="25194" radius="1.5" x="2800" y="8576" z="5122" inVp="1" inMag="1" time="41889562"/>
            <node id="25193" radius="1.5" x="2798" y="8562" z="5126" inVp="0" inMag="1" time="41877324"/>
            <node id="25192" radius="1.5" x="2780" y="8493" z="5134" inVp="0" inMag="1" time="41861786"/>
            <node id="25191" radius="1.5" x="2766" y="8431" z="5155" inVp="0" inMag="1" time="41860463"/>
            <node id="25190" radius="1.5" x="2747" y="8354" z="5185" inVp="0" inMag="1" time="41858967"/>
            <node id="25189" radius="1.5" x="2756" y="8298" z="5202" inVp="0" inMag="1" time="41851962"/>
            <node id="25188" radius="1.5" x="2770" y="8194" z="5243" inVp="0" inMag="1" time="41841194"/>
            <node id="25187" radius="1.5" x="2783" y="8171" z="5256" inVp="0" inMag="1" time="41835379"/>
            <node id="25186" radius="1.5" x="2778" y="8108" z="5298" inVp="0" inMag="1" time="41779859"/>
            <node id="25185" radius="1.5" x="2773" y="8089" z="5307" inVp="0" inMag="1" time="41775480"/>
            <node id="25184" radius="1.5" x="2770" y="8034" z="5325" inVp="0" inMag="1" time="41773651"/>
            <node id="25183" radius="1.5" x="2776" y="7914" z="5343" inVp="0" inMag="1" time="41771120"/>
            <node id="25182" radius="1.5" x="2788" y="7903" z="5374" inVp="0" inMag="1" time="41768371"/>
            <node id="25181" radius="1.5" x="2802" y="7876" z="5403" inVp="1" inMag="1" time="41757991"/>
            <node id="25180" radius="1.5" x="2811" y="7848" z="5427" inVp="1" inMag="1" time="41755335"/>
            <node id="25179" radius="1.5" x="2821" y="7833" z="5460" inVp="1" inMag="1" time="41749616"/>
            <node id="25178" radius="1.5" x="2840" y="7778" z="5485" inVp="1" inMag="1" time="41747095"/>
            <node id="25177" radius="1.5" x="2870" y="7699" z="5516" inVp="1" inMag="1" time="41729870"/>
            <node id="25176" radius="1.5" x="2896" y="7655" z="5531" inVp="0" inMag="1" time="41687156"/>
            <node id="25175" radius="1.5" x="2945" y="7578" z="5568" inVp="0" inMag="1" time="41669240"/>
            <node id="25174" radius="1.5" x="2973" y="7505" z="5618" inVp="0" inMag="1" time="41666700"/>
            <node id="25173" radius="1.5" x="2989" y="7425" z="5666" inVp="0" inMag="1" time="41664557"/>
            <node id="25172" radius="1.5" x="2987" y="7326" z="5698" inVp="0" inMag="1" time="41662872"/>
            <node id="25171" radius="1.5" x="2979" y="7279" z="5711" inVp="0" inMag="1" time="41637715"/>
            <node id="25170" radius="1.5" x="3034" y="7216" z="5726" inVp="0" inMag="1" time="41626424"/>
            <node id="25169" radius="1.5" x="3097" y="7147" z="5749" inVp="0" inMag="1" time="41621376"/>
            <node id="25168" radius="1.5" x="3167" y="6968" z="5783" inVp="0" inMag="1" time="41612790"/>
            <node id="25167" radius="1.5" x="3234" y="6882" z="5810" inVp="0" inMag="1" time="41610989"/>
            <node id="25166" radius="1.5" x="3268" y="6816" z="5821" inVp="0" inMag="1" time="41608670"/>
            <node id="25165" radius="1.5" x="3306" y="6719" z="5837" inVp="0" inMag="1" time="41607203"/>
            <node id="25164" radius="1.5" x="3329" y="6620" z="5863" inVp="0" inMag="1" time="41593727"/>
            <node id="25163" radius="1.5" x="3327" y="6565" z="5881" inVp="0" inMag="1" time="41590776"/>
            <node id="25162" radius="1.5" x="3346" y="6444" z="5909" inVp="0" inMag="1" time="41589129"/>
            <node id="25161" radius="1.5" x="3365" y="6311" z="5940" inVp="1" inMag="1" time="41565158"/>
            <node id="25160" radius="1.5" x="3377" y="6292" z="5948" inVp="1" inMag="1" time="41546989"/>
            <node id="25159" radius="1.5" x="3453" y="6219" z="5980" inVp="0" inMag="1" time="41542764"/>
            <node id="25157" radius="1.5" x="3539" y="6083" z="6057" inVp="1" inMag="1" time="41510335"/>
            <node id="25156" radius="1.5" x="3583" y="6040" z="6087" inVp="2" inMag="1" time="41505347"/>
            <node id="25155" radius="1.5" x="3623" y="5979" z="6118" inVp="2" inMag="1" time="41503228"/>
            <node id="25154" radius="1.5" x="3706" y="5903" z="6175" inVp="2" inMag="1" time="41340602"/>
            <node id="25153" radius="1.5" x="3732" y="5899" z="6193" inVp="0" inMag="1" time="41316928"/>
            <node id="25152" radius="1.5" x="3774" y="5889" z="6222" inVp="0" inMag="1" time="41309961"/>
            <node id="25151" radius="1.5" x="3827" y="5900" z="6278" inVp="0" inMag="1" time="41307319"/>
            <node id="25150" radius="1.5" x="3851" y="5881" z="6313" inVp="1" inMag="1" time="41298986"/>
            <node id="25149" radius="1.5" x="3847" y="5837" z="6332" inVp="1" inMag="1" time="41285403"/>
            <node id="25148" radius="1.5" x="3835" y="5767" z="6353" inVp="1" inMag="1" time="41283018"/>
            <node id="25147" radius="1.5" x="3833" y="5662" z="6368" inVp="1" inMag="1" time="41278143"/>
            <node id="25146" radius="1.5" x="3879" y="5607" z="6369" inVp="2" inMag="1" time="41257674"/>
            <node id="25145" radius="1.5" x="3912" y="5503" z="6380" inVp="2" inMag="1" time="41255086"/>
            <node id="25144" radius="1.5" x="3942" y="5437" z="6394" inVp="2" inMag="1" time="41253376"/>
            <node id="25143" radius="1.5" x="3993" y="5396" z="6413" inVp="2" inMag="1" time="41243833"/>
            <node id="25142" radius="1.5" x="4058" y="5328" z="6445" inVp="2" inMag="1" time="41216575"/>
            <node id="25141" radius="1.5" x="4127" y="5273" z="6469" inVp="2" inMag="1" time="41213812"/>
            <node id="25140" radius="1.5" x="4184" y="5223" z="6479" inVp="2" inMag="1" time="41209565"/>
            <node id="25139" radius="1.5" x="2898" y="347" z="5271" inVp="0" inMag="1" time="41188994"/>
            <node id="25138" radius="1.5" x="2889" y="400" z="5252" inVp="0" inMag="1" time="41185584"/>
            <node id="25137" radius="1.5" x="2894" y="457" z="5227" inVp="0" inMag="1" time="41183990"/>
            <node id="25136" radius="1.5" x="2891" y="502" z="5213" inVp="1" inMag="1" time="41179854"/>
            <node id="25135" radius="1.5" x="2885" y="548" z="5201" inVp="1" inMag="1" time="41177449"/>
            <node id="25134" radius="1.5" x="2877" y="599" z="5187" inVp="1" inMag="1" time="41174972"/>
            <node id="25133" radius="1.5" x="2868" y="648" z="5172" inVp="1" inMag="1" time="41172951"/>
            <node id="25132" radius="1.5" x="2862" y="714" z="5163" inVp="1" inMag="1" time="41170064"/>
            <node id="25131" radius="1.5" x="2859" y="755" z="5152" inVp="1" inMag="1" time="41167980"/>
            <node id="25130" radius="1.5" x="2860" y="788" z="5137" inVp="1" inMag="1" time="41166385"/>
            <node id="25129" radius="1.5" x="2864" y="820" z="5122" inVp="1" inMag="1" time="41164900"/>
            <node id="25128" radius="1.5" x="2871" y="852" z="5110" inVp="1" inMag="1" time="41160806"/>
            <node id="25127" radius="1.5" x="2877" y="894" z="5101" inVp="1" inMag="1" time="41158723"/>
            <node id="25126" radius="1.5" x="2882" y="936" z="5092" inVp="1" inMag="1" time="41156623"/>
            <node id="25125" radius="1.5" x="2896" y="966" z="5082" inVp="1" inMag="1" time="41154802"/>
            <node id="25124" radius="1.5" x="2904" y="996" z="5074" inVp="1" inMag="1" time="41139285"/>
            <node id="25123" radius="1.5" x="2910" y="1040" z="5060" inVp="1" inMag="1" time="41137076"/>
            <node id="25122" radius="1.5" x="2912" y="1081" z="5044" inVp="1" inMag="1" time="41134793"/>
            <node id="25121" radius="1.5" x="2914" y="1131" z="5038" inVp="1" inMag="1" time="41132453"/>
            <node id="25120" radius="1.5" x="2912" y="1178" z="5036" inVp="0" inMag="1" time="41129445"/>
            <node id="25119" radius="1.5" x="2891" y="1227" z="5022" inVp="0" inMag="1" time="41127980"/>
            <node id="25118" radius="1.5" x="2878" y="1266" z="5003" inVp="1" inMag="1" time="41115084"/>
            <node id="25117" radius="1.5" x="2880" y="1311" z="4997" inVp="1" inMag="1" time="41112801"/>
            <node id="25116" radius="1.5" x="2887" y="1362" z="4993" inVp="1" inMag="1" time="41110354"/>
            <node id="25115" radius="1.5" x="2900" y="1408" z="4985" inVp="1" inMag="1" time="41108012"/>
            <node id="25114" radius="1.5" x="2902" y="1463" z="4972" inVp="1" inMag="1" time="41105447"/>
            <node id="25113" radius="1.5" x="2905" y="1505" z="4964" inVp="1" inMag="1" time="41103168"/>
            <node id="25112" radius="1.5" x="2910" y="1538" z="4948" inVp="1" inMag="1" time="41101203"/>
            <node id="25111" radius="1.5" x="2912" y="1570" z="4935" inVp="1" inMag="1" time="41099300"/>
            <node id="25110" radius="1.5" x="2922" y="1600" z="4929" inVp="1" inMag="1" time="41093674"/>
            <node id="25109" radius="1.5" x="2940" y="1648" z="4918" inVp="1" inMag="1" time="41091214"/>
            <node id="25108" radius="1.5" x="2962" y="1690" z="4916" inVp="1" inMag="1" time="41089090"/>
            <node id="25107" radius="1.5" x="2988" y="1732" z="4926" inVp="1" inMag="1" time="41086719"/>
            <node id="25106" radius="1.5" x="3004" y="1780" z="4938" inVp="1" inMag="1" time="41084373"/>
            <node id="25105" radius="1.5" x="3012" y="1802" z="4942" inVp="1" inMag="1" time="41082760"/>
            <node id="25104" radius="1.5" x="3011" y="1813" z="4954" inVp="1" inMag="1" time="41066855"/>
            <node id="25103" radius="1.5" x="3014" y="1845" z="4968" inVp="1" inMag="1" time="41064831"/>
            <node id="25102" radius="1.5" x="3001" y="1878" z="4983" inVp="1" inMag="1" time="41058943"/>
            <node id="25101" radius="1.5" x="2976" y="1951" z="4992" inVp="1" inMag="1" time="41055944"/>
            <node id="25100" radius="1.5" x="2976" y="1991" z="5000" inVp="0" inMag="1" time="41051209"/>
            <node id="25099" radius="1.5" x="2971" y="2037" z="5019" inVp="0" inMag="1" time="41049447"/>
            <node id="25098" radius="1.5" x="2969" y="2064" z="5035" inVp="0" inMag="1" time="41047845"/>
            <node id="25097" radius="1.5" x="2949" y="2107" z="5052" inVp="0" inMag="1" time="41046237"/>
            <node id="25096" radius="1.5" x="2940" y="2146" z="5064" inVp="0" inMag="1" time="41042730"/>
            <node id="25095" radius="1.5" x="2938" y="2182" z="5104" inVp="0" inMag="1" time="41036709"/>
            <node id="25094" radius="1.5" x="2953" y="2191" z="5135" inVp="0" inMag="1" time="41034820"/>
            <node id="25093" radius="1.5" x="2978" y="2201" z="5176" inVp="0" inMag="1" time="41032564"/>
            <node id="25092" radius="1.5" x="2968" y="2212" z="5198" inVp="0" inMag="1" time="41030731"/>
            <node id="25091" radius="1.5" x="2971" y="2224" z="5234" inVp="0" inMag="1" time="41028483"/>
            <node id="25090" radius="1.5" x="2973" y="2231" z="5251" inVp="0" inMag="1" time="41026681"/>
            <node id="25089" radius="1.5" x="2974" y="2242" z="5262" inVp="1" inMag="1" time="41006025"/>
            <node id="25088" radius="1.5" x="2977" y="2265" z="5280" inVp="1" inMag="1" time="41004013"/>
            <node id="25087" radius="1.5" x="2979" y="2314" z="5299" inVp="1" inMag="1" time="41001400"/>
            <node id="25086" radius="1.5" x="2980" y="2352" z="5311" inVp="1" inMag="1" time="40998996"/>
            <node id="25085" radius="1.5" x="2976" y="2387" z="5316" inVp="1" inMag="1" time="40990520"/>
            <node id="25084" radius="1.5" x="2970" y="2455" z="5326" inVp="1" inMag="1" time="40987769"/>
            <node id="25083" radius="1.5" x="2971" y="2503" z="5334" inVp="1" inMag="1" time="40985105"/>
            <node id="25082" radius="1.5" x="2976" y="2555" z="5343" inVp="1" inMag="1" time="40982219"/>
            <node id="25081" radius="1.5" x="2968" y="2609" z="5347" inVp="1" inMag="1" time="40979754"/>
            <node id="25080" radius="1.5" x="2971" y="2654" z="5348" inVp="1" inMag="1" time="40977368"/>
            <node id="25079" radius="1.5" x="2984" y="2722" z="5344" inVp="1" inMag="1" time="40968153"/>
            <node id="25078" radius="1.5" x="2989" y="2755" z="5350" inVp="1" inMag="1" time="40959732"/>
            <node id="25077" radius="1.5" x="2994" y="2782" z="5352" inVp="1" inMag="1" time="40957535"/>
            <node id="25076" radius="1.5" x="3001" y="2838" z="5360" inVp="1" inMag="1" time="40950876"/>
            <node id="25075" radius="1.5" x="3007" y="2904" z="5370" inVp="1" inMag="1" time="40947880"/>
            <node id="25074" radius="1.5" x="2999" y="2952" z="5368" inVp="1" inMag="1" time="40945922"/>
            <node id="25073" radius="1.5" x="2990" y="3010" z="5364" inVp="1" inMag="1" time="40943032"/>
            <node id="25072" radius="1.5" x="2988" y="3063" z="5358" inVp="0" inMag="1" time="40936640"/>
            <node id="25071" radius="1.5" x="3001" y="3133" z="5348" inVp="0" inMag="1" time="40934502"/>
            <node id="25070" radius="1.5" x="3014" y="3196" z="5345" inVp="1" inMag="1" time="40581793"/>
            <node id="25069" radius="1.5" x="3029" y="3265" z="5347" inVp="1" inMag="1" time="40578336"/>
            <node id="25068" radius="1.5" x="3041" y="3314" z="5341" inVp="1" inMag="1" time="40575697"/>
            <node id="25067" radius="1.5" x="3063" y="3445" z="5341" inVp="1" inMag="1" time="40567688"/>
            <node id="25066" radius="1.5" x="3070" y="3549" z="5340" inVp="1" inMag="1" time="40563765"/>
            <node id="25065" radius="1.5" x="3075" y="3643" z="5338" inVp="1" inMag="1" time="40560059"/>
            <node id="25064" radius="1.5" x="3073" y="3697" z="5351" inVp="1" inMag="1" time="40558071"/>
            <node id="25063" radius="1.5" x="3075" y="3785" z="5358" inVp="1" inMag="1" time="40554803"/>
            <node id="25062" radius="1.5" x="2593" y="299" z="2623" inVp="0" inMag="1" time="40517609"/>
            <node id="25061" radius="1.5" x="2584" y="335" z="2629" inVp="0" inMag="1" time="40515625"/>
            <node id="25060" radius="1.5" x="2580" y="369" z="2639" inVp="0" inMag="1" time="40513511"/>
            <node id="25058" radius="1.5" x="2548" y="433" z="2675" inVp="0" inMag="1" time="40465353"/>
            <node id="25057" radius="1.5" x="2539" y="422" z="2711" inVp="0" inMag="1" time="40463352"/>
            <node id="25056" radius="1.5" x="2554" y="423" z="2740" inVp="0" inMag="1" time="40461629"/>
            <node id="25055" radius="1.5" x="2552" y="442" z="2765" inVp="0" inMag="1" time="40459674"/>
            <node id="25054" radius="1.5" x="2547" y="470" z="2773" inVp="0" inMag="1" time="40458192"/>
            <node id="25050" radius="1.5" x="2538" y="499" z="2827" inVp="0" inMag="1" time="40306138"/>
            <node id="25049" radius="1.5" x="2563" y="553" z="2847" inVp="0" inMag="1" time="40304624"/>
            <node id="25048" radius="1.5" x="2566" y="636" z="2870" inVp="0" inMag="1" time="40302894"/>
            <node id="25047" radius="1.5" x="2576" y="692" z="2887" inVp="0" inMag="1" time="40301111"/>
            <node id="25046" radius="1.5" x="2603" y="756" z="2909" inVp="0" inMag="1" time="40299354"/>
            <node id="25045" radius="1.5" x="2604" y="806" z="2935" inVp="0" inMag="1" time="40297587"/>
            <node id="25044" radius="1.5" x="2610" y="837" z="2961" inVp="0" inMag="1" time="40295779"/>
            <node id="25043" radius="1.5" x="2598" y="847" z="2988" inVp="0" inMag="1" time="40291354"/>
            <node id="25042" radius="1.5" x="2601" y="903" z="3011" inVp="0" inMag="1" time="40289620"/>
            <node id="25041" radius="1.5" x="2594" y="951" z="3026" inVp="0" inMag="1" time="40288265"/>
            <node id="25040" radius="1.5" x="2592" y="974" z="3034" inVp="0" inMag="1" time="40286905"/>
            <node id="25039" radius="1.5" x="2581" y="1006" z="3040" inVp="0" inMag="1" time="40285066"/>
            <node id="25038" radius="1.5" x="2596" y="1033" z="3042" inVp="1" inMag="1" time="40274793"/>
            <node id="25037" radius="1.5" x="2600" y="1089" z="3053" inVp="1" inMag="1" time="40271765"/>
            <node id="25036" radius="1.5" x="2586" y="1145" z="3059" inVp="1" inMag="1" time="40268874"/>
            <node id="25035" radius="1.5" x="2585" y="1193" z="3060" inVp="1" inMag="1" time="40266048"/>
            <node id="25034" radius="1.5" x="2595" y="1224" z="3061" inVp="1" inMag="1" time="40263338"/>
            <node id="25033" radius="1.5" x="2600" y="1270" z="3064" inVp="0" inMag="1" time="40253906"/>
            <node id="25032" radius="1.5" x="2594" y="1313" z="3070" inVp="0" inMag="1" time="40250490"/>
            <node id="25031" radius="1.5" x="2623" y="1340" z="3085" inVp="1" inMag="1" time="40235325"/>
            <node id="25030" radius="1.5" x="2631" y="1357" z="3094" inVp="1" inMag="1" time="40233694"/>
            <node id="25029" radius="1.5" x="2631" y="1365" z="3108" inVp="1" inMag="1" time="40232475"/>
            <node id="25028" radius="1.5" x="2624" y="1389" z="3119" inVp="1" inMag="1" time="40220177"/>
            <node id="25027" radius="1.5" x="2618" y="1437" z="3131" inVp="1" inMag="1" time="40217734"/>
            <node id="25026" radius="1.5" x="2597" y="1462" z="3133" inVp="1" inMag="1" time="40203631"/>
            <node id="25025" radius="1.5" x="2607" y="1528" z="3141" inVp="1" inMag="1" time="40200809"/>
            <node id="25024" radius="1.5" x="2607" y="1585" z="3153" inVp="1" inMag="1" time="40198141"/>
            <node id="25023" radius="1.5" x="2607" y="1657" z="3169" inVp="1" inMag="1" time="40194944"/>
            <node id="25022" radius="1.5" x="2615" y="1723" z="3180" inVp="0" inMag="1" time="40190700"/>
            <node id="25021" radius="1.5" x="2622" y="1808" z="3203" inVp="0" inMag="1" time="40187647"/>
            <node id="25020" radius="1.5" x="2610" y="1831" z="3212" inVp="0" inMag="1" time="40179570"/>
            <node id="25018" radius="1.5" x="2644" y="1832" z="3235" inVp="1" inMag="1" time="40138159"/>
            <node id="25017" radius="1.5" x="2637" y="1837" z="3236" inVp="2" inMag="1" time="40120167"/>
            <node id="25016" radius="1.5" x="2617" y="1867" z="3224" inVp="1" inMag="1" time="40100022"/>
            <node id="25015" radius="1.5" x="2602" y="1905" z="3212" inVp="1" inMag="1" time="40097594"/>
            <node id="25014" radius="1.5" x="2602" y="1959" z="3211" inVp="1" inMag="1" time="40095059"/>
            <node id="25013" radius="1.5" x="2603" y="2027" z="3220" inVp="1" inMag="1" time="40091793"/>
            <node id="25012" radius="1.5" x="2599" y="2081" z="3218" inVp="1" inMag="1" time="40089383"/>
            <node id="25011" radius="1.5" x="2588" y="2118" z="3215" inVp="1" inMag="1" time="40087177"/>
            <node id="25010" radius="1.5" x="2577" y="2166" z="3203" inVp="1" inMag="1" time="40084407"/>
            <node id="25009" radius="1.5" x="2567" y="2192" z="3195" inVp="1" inMag="1" time="40081328"/>
            <node id="25008" radius="1.5" x="2835" y="1901" z="2994" inVp="0" inMag="1" time="39990336"/>
            <node id="25007" radius="1.5" x="2811" y="1896" z="2994" inVp="0" inMag="1" time="39988926"/>
            <node id="25006" radius="1.5" x="2788" y="1901" z="2994" inVp="0" inMag="1" time="39986385"/>
            <node id="25005" radius="1.5" x="2752" y="1923" z="2994" inVp="0" inMag="1" time="39979331"/>
            <node id="25003" radius="1.5" x="2607" y="2124" z="2613" inVp="0" inMag="1" time="39877892"/>
            <node id="25002" radius="1.5" x="2602" y="2054" z="2622" inVp="0" inMag="1" time="39875338"/>
            <node id="25001" radius="1.5" x="2591" y="2024" z="2629" inVp="0" inMag="1" time="39871685"/>
            <node id="25000" radius="1.5" x="2572" y="1999" z="2642" inVp="0" inMag="1" time="39870153"/>
            <node id="24999" radius="1.5" x="2568" y="1974" z="2653" inVp="0" inMag="1" time="39868619"/>
            <node id="24998" radius="1.5" x="2561" y="1940" z="2667" inVp="0" inMag="1" time="39867257"/>
            <node id="24997" radius="1.5" x="2344" y="274" z="1822" inVp="0" inMag="1" time="39855476"/>
            <node id="24996" radius="1.5" x="2337" y="291" z="1852" inVp="0" inMag="1" time="39853349"/>
            <node id="24995" radius="1.5" x="2353" y="330" z="1869" inVp="0" inMag="1" time="39851869"/>
            <node id="24994" radius="1.5" x="2375" y="376" z="1879" inVp="0" inMag="1" time="39848070"/>
            <node id="24993" radius="1.5" x="2388" y="422" z="1898" inVp="0" inMag="1" time="39846218"/>
            <node id="24992" radius="1.5" x="2395" y="457" z="1915" inVp="0" inMag="1" time="39844610"/>
            <node id="24991" radius="1.5" x="2410" y="486" z="1935" inVp="1" inMag="1" time="39839805"/>
            <node id="24990" radius="1.5" x="2422" y="516" z="1949" inVp="1" inMag="1" time="39833440"/>
            <node id="24989" radius="1.5" x="2434" y="555" z="1962" inVp="1" inMag="1" time="39831426"/>
            <node id="24988" radius="1.5" x="2433" y="610" z="1969" inVp="1" inMag="1" time="39828516"/>
            <node id="24987" radius="1.5" x="2432" y="652" z="1980" inVp="0" inMag="1" time="39814177"/>
            <node id="24986" radius="1.5" x="2435" y="705" z="1993" inVp="0" inMag="1" time="39810253"/>
            <node id="24984" radius="1.5" x="2462" y="759" z="1994" inVp="0" inMag="1" time="39729912"/>
            <node id="24983" radius="1.5" x="2465" y="810" z="2002" inVp="1" inMag="1" time="39643094"/>
            <node id="24982" radius="1.5" x="2460" y="850" z="1999" inVp="1" inMag="1" time="39641180"/>
            <node id="24981" radius="1.5" x="2451" y="880" z="1998" inVp="0" inMag="1" time="39638432"/>
            <node id="24980" radius="1.5" x="2437" y="909" z="2000" inVp="1" inMag="1" time="39600533"/>
            <node id="24979" radius="1.5" x="2426" y="938" z="2008" inVp="1" inMag="1" time="39598622"/>
            <node id="24978" radius="1.5" x="2413" y="966" z="2013" inVp="1" inMag="1" time="39591292"/>
            <node id="24977" radius="1.5" x="2406" y="1003" z="2022" inVp="1" inMag="1" time="39588700"/>
            <node id="24976" radius="1.5" x="2412" y="1059" z="2027" inVp="1" inMag="1" time="39585643"/>
            <node id="24975" radius="1.5" x="2415" y="1101" z="2030" inVp="0" inMag="1" time="39547462"/>
            <node id="24974" radius="1.5" x="2399" y="1132" z="2039" inVp="0" inMag="1" time="39540617"/>
            <node id="24971" radius="1.5" x="2385" y="1164" z="2041" inVp="0" inMag="1" time="39432994"/>
            <node id="24970" radius="1.5" x="2381" y="1180" z="2058" inVp="1" inMag="1" time="39426377"/>
            <node id="24969" radius="1.5" x="2392" y="1215" z="2067" inVp="1" inMag="1" time="39316611"/>
            <node id="24968" radius="1.5" x="2425" y="1266" z="2084" inVp="1" inMag="1" time="39313680"/>
            <node id="24967" radius="1.5" x="2421" y="1316" z="2103" inVp="1" inMag="1" time="39311258"/>
            <node id="24966" radius="1.5" x="2424" y="1355" z="2120" inVp="1" inMag="1" time="39307553"/>
            <node id="24965" radius="1.5" x="2416" y="1444" z="2135" inVp="1" inMag="1" time="39304146"/>
            <node id="24964" radius="1.5" x="2434" y="1509" z="2137" inVp="1" inMag="1" time="39301092"/>
            <node id="24963" radius="1.5" x="2472" y="1547" z="2148" inVp="1" inMag="1" time="39266242"/>
            <node id="24962" radius="1.5" x="2522" y="1581" z="2158" inVp="1" inMag="1" time="39264195"/>
            <node id="24961" radius="1.5" x="2529" y="1602" z="2164" inVp="1" inMag="1" time="39259819"/>
            <node id="24960" radius="1.5" x="2533" y="1653" z="2169" inVp="0" inMag="1" time="39254612"/>
            <node id="24959" radius="1.5" x="2530" y="1714" z="2209" inVp="0" inMag="1" time="39249032"/>
            <node id="24958" radius="1.5" x="2537" y="1724" z="2224" inVp="0" inMag="1" time="39245262"/>
            <node id="24957" radius="1.5" x="2547" y="1726" z="2241" inVp="0" inMag="1" time="39243529"/>
            <node id="24956" radius="1.5" x="2582" y="1717" z="2264" inVp="0" inMag="1" time="39242060"/>
            <node id="24955" radius="1.5" x="2598" y="1700" z="2290" inVp="1" inMag="1" time="39239910"/>
            <node id="24954" radius="1.5" x="2593" y="1700" z="2306" inVp="1" inMag="1" time="39238078"/>
            <node id="24952" radius="1.5" x="2583" y="1688" z="2327" inVp="0" inMag="1" time="37075637"/>
            <node id="24951" radius="1.5" x="2582" y="1718" z="2340" inVp="0" inMag="1" time="37071920"/>
            <node id="24950" radius="1.5" x="2570" y="1771" z="2360" inVp="0" inMag="1" time="37063119"/>
            <node id="24949" radius="1.5" x="2576" y="1818" z="2399" inVp="0" inMag="1" time="37060641"/>
            <node id="24948" radius="1.5" x="2555" y="1835" z="2420" inVp="0" inMag="1" time="37056825"/>
            <node id="24947" radius="1.5" x="2557" y="1810" z="2459" inVp="0" inMag="1" time="37054814"/>
            <node id="24946" radius="1.5" x="2557" y="1792" z="2503" inVp="0" inMag="1" time="37052677"/>
            <node id="24945" radius="1.5" x="2566" y="1776" z="2539" inVp="0" inMag="1" time="37050585"/>
            <node id="24944" radius="1.5" x="2570" y="1809" z="2585" inVp="0" inMag="1" time="37048329"/>
            <node id="24943" radius="1.5" x="2555" y="1841" z="2606" inVp="0" inMag="1" time="37046693"/>
            <node id="24942" radius="1.5" x="2536" y="1832" z="2634" inVp="0" inMag="1" time="37044852"/>
            <node id="24941" radius="1.5" x="2521" y="1830" z="2655" inVp="0" inMag="1" time="37043303"/>
            <node id="24940" radius="1.5" x="2520" y="1854" z="2669" inVp="0" inMag="1" time="37041698"/>
            <node id="24939" radius="1.5" x="2545" y="1916" z="2679" inVp="0" inMag="1" time="37038008"/>
            <node id="24938" radius="1.5" x="2543" y="1920" z="2689" inVp="0" inMag="1" time="37033439"/>
            <node id="24937" radius="1.5" x="2537" y="1924" z="2714" inVp="0" inMag="1" time="37031733"/>
            <node id="24936" radius="1.5" x="2530" y="1925" z="2743" inVp="0" inMag="1" time="33104826"/>
            <node id="24935" radius="1.5" x="2539" y="1926" z="2759" inVp="0" inMag="1" time="33103113"/>
            <node id="24934" radius="1.5" x="2538" y="1904" z="2787" inVp="0" inMag="1" time="33100360"/>
            <node id="24933" radius="1.5" x="2555" y="1883" z="2823" inVp="0" inMag="1" time="33098111"/>
            <node id="24932" radius="1.5" x="2569" y="1871" z="2856" inVp="0" inMag="1" time="33096262"/>
            <node id="24931" radius="1.5" x="2579" y="1850" z="2877" inVp="0" inMag="1" time="33094575"/>
            <node id="24930" radius="1.5" x="2593" y="1828" z="2900" inVp="0" inMag="1" time="33089547"/>
            <node id="24929" radius="1.5" x="2622" y="1837" z="2919" inVp="0" inMag="1" time="33087732"/>
            <node id="24928" radius="1.5" x="2631" y="1890" z="2928" inVp="1" inMag="1" time="33083576"/>
            <node id="24927" radius="1.5" x="2669" y="1949" z="2941" inVp="1" inMag="1" time="33079283"/>
            <node id="24926" radius="1.5" x="2692" y="1961" z="2946" inVp="0" inMag="1" time="33069587"/>
            <node id="24925" radius="1.5" x="2707" y="1960" z="2953" inVp="0" inMag="1" time="33059779"/>
            <node id="24924" radius="1.5" x="2730" y="1949" z="2974" inVp="0" inMag="1" time="33058108"/>
            <node id="24923" radius="1.5" x="2737" y="1937" z="2990" inVp="0" inMag="1" time="33036246"/>
            <node id="24922" radius="1.5" x="2694" y="1938" z="3018" inVp="0" inMag="1" time="33034582"/>
            <node id="24921" radius="1.5" x="2671" y="1945" z="3042" inVp="0" inMag="1" time="33032708"/>
            <node id="24920" radius="1.5" x="2658" y="1956" z="3060" inVp="0" inMag="1" time="33019061"/>
            <node id="24918" radius="1.5" x="2604" y="2001" z="3079" inVp="0" inMag="1" time="32792899"/>
            <node id="24917" radius="1.5" x="2598" y="2062" z="3096" inVp="1" inMag="1" time="32779216"/>
            <node id="24916" radius="1.5" x="2591" y="2081" z="3100" inVp="1" inMag="1" time="32772047"/>
            <node id="24915" radius="1.5" x="2573" y="2119" z="3104" inVp="0" inMag="1" time="32761948"/>
            <node id="24914" radius="1.5" x="2583" y="2175" z="3120" inVp="0" inMag="1" time="32755918"/>
            <node id="24913" radius="1.5" x="2597" y="2192" z="3149" inVp="0" inMag="1" time="32753717"/>
            <node id="24912" radius="1.5" x="2595" y="2191" z="3173" inVp="0" inMag="1" time="32751315"/>
            <node id="24911" radius="1.5" x="2584" y="2210" z="3181" inVp="1" inMag="1" time="32732483"/>
            <node id="24910" radius="1.5" x="2563" y="2216" z="3193" inVp="1" inMag="1" time="32668981"/>
            <node id="24909" radius="1.5" x="2531" y="2253" z="3196" inVp="1" inMag="1" time="32666965"/>
            <node id="24908" radius="1.5" x="2492" y="2299" z="3207" inVp="0" inMag="1" time="32659603"/>
            <node id="24907" radius="1.5" x="2455" y="2352" z="3219" inVp="0" inMag="1" time="32655177"/>
            <node id="24906" radius="1.5" x="2433" y="2400" z="3232" inVp="1" inMag="1" time="32647453"/>
            <node id="24905" radius="1.5" x="2405" y="2435" z="3245" inVp="1" inMag="1" time="32645512"/>
            <node id="24904" radius="1.5" x="2392" y="2480" z="3252" inVp="0" inMag="1" time="32641713"/>
            <node id="24903" radius="1.5" x="2393" y="2529" z="3265" inVp="0" inMag="1" time="32635054"/>
            <node id="24902" radius="1.5" x="2437" y="2556" z="3292" inVp="0" inMag="1" time="32633251"/>
            <node id="24901" radius="1.5" x="2473" y="2574" z="3311" inVp="0" inMag="1" time="32631681"/>
            <node id="24900" radius="1.5" x="2486" y="2586" z="3327" inVp="0" inMag="1" time="32627292"/>
            <node id="24899" radius="1.5" x="2506" y="2585" z="3354" inVp="0" inMag="1" time="32625364"/>
            <node id="24898" radius="1.5" x="2524" y="2558" z="3400" inVp="0" inMag="1" time="32622922"/>
            <node id="24897" radius="1.5" x="2532" y="2571" z="3420" inVp="0" inMag="1" time="32621460"/>
            <node id="24896" radius="1.5" x="2530" y="2580" z="3426" inVp="1" inMag="1" time="32613835"/>
            <node id="24895" radius="1.5" x="2533" y="2603" z="3440" inVp="1" inMag="1" time="32610854"/>
            <node id="24894" radius="1.5" x="2542" y="2632" z="3447" inVp="1" inMag="1" time="32609035"/>
            <node id="24893" radius="1.5" x="2570" y="2665" z="3450" inVp="0" inMag="1" time="32583459"/>
            <node id="24892" radius="1.5" x="2582" y="2681" z="3456" inVp="0" inMag="1" time="32580094"/>
            <node id="24890" radius="1.5" x="2602" y="2699" z="3467" inVp="0" inMag="1" time="32532675"/>
            <node id="24889" radius="1.5" x="2598" y="2716" z="3483" inVp="0" inMag="1" time="32526471"/>
            <node id="24888" radius="1.5" x="2561" y="2721" z="3507" inVp="0" inMag="1" time="32524810"/>
            <node id="24887" radius="1.5" x="2558" y="2719" z="3546" inVp="0" inMag="1" time="32522656"/>
            <node id="24886" radius="1.5" x="2565" y="2735" z="3583" inVp="0" inMag="1" time="32520583"/>
            <node id="24885" radius="1.5" x="2578" y="2776" z="3619" inVp="0" inMag="1" time="32518737"/>
            <node id="24884" radius="1.5" x="2594" y="2825" z="3658" inVp="0" inMag="1" time="32516600"/>
            <node id="24883" radius="1.5" x="2616" y="2863" z="3688" inVp="0" inMag="1" time="32510696"/>
            <node id="24882" radius="1.5" x="2646" y="2897" z="3719" inVp="0" inMag="1" time="32508842"/>
            <node id="24881" radius="1.5" x="2661" y="2915" z="3741" inVp="0" inMag="1" time="32507202"/>
            <node id="24880" radius="1.5" x="2671" y="2960" z="3761" inVp="0" inMag="1" time="32505531"/>
            <node id="24879" radius="1.5" x="2671" y="2997" z="3778" inVp="0" inMag="1" time="32498846"/>
            <node id="24878" radius="1.5" x="2688" y="3057" z="3803" inVp="0" inMag="1" time="32496836"/>
            <node id="24877" radius="1.5" x="2680" y="3120" z="3821" inVp="0" inMag="1" time="32495055"/>
            <node id="24876" radius="1.5" x="2670" y="3176" z="3846" inVp="0" inMag="1" time="32493126"/>
            <node id="24875" radius="1.5" x="2669" y="3202" z="3859" inVp="0" inMag="1" time="32488399"/>
            <node id="24874" radius="1.5" x="2690" y="3235" z="3883" inVp="0" inMag="1" time="32486352"/>
            <node id="24873" radius="1.5" x="2713" y="3276" z="3928" inVp="0" inMag="1" time="32483308"/>
            <node id="24872" radius="1.5" x="2708" y="3293" z="3955" inVp="0" inMag="1" time="32474495"/>
            <node id="24871" radius="1.5" x="2684" y="3317" z="3978" inVp="0" inMag="1" time="32472857"/>
            <node id="24870" radius="1.5" x="2662" y="3339" z="3996" inVp="0" inMag="1" time="32471321"/>
            <node id="24869" radius="1.5" x="2654" y="3371" z="4014" inVp="0" inMag="1" time="32469342"/>
            <node id="24868" radius="1.5" x="2656" y="3428" z="4035" inVp="0" inMag="1" time="32467077"/>
            <node id="24867" radius="1.5" x="2679" y="3488" z="4058" inVp="0" inMag="1" time="32465543"/>
            <node id="24866" radius="1.5" x="2694" y="3545" z="4078" inVp="0" inMag="1" time="32463615"/>
            <node id="24865" radius="1.5" x="2703" y="3586" z="4097" inVp="0" inMag="1" time="32459015"/>
            <node id="24864" radius="1.5" x="2699" y="3607" z="4123" inVp="0" inMag="1" time="32457254"/>
            <node id="24863" radius="1.5" x="2699" y="3626" z="4151" inVp="1" inMag="1" time="32447671"/>
            <node id="24861" radius="1.5" x="2449" y="3414" z="2152" inVp="0" inMag="1" time="31531657"/>
            <node id="24860" radius="1.5" x="2457" y="3388" z="2156" inVp="1" inMag="1" time="31520604"/>
            <node id="24859" radius="1.5" x="2462" y="3338" z="2159" inVp="0" inMag="1" time="31517595"/>
            <node id="24857" radius="1.5" x="2465" y="2593" z="2027" inVp="1" inMag="1" time="31378938"/>
            <node id="24856" radius="1.5" x="2464" y="2623" z="2035" inVp="1" inMag="1" time="31375088"/>
            <node id="24855" radius="1.5" x="2459" y="2681" z="2040" inVp="1" inMag="1" time="31372389"/>
            <node id="24854" radius="1.5" x="2452" y="2730" z="2037" inVp="1" inMag="1" time="31365306"/>
            <node id="24853" radius="1.5" x="2448" y="2794" z="2045" inVp="1" inMag="1" time="31357021"/>
            <node id="24852" radius="1.5" x="2443" y="2855" z="2047" inVp="1" inMag="1" time="31354471"/>
            <node id="24851" radius="1.5" x="2436" y="2908" z="2048" inVp="1" inMag="1" time="31351882"/>
            <node id="24850" radius="1.5" x="2440" y="2954" z="2056" inVp="1" inMag="1" time="31337397"/>
            <node id="24849" radius="1.5" x="2455" y="2986" z="2062" inVp="0" inMag="1" time="31333042"/>
            <node id="24848" radius="1.5" x="2461" y="3006" z="2072" inVp="1" inMag="1" time="31323581"/>
            <node id="24846" radius="1.5" x="2461" y="3039" z="2084" inVp="1" inMag="1" time="31266857"/>
            <node id="24845" radius="1.5" x="2465" y="3082" z="2087" inVp="1" inMag="1" time="31264767"/>
            <node id="24844" radius="1.5" x="2446" y="3135" z="2090" inVp="1" inMag="1" time="31261980"/>
            <node id="24843" radius="1.5" x="2442" y="3164" z="2094" inVp="0" inMag="1" time="31252538"/>
            <node id="24842" radius="1.5" x="2459" y="3190" z="2117" inVp="0" inMag="1" time="31247248"/>
            <node id="24841" radius="1.5" x="2474" y="3210" z="2135" inVp="0" inMag="1" time="31245820"/>
            <node id="24840" radius="1.5" x="2469" y="3253" z="2149" inVp="0" inMag="1" time="31244432"/>
            <node id="24839" radius="1.5" x="2464" y="3287" z="2158" inVp="0" inMag="1" time="31243216"/>
            <node id="24838" radius="1.5" x="2465" y="3309" z="2162" inVp="0" inMag="1" time="31204682"/>
            <node id="24837" radius="1.5" x="2470" y="3311" z="2167" inVp="0" inMag="1" time="31197283"/>
            <node id="24836" radius="1.5" x="2494" y="3316" z="2188" inVp="0" inMag="1" time="30993145"/>
            <node id="24835" radius="1.5" x="2495" y="3321" z="2214" inVp="0" inMag="1" time="30988279"/>
            <node id="24834" radius="1.5" x="2502" y="3304" z="2238" inVp="0" inMag="1" time="30986435"/>
            <node id="24833" radius="1.5" x="2514" y="3282" z="2278" inVp="0" inMag="1" time="30984498"/>
            <node id="24832" radius="1.5" x="2546" y="3260" z="2318" inVp="0" inMag="1" time="30982594"/>
            <node id="24831" radius="1.5" x="2568" y="3214" z="2339" inVp="0" inMag="1" time="30981041"/>
            <node id="24830" radius="1.5" x="2590" y="3185" z="2365" inVp="0" inMag="1" time="30975382"/>
            <node id="24829" radius="1.5" x="2615" y="3160" z="2398" inVp="0" inMag="1" time="30973392"/>
            <node id="24828" radius="1.5" x="2617" y="3188" z="2441" inVp="0" inMag="1" time="30971175"/>
            <node id="24827" radius="1.5" x="2611" y="3201" z="2469" inVp="0" inMag="1" time="30969401"/>
            <node id="24826" radius="1.5" x="2600" y="3219" z="2497" inVp="2" inMag="1" time="30945673"/>
            <node id="24825" radius="1.5" x="2586" y="3248" z="2511" inVp="0" inMag="1" time="30832653"/>
            <node id="24824" radius="1.5" x="2578" y="3282" z="2527" inVp="0" inMag="1" time="30831284"/>
            <node id="24823" radius="1.5" x="2570" y="3302" z="2547" inVp="0" inMag="1" time="30819580"/>
            <node id="24822" radius="1.5" x="2566" y="3298" z="2581" inVp="0" inMag="1" time="30817879"/>
            <node id="24821" radius="1.5" x="2556" y="3288" z="2608" inVp="0" inMag="1" time="30816233"/>
            <node id="24820" radius="1.5" x="2553" y="3281" z="2632" inVp="1" inMag="1" time="30812062"/>
            <node id="24818" radius="1.5" x="2557" y="3238" z="2610" inVp="0" inMag="1" time="30579053"/>
            <node id="24817" radius="1.5" x="2570" y="3247" z="2631" inVp="1" inMag="1" time="30568500"/>
            <node id="24816" radius="1.5" x="2563" y="3259" z="2641" inVp="1" inMag="1" time="30566984"/>
            <node id="24815" radius="1.5" x="2561" y="3273" z="2648" inVp="0" inMag="1" time="29489336"/>
            <node id="24814" radius="1.5" x="2577" y="3298" z="2679" inVp="0" inMag="1" time="29487292"/>
            <node id="24813" radius="1.5" x="2594" y="3307" z="2704" inVp="0" inMag="1" time="29484982"/>
            <node id="24812" radius="1.5" x="2623" y="3296" z="2724" inVp="0" inMag="1" time="29483323"/>
            <node id="24811" radius="1.5" x="2647" y="3288" z="2752" inVp="0" inMag="1" time="29478870"/>
            <node id="24810" radius="1.5" x="2646" y="3286" z="2775" inVp="0" inMag="1" time="29477047"/>
            <node id="24809" radius="1.5" x="2604" y="3308" z="2805" inVp="0" inMag="1" time="29475522"/>
            <node id="24808" radius="1.5" x="2586" y="3342" z="2836" inVp="0" inMag="1" time="29473721"/>
            <node id="24807" radius="1.5" x="2572" y="3352" z="2856" inVp="0" inMag="1" time="29472511"/>
            <node id="24806" radius="1.5" x="2579" y="3370" z="2879" inVp="1" inMag="1" time="29470195"/>
            <node id="24804" radius="1.5" x="2635" y="3418" z="2895" inVp="0" inMag="1" time="29421015"/>
            <node id="24803" radius="1.5" x="2578" y="3375" z="2893" inVp="2" inMag="1" time="29405887"/>
            <node id="24802" radius="1.5" x="2564" y="3341" z="2911" inVp="2" inMag="1" time="29401959"/>
            <node id="24801" radius="1.5" x="2535" y="3293" z="2916" inVp="0" inMag="1" time="29399188"/>
            <node id="24800" radius="1.5" x="2497" y="3256" z="2951" inVp="0" inMag="1" time="29396750"/>
            <node id="24799" radius="1.5" x="2497" y="3276" z="2977" inVp="0" inMag="1" time="29394640"/>
            <node id="24798" radius="1.5" x="2475" y="3284" z="3001" inVp="0" inMag="1" time="29392840"/>
            <node id="24797" radius="1.5" x="2453" y="3281" z="3021" inVp="0" inMag="1" time="29390983"/>
            <node id="24796" radius="1.5" x="2453" y="3293" z="3036" inVp="1" inMag="1" time="29382682"/>
            <node id="24795" radius="1.5" x="2448" y="3298" z="3052" inVp="0" inMag="1" time="29371950"/>
            <node id="24794" radius="1.5" x="2437" y="3315" z="3062" inVp="1" inMag="1" time="29352228"/>
            <node id="24793" radius="1.5" x="2421" y="3325" z="3070" inVp="0" inMag="1" time="29288067"/>
            <node id="24792" radius="1.5" x="2402" y="3346" z="3076" inVp="1" inMag="1" time="29280445"/>
            <node id="24790" radius="1.5" x="2376" y="3391" z="3071" inVp="0" inMag="1" time="29239213"/>
            <node id="24789" radius="1.5" x="2360" y="3408" z="3082" inVp="2" inMag="1" time="29230233"/>
            <node id="24788" radius="1.5" x="2394" y="3436" z="3100" inVp="2" inMag="1" time="29225577"/>
            <node id="24787" radius="1.5" x="2439" y="3432" z="3107" inVp="2" inMag="1" time="29223338"/>
            <node id="24786" radius="1.5" x="2485" y="3437" z="3103" inVp="2" inMag="1" time="29220875"/>
            <node id="24785" radius="1.5" x="2511" y="3433" z="3110" inVp="2" inMag="1" time="29218786"/>
            <node id="24784" radius="1.5" x="2539" y="3439" z="3118" inVp="0" inMag="1" time="29208027"/>
            <node id="24783" radius="1.5" x="2569" y="3460" z="3127" inVp="0" inMag="1" time="29206413"/>
            <node id="24782" radius="1.5" x="2584" y="3485" z="3145" inVp="0" inMag="1" time="29202815"/>
            <node id="24781" radius="1.5" x="2591" y="3508" z="3167" inVp="0" inMag="1" time="29201195"/>
            <node id="24780" radius="1.5" x="2607" y="3544" z="3188" inVp="0" inMag="1" time="29199394"/>
            <node id="24779" radius="1.5" x="2623" y="3573" z="3215" inVp="0" inMag="1" time="29195321"/>
            <node id="24778" radius="1.5" x="2640" y="3601" z="3241" inVp="0" inMag="1" time="29193682"/>
            <node id="24777" radius="1.5" x="2648" y="3619" z="3263" inVp="0" inMag="1" time="29192121"/>
            <node id="24776" radius="1.5" x="2662" y="3648" z="3281" inVp="0" inMag="1" time="29190857"/>
            <node id="24775" radius="1.5" x="2662" y="3675" z="3305" inVp="0" inMag="1" time="29188780"/>
            <node id="24774" radius="1.5" x="2672" y="3736" z="3321" inVp="0" inMag="1" time="29187432"/>
            <node id="24773" radius="1.5" x="2663" y="3779" z="3335" inVp="0" inMag="1" time="29186013"/>
            <node id="24771" radius="1.5" x="2415" y="5470" z="2017" inVp="1" inMag="1" time="29099194"/>
            <node id="24770" radius="1.5" x="2394" y="5497" z="2020" inVp="1" inMag="1" time="29097126"/>
            <node id="24769" radius="1.5" x="2396" y="5529" z="2022" inVp="1" inMag="1" time="29084928"/>
            <node id="24768" radius="1.5" x="2383" y="5542" z="2030" inVp="1" inMag="1" time="29080685"/>
            <node id="24767" radius="1.5" x="2383" y="5535" z="2051" inVp="0" inMag="1" time="29050654"/>
            <node id="24766" radius="1.5" x="2398" y="5505" z="2074" inVp="0" inMag="1" time="28957939"/>
            <node id="24765" radius="1.5" x="2416" y="5482" z="2089" inVp="1" inMag="1" time="28952062"/>
            <node id="24764" radius="1.5" x="2445" y="5444" z="2115" inVp="1" inMag="1" time="28948643"/>
            <node id="24763" radius="1.5" x="2448" y="5411" z="2126" inVp="1" inMag="1" time="28770218"/>
            <node id="24762" radius="1.5" x="2441" y="5370" z="2140" inVp="1" inMag="1" time="28768145"/>
            <node id="24761" radius="1.5" x="2439" y="5336" z="2148" inVp="1" inMag="1" time="28766022"/>
            <node id="24760" radius="1.5" x="2439" y="5315" z="2160" inVp="1" inMag="1" time="28764073"/>
            <node id="24758" radius="1.5" x="2462" y="5301" z="2189" inVp="0" inMag="1" time="28724774"/>
            <node id="24757" radius="1.5" x="2478" y="5276" z="2209" inVp="0" inMag="1" time="28723125"/>
            <node id="24756" radius="1.5" x="2487" y="5235" z="2226" inVp="0" inMag="1" time="28721401"/>
            <node id="24755" radius="1.5" x="2504" y="5210" z="2248" inVp="0" inMag="1" time="28719422"/>
            <node id="24754" radius="1.5" x="2549" y="5209" z="2263" inVp="0" inMag="1" time="28715201"/>
            <node id="24753" radius="1.5" x="2580" y="5206" z="2286" inVp="0" inMag="1" time="28708379"/>
            <node id="24752" radius="1.5" x="2588" y="5195" z="2313" inVp="0" inMag="1" time="28706748"/>
            <node id="24751" radius="1.5" x="2582" y="5179" z="2338" inVp="0" inMag="1" time="28699637"/>
            <node id="24750" radius="1.5" x="2574" y="5178" z="2361" inVp="0" inMag="1" time="28697940"/>
            <node id="24749" radius="1.5" x="2571" y="5192" z="2380" inVp="0" inMag="1" time="28696459"/>
            <node id="24748" radius="1.5" x="2562" y="5208" z="2394" inVp="0" inMag="1" time="28692449"/>
            <node id="24747" radius="1.5" x="2539" y="5211" z="2410" inVp="0" inMag="1" time="28688665"/>
            <node id="24746" radius="1.5" x="2516" y="5203" z="2426" inVp="0" inMag="1" time="28680958"/>
            <node id="24745" radius="1.5" x="2509" y="5171" z="2449" inVp="0" inMag="1" time="28679191"/>
            <node id="24744" radius="1.5" x="2508" y="5136" z="2477" inVp="0" inMag="1" time="28677641"/>
            <node id="24743" radius="1.5" x="2501" y="5103" z="2496" inVp="0" inMag="1" time="28675939"/>
            <node id="24742" radius="1.5" x="2496" y="5075" z="2515" inVp="0" inMag="1" time="28674398"/>
            <node id="24741" radius="1.5" x="2492" y="5032" z="2530" inVp="0" inMag="1" time="28672822"/>
            <node id="24740" radius="1.5" x="2509" y="5006" z="2548" inVp="0" inMag="1" time="28668944"/>
            <node id="24739" radius="1.5" x="2495" y="5002" z="2569" inVp="0" inMag="1" time="28667391"/>
            <node id="24738" radius="1.5" x="2484" y="4994" z="2592" inVp="0" inMag="1" time="28665512"/>
            <node id="24737" radius="1.5" x="2486" y="4960" z="2607" inVp="0" inMag="1" time="28663752"/>
            <node id="24736" radius="1.5" x="2502" y="4931" z="2613" inVp="0" inMag="1" time="28655712"/>
            <node id="24735" radius="1.5" x="2496" y="4931" z="2640" inVp="0" inMag="1" time="28653959"/>
            <node id="24734" radius="1.5" x="2488" y="4934" z="2665" inVp="0" inMag="1" time="28652194"/>
            <node id="24733" radius="1.5" x="2482" y="4930" z="2685" inVp="0" inMag="1" time="28650411"/>
            <node id="24732" radius="1.5" x="2473" y="4896" z="2708" inVp="0" inMag="1" time="28648554"/>
            <node id="24731" radius="1.5" x="2483" y="4854" z="2723" inVp="0" inMag="1" time="28647090"/>
            <node id="24730" radius="1.5" x="2504" y="4784" z="2734" inVp="0" inMag="1" time="28641584"/>
            <node id="24729" radius="1.5" x="2521" y="4718" z="2750" inVp="0" inMag="1" time="28640321"/>
            <node id="24728" radius="1.5" x="2539" y="4670" z="2765" inVp="0" inMag="1" time="28639091"/>
            <node id="24727" radius="1.5" x="2551" y="4623" z="2783" inVp="0" inMag="1" time="28637778"/>
            <node id="24726" radius="1.5" x="2554" y="4563" z="2801" inVp="0" inMag="1" time="28632330"/>
            <node id="24725" radius="1.5" x="2551" y="4504" z="2817" inVp="0" inMag="1" time="28603555"/>
            <node id="24724" radius="1.5" x="2561" y="4482" z="2827" inVp="0" inMag="1" time="28598242"/>
            <node id="24723" radius="1.5" x="2561" y="4442" z="2841" inVp="0" inMag="1" time="28595573"/>
            <node id="24722" radius="1.5" x="2544" y="4418" z="2861" inVp="0" inMag="1" time="28592290"/>
            <node id="24721" radius="1.5" x="2525" y="4420" z="2861" inVp="0" inMag="1" time="28591286"/>
            <node id="24720" radius="1.5" x="2486" y="4436" z="2880" inVp="0" inMag="1" time="28559179"/>
            <node id="24719" radius="1.5" x="2476" y="4458" z="2901" inVp="0" inMag="1" time="28557771"/>
            <node id="24718" radius="1.5" x="2475" y="4486" z="2934" inVp="1" inMag="1" time="28545167"/>
            <node id="24717" radius="1.5" x="2479" y="4494" z="2965" inVp="1" inMag="1" time="28542868"/>
            <node id="24714" radius="1.5" x="2483" y="4445" z="2997" inVp="0" inMag="1" time="28452602"/>
            <node id="24713" radius="1.5" x="2464" y="4434" z="3012" inVp="0" inMag="1" time="28443889"/>
            <node id="24712" radius="1.5" x="2464" y="4411" z="3034" inVp="0" inMag="1" time="28442085"/>
            <node id="24711" radius="1.5" x="2456" y="4388" z="3064" inVp="0" inMag="1" time="28415242"/>
            <node id="24710" radius="1.5" x="2435" y="4368" z="3088" inVp="0" inMag="1" time="28413594"/>
            <node id="24709" radius="1.5" x="2417" y="4336" z="3106" inVp="0" inMag="1" time="28411994"/>
            <node id="24708" radius="1.5" x="2390" y="4272" z="3126" inVp="1" inMag="1" time="28401675"/>
            <node id="24707" radius="1.5" x="2375" y="4245" z="3134" inVp="1" inMag="1" time="28396581"/>
            <node id="24705" radius="1.5" x="2251" y="4266" z="3148" inVp="0" inMag="1" time="28355872"/>
            <node id="24704" radius="1.5" x="2318" y="4218" z="3143" inVp="0" inMag="1" time="28351399"/>
            <node id="24703" radius="1.5" x="2372" y="4224" z="3142" inVp="0" inMag="1" time="26328666"/>
            <node id="24702" radius="1.5" x="2372" y="4206" z="3149" inVp="0" inMag="1" time="26317952"/>
            <node id="24701" radius="1.5" x="2378" y="4169" z="3168" inVp="0" inMag="1" time="26316402"/>
            <node id="24700" radius="1.5" x="2397" y="4135" z="3193" inVp="2" inMag="1" time="26300995"/>
            <node id="24699" radius="1.5" x="2436" y="4108" z="3233" inVp="1" inMag="1" time="26280033"/>
            <node id="24698" radius="1.5" x="2464" y="4082" z="3250" inVp="1" inMag="1" time="26277994"/>
            <node id="24697" radius="1.5" x="2485" y="4062" z="3256" inVp="1" inMag="1" time="26260204"/>
            <node id="24696" radius="1.5" x="2494" y="4030" z="3271" inVp="1" inMag="1" time="26258155"/>
            <node id="24695" radius="1.5" x="2496" y="3996" z="3289" inVp="1" inMag="1" time="26256083"/>
            <node id="24694" radius="1.5" x="2509" y="3974" z="3304" inVp="2" inMag="1" time="26253329"/>
            <node id="24693" radius="1.5" x="2523" y="3956" z="3313" inVp="2" inMag="1" time="26247292"/>
            <node id="24692" radius="1.5" x="2539" y="3919" z="3316" inVp="2" inMag="1" time="26245523"/>
            <node id="24691" radius="1.5" x="2567" y="3864" z="3316" inVp="2" inMag="1" time="26243631"/>
            <node id="24690" radius="1.5" x="2578" y="3837" z="3324" inVp="1" inMag="1" time="26232539"/>
            <node id="24689" radius="1.5" x="2602" y="3819" z="3333" inVp="0" inMag="1" time="26226006"/>
            <node id="24688" radius="1.5" x="2632" y="3814" z="3335" inVp="0" inMag="1" time="26219866"/>
            <node id="24687" radius="1.5" x="2659" y="3798" z="3343" inVp="0" inMag="1" time="26215400"/>
            <node id="24686" radius="1.5" x="2682" y="3802" z="3358" inVp="0" inMag="1" time="26210550"/>
            <node id="24685" radius="1.5" x="2704" y="3784" z="3384" inVp="0" inMag="1" time="26208809"/>
            <node id="24684" radius="1.5" x="2704" y="3750" z="3411" inVp="0" inMag="1" time="26207001"/>
            <node id="24683" radius="1.5" x="2696" y="3719" z="3436" inVp="0" inMag="1" time="26205386"/>
            <node id="24682" radius="1.5" x="2681" y="3687" z="3463" inVp="0" inMag="1" time="26200449"/>
            <node id="24680" radius="1.5" x="2705" y="3736" z="3492" inVp="0" inMag="1" time="26180575"/>
            <node id="24679" radius="1.5" x="2678" y="3755" z="3527" inVp="0" inMag="1" time="26175399"/>
            <node id="24678" radius="1.5" x="2674" y="3754" z="3552" inVp="0" inMag="1" time="26173385"/>
            <node id="24677" radius="1.5" x="2667" y="3748" z="3583" inVp="0" inMag="1" time="26171587"/>
            <node id="24676" radius="1.5" x="2679" y="3732" z="3603" inVp="0" inMag="1" time="26164666"/>
            <node id="24675" radius="1.5" x="2674" y="3713" z="3634" inVp="0" inMag="1" time="26162669"/>
            <node id="24674" radius="1.5" x="2693" y="3716" z="3659" inVp="0" inMag="1" time="26160767"/>
            <node id="24673" radius="1.5" x="2714" y="3742" z="3682" inVp="0" inMag="1" time="26150201"/>
            <node id="24672" radius="1.5" x="2739" y="3749" z="3710" inVp="0" inMag="1" time="26148271"/>
            <node id="24671" radius="1.5" x="2748" y="3766" z="3737" inVp="0" inMag="1" time="26146338"/>
            <node id="24670" radius="1.5" x="2747" y="3780" z="3759" inVp="0" inMag="1" time="26144490"/>
            <node id="24669" radius="1.5" x="2755" y="3816" z="3779" inVp="0" inMag="1" time="26142575"/>
            <node id="24668" radius="1.5" x="2746" y="3878" z="3804" inVp="1" inMag="1" time="26128304"/>
            <node id="24667" radius="1.5" x="2738" y="3920" z="3813" inVp="1" inMag="1" time="26125518"/>
            <node id="24666" radius="1.5" x="2732" y="3947" z="3820" inVp="0" inMag="1" time="26102530"/>
            <node id="24665" radius="1.5" x="2722" y="3974" z="3830" inVp="0" inMag="1" time="26096029"/>
            <node id="24664" radius="1.5" x="2707" y="4008" z="3860" inVp="0" inMag="1" time="26091083"/>
            <node id="24663" radius="1.5" x="2700" y="4004" z="3906" inVp="0" inMag="1" time="26083556"/>
            <node id="24662" radius="1.5" x="2705" y="3994" z="3938" inVp="0" inMag="1" time="26081633"/>
            <node id="24661" radius="1.5" x="2685" y="3970" z="3965" inVp="0" inMag="1" time="26079950"/>
            <node id="24660" radius="1.5" x="2676" y="3946" z="3991" inVp="0" inMag="1" time="26078062"/>
            <node id="24659" radius="1.5" x="2686" y="3928" z="4010" inVp="0" inMag="1" time="26076582"/>
            <node id="24658" radius="1.5" x="2685" y="3914" z="4026" inVp="0" inMag="1" time="26065393"/>
            <node id="24657" radius="1.5" x="2681" y="3902" z="4050" inVp="0" inMag="1" time="25956723"/>
            <node id="24656" radius="1.5" x="2681" y="3887" z="4076" inVp="0" inMag="1" time="25954874"/>
            <node id="24655" radius="1.5" x="2669" y="3849" z="4096" inVp="0" inMag="1" time="25953237"/>
            <node id="24654" radius="1.5" x="2663" y="3810" z="4111" inVp="0" inMag="1" time="25902492"/>
            <node id="24653" radius="1.5" x="2676" y="3726" z="4130" inVp="0" inMag="1" time="25900943"/>
            <node id="24652" radius="1.5" x="2702" y="3685" z="4146" inVp="0" inMag="1" time="25899350"/>
            <node id="24651" radius="1.5" x="2709" y="3640" z="4157" inVp="0" inMag="1" time="25895438"/>
            <node id="24650" radius="1.5" x="2705" y="3621" z="4189" inVp="0" inMag="1" time="25893794"/>
            <node id="24649" radius="1.5" x="2695" y="3616" z="4222" inVp="0" inMag="1" time="25891685"/>
            <node id="24648" radius="1.5" x="2703" y="3597" z="4251" inVp="0" inMag="1" time="25884247"/>
            <node id="24647" radius="1.5" x="2694" y="3591" z="4283" inVp="0" inMag="1" time="25882546"/>
            <node id="24646" radius="1.5" x="2674" y="3578" z="4312" inVp="0" inMag="1" time="25880497"/>
            <node id="24645" radius="1.5" x="2672" y="3582" z="4339" inVp="0" inMag="1" time="25878562"/>
            <node id="24644" radius="1.5" x="2674" y="3595" z="4363" inVp="0" inMag="1" time="25855949"/>
            <node id="24643" radius="1.5" x="2671" y="3619" z="4385" inVp="0" inMag="1" time="25853810"/>
            <node id="24642" radius="1.5" x="2661" y="3656" z="4407" inVp="0" inMag="1" time="25851874"/>
            <node id="24641" radius="1.5" x="2640" y="3692" z="4430" inVp="0" inMag="1" time="25849842"/>
            <node id="24640" radius="1.5" x="2624" y="3727" z="4449" inVp="0" inMag="1" time="25848090"/>
            <node id="24639" radius="1.5" x="2613" y="3774" z="4471" inVp="0" inMag="1" time="25846385"/>
            <node id="24638" radius="1.5" x="2626" y="3820" z="4489" inVp="0" inMag="1" time="25842456"/>
            <node id="24637" radius="1.5" x="2660" y="3865" z="4515" inVp="0" inMag="1" time="25840299"/>
            <node id="24636" radius="1.5" x="2658" y="3903" z="4537" inVp="0" inMag="1" time="25838785"/>
            <node id="24635" radius="1.5" x="2665" y="3924" z="4553" inVp="0" inMag="1" time="25837123"/>
            <node id="24634" radius="5" x="2309" y="7175" z="1282" inVp="0" inMag="1" time="25704175"/>
            <node id="24633" radius="5" x="2295" y="7119" z="1283" inVp="0" inMag="1" time="25686324"/>
            <node id="24632" radius="0.5" x="2261" y="7171" z="1293" inVp="0" inMag="1" time="25674055"/>
            <node id="24631" radius="1.5" x="2284" y="7186" z="1325" inVp="0" inMag="1" time="25671462"/>
            <node id="24630" radius="1.5" x="2321" y="7221" z="1356" inVp="0" inMag="1" time="25669501"/>
            <node id="24629" radius="1.5" x="2313" y="7223" z="1381" inVp="0" inMag="1" time="25666147"/>
            <node id="24628" radius="1.5" x="2313" y="7238" z="1409" inVp="0" inMag="1" time="25662243"/>
            <node id="24627" radius="1.5" x="2327" y="7250" z="1437" inVp="0" inMag="1" time="25660378"/>
            <node id="24626" radius="1.5" x="2344" y="7292" z="1451" inVp="0" inMag="1" time="25658559"/>
            <node id="24625" radius="1.5" x="2353" y="7313" z="1478" inVp="0" inMag="1" time="25581855"/>
            <node id="24624" radius="1.5" x="2356" y="7297" z="1505" inVp="0" inMag="1" time="25579909"/>
            <node id="24623" radius="1.5" x="2337" y="7266" z="1528" inVp="0" inMag="1" time="25578421"/>
            <node id="24622" radius="1.5" x="2318" y="7250" z="1551" inVp="0" inMag="1" time="25576793"/>
            <node id="24621" radius="1.5" x="2307" y="7249" z="1572" inVp="0" inMag="1" time="25575074"/>
            <node id="24620" radius="1.5" x="2311" y="7235" z="1588" inVp="0" inMag="1" time="25573455"/>
            <node id="24619" radius="1.5" x="2318" y="7230" z="1615" inVp="0" inMag="1" time="25556353"/>
            <node id="24618" radius="1.5" x="2312" y="7223" z="1634" inVp="0" inMag="1" time="25549560"/>
            <node id="24617" radius="1.5" x="2289" y="7251" z="1653" inVp="0" inMag="1" time="25545194"/>
            <node id="24616" radius="1.5" x="2288" y="7281" z="1676" inVp="0" inMag="1" time="25543433"/>
            <node id="24615" radius="1.5" x="2291" y="7312" z="1701" inVp="0" inMag="1" time="25536941"/>
            <node id="24614" radius="1.5" x="2303" y="7343" z="1727" inVp="0" inMag="1" time="25534944"/>
            <node id="24613" radius="1.5" x="2322" y="7358" z="1763" inVp="1" inMag="1" time="25514741"/>
            <node id="24612" radius="1.5" x="2351" y="7319" z="1798" inVp="2" inMag="1" time="25506219"/>
            <node id="24611" radius="1.5" x="2372" y="7294" z="1817" inVp="0" inMag="1" time="25497044"/>
            <node id="24610" radius="1.5" x="2395" y="7278" z="1827" inVp="0" inMag="1" time="25492808"/>
            <node id="24609" radius="1.5" x="2415" y="7283" z="1844" inVp="0" inMag="1" time="25489556"/>
            <node id="24608" radius="5" x="2451" y="7374" z="1842" inVp="0" inMag="1" time="25420610"/>
            <node id="24607" radius="5" x="2461" y="7222" z="1842" inVp="0" inMag="1" time="25408125"/>
            <node id="24606" radius="1.5" x="2458" y="7295" z="1842" inVp="0" inMag="1" time="25403996"/>
            <node id="24605" radius="1.5" x="2456" y="7291" z="1874" inVp="0" inMag="1" time="25382012"/>
            <node id="24604" radius="1.5" x="2445" y="7274" z="1898" inVp="0" inMag="1" time="25380305"/>
            <node id="24603" radius="1.5" x="2467" y="7266" z="1927" inVp="0" inMag="1" time="25378477"/>
            <node id="24602" radius="1.5" x="2492" y="7240" z="1959" inVp="0" inMag="1" time="25376495"/>
            <node id="24601" radius="1.5" x="2507" y="7236" z="1978" inVp="0" inMag="1" time="25374195"/>
            <node id="24600" radius="1.5" x="2515" y="7226" z="1994" inVp="1" inMag="1" time="25356038"/>
            <node id="24599" radius="5" x="2531" y="7124" z="2018" inVp="2" inMag="1" time="25305194"/>
            <node id="24598" radius="1.5" x="2509" y="7181" z="2018" inVp="0" inMag="1" time="25281340"/>
            <node id="24597" radius="1.5" x="2515" y="7168" z="2029" inVp="0" inMag="1" time="25277022"/>
            <node id="24596" radius="1.5" x="2504" y="7140" z="2057" inVp="0" inMag="1" time="25275399"/>
            <node id="24595" radius="1.5" x="2503" y="7111" z="2081" inVp="0" inMag="1" time="25273577"/>
            <node id="24594" radius="1.5" x="2519" y="7107" z="2105" inVp="0" inMag="1" time="25271622"/>
            <node id="24593" radius="1.5" x="2528" y="7115" z="2127" inVp="0" inMag="1" time="25269642"/>
            <node id="24592" radius="0.96" x="2534" y="7124" z="2148" inVp="0" inMag="1" time="25261291"/>
            <node id="24591" radius="1.5" x="2530" y="7166" z="2162" inVp="2" inMag="1" time="25259222"/>
            <node id="24590" radius="1.5" x="2523" y="7187" z="2187" inVp="0" inMag="1" time="25244381"/>
            <node id="24589" radius="1.5" x="2525" y="7171" z="2217" inVp="0" inMag="1" time="25242560"/>
            <node id="24588" radius="1.5" x="2523" y="7175" z="2238" inVp="0" inMag="1" time="25240736"/>
            <node id="24587" radius="5" x="2485" y="7199" z="2284" inVp="0" inMag="1" time="25217461"/>
            <node id="24586" radius="1.5" x="2536" y="7182" z="2275" inVp="0" inMag="1" time="25213004"/>
            <node id="24585" radius="1.5" x="2562" y="7098" z="2301" inVp="0" inMag="1" time="25191579"/>
            <node id="24584" radius="1.5" x="2576" y="7033" z="2318" inVp="0" inMag="1" time="25189693"/>
            <node id="24583" radius="1.5" x="2592" y="6991" z="2359" inVp="0" inMag="1" time="25187622"/>
            <node id="24582" radius="1.5" x="2560" y="7004" z="2382" inVp="0" inMag="1" time="25186157"/>
            <node id="24581" radius="1.5" x="2541" y="7022" z="2404" inVp="0" inMag="1" time="25171246"/>
            <node id="24580" radius="1.5" x="2526" y="7037" z="2436" inVp="0" inMag="1" time="25169420"/>
            <node id="24579" radius="1.5" x="2511" y="7030" z="2473" inVp="0" inMag="1" time="25167157"/>
            <node id="24578" radius="1.5" x="2499" y="6998" z="2494" inVp="0" inMag="1" time="25165626"/>
            <node id="24577" radius="1.5" x="2502" y="6967" z="2522" inVp="0" inMag="1" time="25163768"/>
            <node id="24576" radius="1.5" x="2515" y="6946" z="2546" inVp="1" inMag="1" time="25156814"/>
            <node id="24575" radius="1.5" x="2513" y="6931" z="2564" inVp="1" inMag="1" time="25155154"/>
            <node id="24574" radius="1.5" x="2516" y="6910" z="2581" inVp="1" inMag="1" time="25153373"/>
            <node id="24573" radius="1.5" x="2504" y="6889" z="2601" inVp="0" inMag="1" time="25123380"/>
            <node id="24572" radius="5" x="2486" y="6916" z="2606" inVp="0" inMag="1" time="25098688"/>
            <node id="24571" radius="1.5" x="2511" y="6865" z="2607" inVp="1" inMag="1" time="24998249"/>
            <node id="24570" radius="1.5" x="2524" y="6816" z="2615" inVp="1" inMag="1" time="24996004"/>
            <node id="24569" radius="1.5" x="2531" y="6763" z="2627" inVp="1" inMag="1" time="24993677"/>
            <node id="24568" radius="1.5" x="2530" y="6721" z="2635" inVp="1" inMag="1" time="24991395"/>
            <node id="24567" radius="1.5" x="2531" y="6675" z="2638" inVp="1" inMag="1" time="24974569"/>
            <node id="24566" radius="1.5" x="2531" y="6623" z="2645" inVp="1" inMag="1" time="24971948"/>
            <node id="24565" radius="1.5" x="2520" y="6576" z="2649" inVp="0" inMag="1" time="24968229"/>
            <node id="24564" radius="1.5" x="2539" y="6560" z="2658" inVp="0" inMag="1" time="24963385"/>
            <node id="24563" radius="1.5" x="2537" y="6518" z="2668" inVp="1" inMag="1" time="24879367"/>
            <node id="24561" radius="1.5" x="2576" y="6502" z="2686" inVp="1" inMag="1" time="24874317"/>
            <node id="24562" radius="5" x="2515" y="6554" z="2671" inVp="0" inMag="1" time="24779117"/>
            <node id="24560" radius="1.5" x="2578" y="6492" z="2704" inVp="0" inMag="1" time="24762278"/>
            <node id="24559" radius="1.5" x="2548" y="6465" z="2741" inVp="0" inMag="1" time="24760369"/>
            <node id="24558" radius="1.5" x="2535" y="6449" z="2759" inVp="0" inMag="1" time="24758951"/>
            <node id="24557" radius="1.5" x="2529" y="6421" z="2786" inVp="0" inMag="1" time="24732931"/>
            <node id="24138" radius="1.5" x="4177" y="4663" z="6523" inVp="0" inMag="2" time="327535"/>
            <node id="24137" radius="1.5" x="4235" y="4697" z="6531" inVp="0" inMag="2" time="320010"/>
            <node id="24136" radius="1.5" x="4243" y="5151" z="6493" inVp="0" inMag="2" time="116830"/>
            <node id="24135" radius="1.5" x="4265" y="5097" z="6597" inVp="0" inMag="2" time="82425"/>
            <node id="24139" radius="1.5" x="4157" y="4610" z="6498" inVp="0" inMag="1" time="351357"/>
            <node id="24140" radius="1.5" x="4149" y="4555" z="6475" inVp="0" inMag="1" time="355034"/>
            <node id="24141" radius="1.5" x="4086" y="4494" z="6453" inVp="0" inMag="1" time="356434"/>
            <node id="24142" radius="1.5" x="3987" y="4483" z="6430" inVp="0" inMag="1" time="365969"/>
            <node id="24143" radius="1.5" x="3935" y="4460" z="6409" inVp="0" inMag="1" time="368055"/>
            <node id="24144" radius="1.5" x="3873" y="4442" z="6384" inVp="0" inMag="1" time="369751"/>
            <node id="24145" radius="1.5" x="3811" y="4457" z="6354" inVp="0" inMag="1" time="371902"/>
            <node id="24146" radius="1.5" x="3759" y="4477" z="6318" inVp="0" inMag="1" time="373949"/>
            <node id="24147" radius="1.5" x="3722" y="4473" z="6304" inVp="0" inMag="1" time="380895"/>
            <node id="24148" radius="1.5" x="3676" y="4469" z="6293" inVp="1" inMag="1" time="386656"/>
            <node id="24149" radius="1.5" x="3623" y="4419" z="6288" inVp="1" inMag="1" time="388844"/>
            <node id="24150" radius="1.5" x="3619" y="4373" z="6280" inVp="1" inMag="1" time="398881"/>
            <node id="24151" radius="1.5" x="3614" y="4357" z="6282" inVp="1" inMag="1" time="410132"/>
            <node id="24152" radius="1.5" x="3615" y="4306" z="6295" inVp="1" inMag="1" time="413805"/>
            <node id="24153" radius="1.5" x="3600" y="4264" z="6295" inVp="1" inMag="1" time="416014"/>
            <node id="24154" radius="1.5" x="3581" y="4222" z="6298" inVp="1" inMag="1" time="419093"/>
            <node id="24155" radius="1.5" x="3563" y="4164" z="6289" inVp="1" inMag="1" time="421136"/>
            <node id="24156" radius="1.5" x="3550" y="4118" z="6282" inVp="1" inMag="1" time="423060"/>
            <node id="24157" radius="1.5" x="3532" y="4068" z="6287" inVp="1" inMag="1" time="430564"/>
            <node id="24158" radius="1.5" x="3516" y="4034" z="6291" inVp="1" inMag="1" time="432037"/>
            <node id="24159" radius="1.5" x="3479" y="4009" z="6291" inVp="1" inMag="1" time="433423"/>
            <node id="24160" radius="1.5" x="3453" y="3999" z="6288" inVp="2" inMag="1" time="438447"/>
            <node id="24161" radius="1.5" x="3402" y="3971" z="6292" inVp="2" inMag="1" time="440669"/>
            <node id="24162" radius="1.5" x="3365" y="3977" z="6290" inVp="0" inMag="1" time="449076"/>
            <node id="24163" radius="1.5" x="3328" y="3953" z="6290" inVp="0" inMag="1" time="450243"/>
            <node id="24164" radius="1.5" x="3290" y="3922" z="6266" inVp="2" inMag="1" time="455373"/>
            <node id="24165" radius="1.5" x="3270" y="3898" z="6247" inVp="0" inMag="1" time="458383"/>
            <node id="24166" radius="1.5" x="3260" y="3847" z="6229" inVp="1" inMag="1" time="471756"/>
            <node id="24167" radius="1.5" x="3239" y="3806" z="6226" inVp="1" inMag="1" time="473497"/>
            <node id="24168" radius="1.5" x="3205" y="3756" z="6227" inVp="1" inMag="1" time="475592"/>
            <node id="24169" radius="1.5" x="3187" y="3713" z="6224" inVp="1" inMag="1" time="477784"/>
            <node id="24170" radius="1.5" x="3150" y="3662" z="6216" inVp="1" inMag="1" time="480021"/>
            <node id="24171" radius="1.5" x="3113" y="3613" z="6213" inVp="1" inMag="1" time="481974"/>
            <node id="24172" radius="1.5" x="3100" y="3568" z="6219" inVp="1" inMag="1" time="604533"/>
            <node id="24173" radius="1.5" x="3097" y="3520" z="6227" inVp="1" inMag="1" time="605948"/>
            <node id="24174" radius="1.5" x="3094" y="3486" z="6239" inVp="1" inMag="1" time="607064"/>
            <node id="24175" radius="1.5" x="3089" y="3440" z="6249" inVp="0" inMag="1" time="627747"/>
            <node id="24176" radius="1.5" x="3085" y="3400" z="6264" inVp="0" inMag="1" time="628971"/>
            <node id="24177" radius="1.5" x="3074" y="3372" z="6285" inVp="0" inMag="1" time="630364"/>
            <node id="24178" radius="1.5" x="3039" y="3309" z="6302" inVp="0" inMag="1" time="631825"/>
            <node id="24179" radius="1.5" x="3008" y="3267" z="6310" inVp="0" inMag="1" time="640083"/>
            <node id="24180" radius="1.5" x="2993" y="3249" z="6328" inVp="0" inMag="1" time="643995"/>
            <node id="24181" radius="1.5" x="3004" y="3234" z="6353" inVp="0" inMag="1" time="645477"/>
            <node id="24182" radius="1.5" x="3036" y="3175" z="6380" inVp="0" inMag="1" time="647330"/>
            <node id="24183" radius="1.5" x="3048" y="3133" z="6399" inVp="0" inMag="1" time="669510"/>
            <node id="24184" radius="1.5" x="3051" y="3102" z="6418" inVp="0" inMag="1" time="670751"/>
            <node id="24185" radius="1.5" x="3052" y="3072" z="6436" inVp="0" inMag="1" time="671979"/>
            <node id="24186" radius="1.5" x="3029" y="3022" z="6456" inVp="0" inMag="1" time="673275"/>
            <node id="24187" radius="1.5" x="3023" y="2972" z="6476" inVp="0" inMag="1" time="718078"/>
            <node id="24188" radius="1.5" x="2993" y="2944" z="6492" inVp="0" inMag="1" time="719423"/>
            <node id="24189" radius="1.5" x="2990" y="2952" z="6521" inVp="0" inMag="1" time="726002"/>
            <node id="24190" radius="1.5" x="2969" y="2928" z="6555" inVp="0" inMag="1" time="730709"/>
            <node id="24191" radius="1.5" x="2959" y="2885" z="6580" inVp="0" inMag="1" time="732212"/>
            <node id="24192" radius="1.5" x="2959" y="2829" z="6598" inVp="0" inMag="1" time="733541"/>
            <node id="24193" radius="1.5" x="2965" y="2793" z="6610" inVp="0" inMag="1" time="737006"/>
            <node id="24194" radius="1.5" x="2977" y="2742" z="6626" inVp="0" inMag="1" time="738238"/>
            <node id="24195" radius="1.5" x="2983" y="2703" z="6632" inVp="1" inMag="1" time="742098"/>
            <node id="24196" radius="1.5" x="2989" y="2644" z="6639" inVp="1" inMag="1" time="744510"/>
            <node id="24197" radius="1.5" x="3000" y="2579" z="6643" inVp="1" inMag="1" time="747319"/>
            <node id="24198" radius="1.5" x="3019" y="2558" z="6638" inVp="1" inMag="1" time="764984"/>
            <node id="24199" radius="1.5" x="3035" y="2505" z="6642" inVp="1" inMag="1" time="774030"/>
            <node id="24200" radius="1.5" x="3035" y="2471" z="6647" inVp="1" inMag="1" time="775449"/>
            <node id="24201" radius="1.5" x="3056" y="2420" z="6644" inVp="1" inMag="1" time="777562"/>
            <node id="24202" radius="1.5" x="3054" y="2352" z="6642" inVp="1" inMag="1" time="780590"/>
            <node id="24203" radius="1.5" x="3058" y="2271" z="6641" inVp="1" inMag="1" time="783444"/>
            <node id="24204" radius="1.5" x="3055" y="2239" z="6646" inVp="1" inMag="1" time="786637"/>
            <node id="24205" radius="1.5" x="3058" y="2238" z="6655" inVp="1" inMag="1" time="791851"/>
            <node id="24206" radius="1.5" x="3061" y="2227" z="6661" inVp="1" inMag="1" time="811993"/>
            <node id="24207" radius="1.5" x="3063" y="2212" z="6667" inVp="1" inMag="1" time="813555"/>
            <node id="24208" radius="1.5" x="3067" y="2188" z="6681" inVp="0" inMag="1" time="817892"/>
            <node id="24209" radius="1.5" x="3079" y="2156" z="6695" inVp="0" inMag="1" time="819102"/>
            <node id="24210" radius="1.5" x="3077" y="2122" z="6714" inVp="0" inMag="1" time="820526"/>
            <node id="24211" radius="1.5" x="3058" y="2068" z="6725" inVp="0" inMag="1" time="824222"/>
            <node id="24212" radius="1.5" x="3059" y="2026" z="6737" inVp="0" inMag="1" time="825599"/>
            <node id="24213" radius="1.5" x="3071" y="1981" z="6753" inVp="0" inMag="1" time="826805"/>
            <node id="24214" radius="1.5" x="3095" y="1899" z="6766" inVp="0" inMag="1" time="831611"/>
            <node id="24215" radius="1.5" x="3106" y="1855" z="6773" inVp="1" inMag="1" time="836773"/>
            <node id="24216" radius="1.5" x="3113" y="1806" z="6774" inVp="1" inMag="1" time="839254"/>
            <node id="24217" radius="1.5" x="3111" y="1733" z="6776" inVp="1" inMag="1" time="842416"/>
            <node id="24218" radius="1.5" x="3100" y="1680" z="6781" inVp="1" inMag="1" time="845031"/>
            <node id="24219" radius="1.5" x="3086" y="1615" z="6785" inVp="1" inMag="1" time="847680"/>
            <node id="24220" radius="1.5" x="3089" y="1564" z="6792" inVp="1" inMag="1" time="850246"/>
            <node id="24221" radius="1.5" x="3077" y="1473" z="6803" inVp="1" inMag="1" time="853798"/>
            <node id="24222" radius="1.5" x="3093" y="1402" z="6819" inVp="1" inMag="1" time="857039"/>
            <node id="24223" radius="1.5" x="3100" y="1366" z="6833" inVp="1" inMag="1" time="858925"/>
            <node id="24224" radius="1.5" x="3123" y="1323" z="6843" inVp="1" inMag="1" time="861095"/>
            <node id="24225" radius="1.5" x="3127" y="1302" z="6843" inVp="1" inMag="1" time="898582"/>
            <node id="24226" radius="1.5" x="3141" y="1255" z="6851" inVp="0" inMag="1" time="907928"/>
            <node id="24227" radius="1.5" x="3150" y="1216" z="6860" inVp="0" inMag="1" time="909154"/>
            <node id="24228" radius="1.5" x="3150" y="1181" z="6870" inVp="0" inMag="1" time="910673"/>
            <node id="24229" radius="1.5" x="3143" y="1117" z="6879" inVp="0" inMag="1" time="912125"/>
            <node id="24230" radius="1.5" x="3134" y="1098" z="6895" inVp="0" inMag="1" time="916601"/>
            <node id="24231" radius="1.5" x="3134" y="1084" z="6905" inVp="0" inMag="1" time="919191"/>
            <node id="24232" radius="1.5" x="3124" y="1098" z="6916" inVp="0" inMag="1" time="939065"/>
            <node id="24233" radius="1.5" x="3118" y="1109" z="6924" inVp="0" inMag="1" time="941039"/>
            <node id="24234" radius="1.5" x="3103" y="1136" z="6937" inVp="0" inMag="1" time="953658"/>
            <node id="24235" radius="1.5" x="3099" y="1144" z="6952" inVp="0" inMag="1" time="956430"/>
            <node id="24236" radius="1.5" x="3090" y="1161" z="6971" inVp="0" inMag="1" time="957862"/>
            <node id="24237" radius="1.5" x="3079" y="1195" z="6992" inVp="0" inMag="1" time="959313"/>
            <node id="24238" radius="1.5" x="3077" y="1225" z="7018" inVp="0" inMag="1" time="961148"/>
            <node id="24239" radius="1.5" x="3087" y="1243" z="7043" inVp="0" inMag="1" time="962787"/>
            <node id="24240" radius="1.5" x="3110" y="1266" z="7066" inVp="0" inMag="1" time="964263"/>
            <node id="24241" radius="1.5" x="3136" y="1302" z="7090" inVp="0" inMag="1" time="965685"/>
            <node id="24242" radius="1.5" x="3162" y="1360" z="7116" inVp="0" inMag="1" time="967138"/>
            <node id="24243" radius="1.5" x="3175" y="1379" z="7151" inVp="0" inMag="1" time="972369"/>
            <node id="24244" radius="1.5" x="3194" y="1400" z="7198" inVp="0" inMag="1" time="979331"/>
            <node id="24245" radius="1.5" x="3199" y="1397" z="7228" inVp="0" inMag="1" time="981257"/>
            <node id="24246" radius="1.5" x="3186" y="1402" z="7262" inVp="0" inMag="1" time="983115"/>
            <node id="24247" radius="1.5" x="3149" y="1398" z="7300" inVp="0" inMag="1" time="985215"/>
            <node id="24248" radius="1.5" x="3117" y="1341" z="7335" inVp="0" inMag="1" time="987119"/>
            <node id="24249" radius="1.5" x="3124" y="1261" z="7374" inVp="0" inMag="1" time="989337"/>
            <node id="24250" radius="1.5" x="3133" y="1164" z="7394" inVp="0" inMag="1" time="992601"/>
            <node id="24251" radius="1.5" x="3113" y="1080" z="7420" inVp="0" inMag="1" time="994807"/>
            <node id="24252" radius="1.5" x="3132" y="1033" z="7440" inVp="0" inMag="1" time="996367"/>
            <node id="24253" radius="1.5" x="3149" y="973" z="7456" inVp="0" inMag="1" time="997631"/>
            <node id="24254" radius="1.5" x="3162" y="908" z="7464" inVp="0" inMag="1" time="1000507"/>
            <node id="24255" radius="1.5" x="3168" y="825" z="7467" inVp="1" inMag="1" time="1004495"/>
            <node id="24256" radius="1.5" x="3170" y="769" z="7463" inVp="1" inMag="1" time="1007071"/>
            <node id="24257" radius="1.5" x="3177" y="691" z="7452" inVp="1" inMag="1" time="1010151"/>
            <node id="24258" radius="1.5" x="3180" y="638" z="7442" inVp="1" inMag="1" time="1037546"/>
            <node id="24259" radius="1.5" x="3170" y="563" z="7423" inVp="1" inMag="1" time="1040470"/>
            <node id="24260" radius="1.5" x="3174" y="530" z="7416" inVp="0" inMag="1" time="1047584"/>
            <node id="24261" radius="1.5" x="3173" y="514" z="7401" inVp="0" inMag="1" time="1049517"/>
            <node id="24262" radius="1.5" x="3174" y="495" z="7380" inVp="0" inMag="1" time="1060881"/>
            <node id="24263" radius="1.5" x="3174" y="471" z="7369" inVp="0" inMag="1" time="1062002"/>
            <node id="24264" radius="1.5" x="3162" y="445" z="7363" inVp="0" inMag="1" time="1064600"/>
            <node id="24265" radius="1.5" x="3155" y="394" z="7353" inVp="0" inMag="1" time="1065940"/>
            <node id="24266" radius="1.5" x="3137" y="1043" z="6905" inVp="0" inMag="1" time="1074099"/>
            <node id="24267" radius="1.5" x="3138" y="999" z="6908" inVp="1" inMag="1" time="1076935"/>
            <node id="24268" radius="1.5" x="3139" y="929" z="6908" inVp="1" inMag="1" time="1079622"/>
            <node id="24269" radius="1.5" x="3139" y="874" z="6905" inVp="1" inMag="1" time="1081561"/>
            <node id="24270" radius="1.5" x="3132" y="821" z="6909" inVp="1" inMag="1" time="1083964"/>
            <node id="24271" radius="1.5" x="3129" y="780" z="6915" inVp="1" inMag="1" time="1085883"/>
            <node id="24272" radius="1.5" x="3121" y="735" z="6919" inVp="1" inMag="1" time="1087939"/>
            <node id="24273" radius="1.5" x="3103" y="697" z="6921" inVp="1" inMag="1" time="1089821"/>
            <node id="24274" radius="1.5" x="3089" y="665" z="6925" inVp="1" inMag="1" time="1091372"/>
            <node id="24275" radius="1.5" x="3061" y="618" z="6918" inVp="1" inMag="1" time="1093644"/>
            <node id="24276" radius="1.5" x="3042" y="579" z="6909" inVp="1" inMag="1" time="1095503"/>
            <node id="24277" radius="1.5" x="3028" y="521" z="6916" inVp="1" inMag="1" time="1098349"/>
            <node id="24278" radius="1.5" x="3018" y="477" z="6917" inVp="1" inMag="1" time="1101682"/>
            <node id="24279" radius="1.5" x="3009" y="442" z="6924" inVp="1" inMag="1" time="1103517"/>
            <node id="24280" radius="1.5" x="2993" y="392" z="6929" inVp="1" inMag="1" time="1106182"/>
            <node id="24281" radius="1.5" x="3053" y="2231" z="6632" inVp="1" inMag="1" time="1119886"/>
            <node id="24282" radius="1.5" x="3049" y="2202" z="6631" inVp="0" inMag="1" time="1123966"/>
            <node id="24283" radius="1.5" x="3043" y="2185" z="6617" inVp="0" inMag="1" time="1125340"/>
            <node id="24284" radius="1.5" x="3039" y="2138" z="6601" inVp="0" inMag="1" time="1126794"/>
            <node id="24285" radius="1.5" x="3050" y="2116" z="6595" inVp="0" inMag="1" time="1129994"/>
            <node id="24286" radius="1.5" x="3051" y="2073" z="6585" inVp="0" inMag="1" time="1131159"/>
            <node id="24287" radius="1.5" x="3058" y="2020" z="6573" inVp="1" inMag="1" time="1134386"/>
            <node id="24288" radius="1.5" x="3077" y="1954" z="6563" inVp="1" inMag="1" time="1137107"/>
            <node id="24289" radius="1.5" x="3066" y="1911" z="6558" inVp="1" inMag="1" time="1138742"/>
            <node id="24290" radius="1.5" x="3051" y="1871" z="6560" inVp="1" inMag="1" time="1140764"/>
            <node id="24291" radius="1.5" x="3048" y="1817" z="6556" inVp="1" inMag="1" time="1151951"/>
            <node id="24292" radius="1.5" x="3044" y="1735" z="6541" inVp="1" inMag="1" time="1155196"/>
            <node id="24293" radius="1.5" x="3032" y="1687" z="6524" inVp="1" inMag="1" time="1157603"/>
            <node id="24294" radius="1.5" x="3026" y="1633" z="6512" inVp="1" inMag="1" time="1160084"/>
            <node id="24295" radius="1.5" x="3015" y="1588" z="6499" inVp="1" inMag="1" time="1162509"/>
            <node id="24296" radius="1.5" x="3004" y="1569" z="6488" inVp="0" inMag="1" time="1169558"/>
            <node id="24297" radius="1.5" x="2996" y="1558" z="6472" inVp="0" inMag="1" time="1171127"/>
            <node id="24298" radius="1.5" x="2986" y="1547" z="6457" inVp="0" inMag="1" time="1172628"/>
            <node id="24299" radius="1.5" x="2978" y="1545" z="6439" inVp="0" inMag="1" time="1174230"/>
            <node id="24300" radius="1.5" x="2975" y="1529" z="6418" inVp="0" inMag="1" time="1175879"/>
            <node id="24301" radius="1.5" x="2974" y="1503" z="6399" inVp="0" inMag="1" time="1177328"/>
            <node id="24302" radius="1.5" x="2977" y="1486" z="6380" inVp="0" inMag="1" time="1178822"/>
            <node id="24303" radius="1.5" x="2994" y="1463" z="6363" inVp="0" inMag="1" time="1180367"/>
            <node id="24304" radius="1.5" x="3019" y="1423" z="6345" inVp="0" inMag="1" time="1181951"/>
            <node id="24305" radius="1.5" x="3036" y="1396" z="6332" inVp="0" inMag="1" time="1187719"/>
            <node id="24306" radius="1.5" x="3046" y="1365" z="6321" inVp="0" inMag="1" time="1189020"/>
            <node id="24307" radius="1.5" x="3038" y="1331" z="6311" inVp="0" inMag="1" time="1190293"/>
            <node id="24308" radius="1.5" x="3044" y="1299" z="6296" inVp="0" inMag="1" time="1192013"/>
            <node id="24309" radius="1.5" x="3049" y="1272" z="6286" inVp="0" inMag="1" time="1195635"/>
            <node id="24310" radius="1.5" x="3048" y="1249" z="6273" inVp="0" inMag="1" time="1200427"/>
            <node id="24311" radius="1.5" x="3041" y="1218" z="6257" inVp="0" inMag="1" time="1201725"/>
            <node id="24312" radius="1.5" x="3038" y="1183" z="6225" inVp="0" inMag="1" time="1203835"/>
            <node id="24313" radius="1.5" x="3017" y="1132" z="6192" inVp="0" inMag="1" time="1214232"/>
            <node id="24314" radius="1.5" x="3009" y="1071" z="6168" inVp="0" inMag="1" time="1215869"/>
            <node id="24315" radius="1.5" x="3007" y="1040" z="6143" inVp="0" inMag="1" time="1217448"/>
            <node id="24316" radius="1.5" x="3040" y="991" z="6128" inVp="0" inMag="1" time="1222334"/>
            <node id="24317" radius="1.5" x="3051" y="930" z="6118" inVp="0" inMag="1" time="1225362"/>
            <node id="24318" radius="1.5" x="3049" y="911" z="6113" inVp="1" inMag="1" time="1243968"/>
            <node id="24319" radius="1.5" x="3052" y="872" z="6109" inVp="1" inMag="1" time="1248770"/>
            <node id="24320" radius="1.5" x="3041" y="837" z="6099" inVp="1" inMag="1" time="1250808"/>
            <node id="24321" radius="1.5" x="3031" y="795" z="6089" inVp="1" inMag="1" time="1252982"/>
            <node id="24322" radius="1.5" x="3015" y="738" z="6082" inVp="1" inMag="1" time="1255133"/>
            <node id="24323" radius="1.5" x="2995" y="711" z="6077" inVp="1" inMag="1" time="1256865"/>
            <node id="24324" radius="1.5" x="2976" y="636" z="6073" inVp="1" inMag="1" time="1259759"/>
            <node id="24325" radius="1.5" x="2974" y="577" z="6068" inVp="1" inMag="1" time="1267073"/>
            <node id="24326" radius="1.5" x="2970" y="522" z="6063" inVp="1" inMag="1" time="1269705"/>
            <node id="24327" radius="1.5" x="2924" y="490" z="6018" inVp="0" inMag="1" time="1292287"/>
            <node id="24328" radius="1.5" x="2914" y="493" z="6003" inVp="0" inMag="1" time="1300382"/>
            <node id="24329" radius="1.5" x="2897" y="455" z="5979" inVp="0" inMag="1" time="1302462"/>
            <node id="24330" radius="1.5" x="2886" y="405" z="5956" inVp="0" inMag="1" time="1304068"/>
            <node id="24331" radius="1.5" x="2913" y="363" z="5938" inVp="0" inMag="1" time="1305630"/>
            <node id="24332" radius="1.5" x="2904" y="346" z="5925" inVp="0" inMag="1" time="1307432"/>
            <node id="24333" radius="1.5" x="3605" y="4355" z="6253" inVp="2" inMag="1" time="1336224"/>
            <node id="24334" radius="1.5" x="3576" y="4359" z="6235" inVp="0" inMag="1" time="1341649"/>
            <node id="24335" radius="1.5" x="3534" y="4363" z="6209" inVp="0" inMag="1" time="1343351"/>
            <node id="24336" radius="1.5" x="3505" y="4364" z="6191" inVp="2" inMag="1" time="1346920"/>
            <node id="24337" radius="1.5" x="3465" y="4349" z="6162" inVp="2" inMag="1" time="1348936"/>
            <node id="24338" radius="1.5" x="3419" y="4357" z="6136" inVp="2" inMag="1" time="1350882"/>
            <node id="24339" radius="1.5" x="3395" y="4358" z="6111" inVp="0" inMag="1" time="1356414"/>
            <node id="24340" radius="1.5" x="3386" y="4379" z="6076" inVp="0" inMag="1" time="1358212"/>
            <node id="24341" radius="1.5" x="3360" y="4396" z="6057" inVp="0" inMag="1" time="1359705"/>
            <node id="24342" radius="1.5" x="3323" y="4426" z="6043" inVp="0" inMag="1" time="1365817"/>
            <node id="24343" radius="1.5" x="3265" y="4497" z="6021" inVp="0" inMag="1" time="1367313"/>
            <node id="24344" radius="1.5" x="3220" y="4523" z="5990" inVp="0" inMag="1" time="1369531"/>
            <node id="24345" radius="1.5" x="3157" y="4486" z="5964" inVp="0" inMag="1" time="1371575"/>
            <node id="24346" radius="1.5" x="3081" y="4518" z="5953" inVp="0" inMag="1" time="1393666"/>
            <node id="24347" radius="1.5" x="3026" y="4522" z="5961" inVp="1" inMag="1" time="1404476"/>
            <node id="24348" radius="1.5" x="3006" y="4503" z="5967" inVp="1" inMag="1" time="1423470"/>
            <node id="24349" radius="1.5" x="3127" y="4452" z="5933" inVp="0" inMag="1" time="1460340"/>
            <node id="24350" radius="1.5" x="3121" y="4424" z="5912" inVp="0" inMag="1" time="1462004"/>
            <node id="24351" radius="1.5" x="3117" y="4418" z="5895" inVp="0" inMag="1" time="1463639"/>
            <node id="24352" radius="1.5" x="3115" y="4384" z="5898" inVp="0" inMag="1" time="1473995"/>
            <node id="24353" radius="1.5" x="3094" y="4364" z="5898" inVp="0" inMag="1" time="1475173"/>
            <node id="24354" radius="1.5" x="3089" y="4335" z="5903" inVp="0" inMag="1" time="1485233"/>
            <node id="24355" radius="1.5" x="3075" y="4306" z="5913" inVp="0" inMag="1" time="1486641"/>
            <node id="24356" radius="1.5" x="3067" y="4277" z="5922" inVp="0" inMag="1" time="1487978"/>
            <node id="24357" radius="1.5" x="3086" y="4247" z="5934" inVp="0" inMag="1" time="1495608"/>
            <node id="24358" radius="1.5" x="3096" y="4200" z="5945" inVp="0" inMag="1" time="1500109"/>
            <node id="24359" radius="1.5" x="3109" y="4365" z="5878" inVp="0" inMag="1" time="1518229"/>
            <node id="24360" radius="1.5" x="3117" y="4357" z="5869" inVp="0" inMag="1" time="1519763"/>
            <node id="24361" radius="1.5" x="3110" y="4449" z="5878" inVp="0" inMag="1" time="1530285"/>
            <node id="24362" radius="1.5" x="3107" y="4456" z="5876" inVp="1" inMag="1" time="1543282"/>
            <node id="24363" radius="1.5" x="3099" y="4501" z="5881" inVp="1" inMag="1" time="1547137"/>
            <node id="24364" radius="1.5" x="3075" y="4559" z="5879" inVp="1" inMag="1" time="1553063"/>
            <node id="24366" radius="1.5" x="3105" y="4461" z="5852" inVp="0" inMag="1" time="1662231"/>
            <node id="24367" radius="1.5" x="3112" y="4462" z="5832" inVp="0" inMag="1" time="1666089"/>
            <node id="24368" radius="1.5" x="3134" y="4466" z="5806" inVp="0" inMag="1" time="1667651"/>
            <node id="24369" radius="1.5" x="3127" y="4477" z="5779" inVp="0" inMag="1" time="1669283"/>
            <node id="24370" radius="1.5" x="3105" y="4512" z="5749" inVp="0" inMag="1" time="1671055"/>
            <node id="24371" radius="1.5" x="3094" y="4517" z="5730" inVp="0" inMag="1" time="1679480"/>
            <node id="24372" radius="1.5" x="3070" y="4516" z="5712" inVp="0" inMag="1" time="1690710"/>
            <node id="24373" radius="1.5" x="3051" y="4492" z="5693" inVp="0" inMag="1" time="1692369"/>
            <node id="24374" radius="1.5" x="3023" y="4474" z="5666" inVp="0" inMag="1" time="1694357"/>
            <node id="24375" radius="1.5" x="3017" y="4434" z="5632" inVp="0" inMag="1" time="1696596"/>
            <node id="24376" radius="1.5" x="3032" y="4372" z="5608" inVp="0" inMag="1" time="1698261"/>
            <node id="24377" radius="1.5" x="3088" y="4332" z="5583" inVp="0" inMag="1" time="1699999"/>
            <node id="24378" radius="1.5" x="3111" y="4304" z="5572" inVp="0" inMag="1" time="1763353"/>
            <node id="24379" radius="1.5" x="3130" y="4305" z="5561" inVp="0" inMag="1" time="1767188"/>
            <node id="24380" radius="1.5" x="3150" y="4280" z="5542" inVp="0" inMag="1" time="1768751"/>
            <node id="24381" radius="1.5" x="3163" y="4247" z="5523" inVp="0" inMag="1" time="1770130"/>
            <node id="24382" radius="1.5" x="3164" y="4180" z="5505" inVp="0" inMag="1" time="1771591"/>
            <node id="24383" radius="1.5" x="3158" y="4112" z="5481" inVp="0" inMag="1" time="1773892"/>
            <node id="24384" radius="1.5" x="3151" y="4056" z="5454" inVp="0" inMag="1" time="1775635"/>
            <node id="24385" radius="1.5" x="3146" y="4028" z="5429" inVp="0" inMag="1" time="1785489"/>
            <node id="24386" radius="1.5" x="3143" y="3987" z="5402" inVp="0" inMag="1" time="1814836"/>
            <node id="24387" radius="1.5" x="3119" y="3949" z="5384" inVp="0" inMag="1" time="1816321"/>
            <node id="24388" radius="1.5" x="3094" y="3917" z="5363" inVp="0" inMag="1" time="1825059"/>
            <node id="24389" radius="1.5" x="3094" y="3954" z="5359" inVp="0" inMag="1" time="1828814"/>
            <node id="24390" radius="1.5" x="3091" y="3988" z="5345" inVp="0" inMag="1" time="1830213"/>
            <node id="24391" radius="1.5" x="3086" y="4035" z="5325" inVp="0" inMag="1" time="1831787"/>
            <node id="24392" radius="1.5" x="3075" y="4059" z="5304" inVp="0" inMag="1" time="1833243"/>
            <node id="24393" radius="1.5" x="3056" y="4068" z="5286" inVp="0" inMag="1" time="1834853"/>
            <node id="24394" radius="1.5" x="3033" y="4081" z="5265" inVp="0" inMag="1" time="1839059"/>
            <node id="24395" radius="1.5" x="3031" y="4088" z="5252" inVp="0" inMag="1" time="1840539"/>
            <node id="24396" radius="1.5" x="3027" y="4082" z="5226" inVp="0" inMag="1" time="1842128"/>
            <node id="24397" radius="1.5" x="3028" y="4069" z="5200" inVp="0" inMag="1" time="1843812"/>
            <node id="24398" radius="1.5" x="3029" y="4067" z="5175" inVp="0" inMag="1" time="1845741"/>
            <node id="24399" radius="1.5" x="3043" y="4098" z="5145" inVp="0" inMag="1" time="1847677"/>
            <node id="24400" radius="1.5" x="3033" y="4120" z="5113" inVp="0" inMag="1" time="1849602"/>
            <node id="24401" radius="1.5" x="3005" y="4141" z="5087" inVp="0" inMag="1" time="1851509"/>
            <node id="24402" radius="1.5" x="2987" y="4132" z="5068" inVp="0" inMag="1" time="1855476"/>
            <node id="24403" radius="1.5" x="2984" y="4107" z="5048" inVp="0" inMag="1" time="1859658"/>
            <node id="24404" radius="1.5" x="2983" y="4038" z="5020" inVp="0" inMag="1" time="1861666"/>
            <node id="24405" radius="1.5" x="2942" y="3975" z="4991" inVp="0" inMag="1" time="1864197"/>
            <node id="24406" radius="1.5" x="2915" y="3942" z="4969" inVp="0" inMag="1" time="1866622"/>
            <node id="24407" radius="1.5" x="2905" y="3891" z="4944" inVp="0" inMag="1" time="1868289"/>
            <node id="24408" radius="1.5" x="2903" y="3863" z="4943" inVp="0" inMag="1" time="1880975"/>
            <node id="24409" radius="1.5" x="2893" y="3825" z="4931" inVp="1" inMag="1" time="1890590"/>
            <node id="24410" radius="1.5" x="2883" y="3766" z="4921" inVp="1" inMag="1" time="1893534"/>
            <node id="24411" radius="1.5" x="2860" y="3747" z="4907" inVp="1" inMag="1" time="1899807"/>
            <node id="24412" radius="1.5" x="2841" y="3744" z="4889" inVp="0" inMag="1" time="1906719"/>
            <node id="24413" radius="1.5" x="2837" y="3770" z="4870" inVp="0" inMag="1" time="1908532"/>
            <node id="24414" radius="1.5" x="2811" y="3806" z="4834" inVp="0" inMag="1" time="1910443"/>
            <node id="24415" radius="1.5" x="2788" y="3830" z="4822" inVp="0" inMag="1" time="1915614"/>
            <node id="24416" radius="1.5" x="2765" y="3879" z="4808" inVp="0" inMag="1" time="1917393"/>
            <node id="24417" radius="1.5" x="2741" y="3896" z="4793" inVp="0" inMag="1" time="1919265"/>
            <node id="24418" radius="1.5" x="2700" y="3904" z="4765" inVp="0" inMag="1" time="1921141"/>
            <node id="24419" radius="1.5" x="2670" y="3911" z="4731" inVp="0" inMag="1" time="1923149"/>
            <node id="24420" radius="1.5" x="2649" y="3919" z="4714" inVp="0" inMag="1" time="1944156"/>
            <node id="24421" radius="1.5" x="2624" y="3937" z="4690" inVp="0" inMag="1" time="1946026"/>
            <node id="24422" radius="1.5" x="2644" y="3950" z="4653" inVp="0" inMag="1" time="1948278"/>
            <node id="24423" radius="1.5" x="2664" y="3940" z="4619" inVp="0" inMag="1" time="1950262"/>
            <node id="24424" radius="1.5" x="2659" y="3953" z="4564" inVp="0" inMag="1" time="1952511"/>
            <node id="24425" radius="1.5" x="2673" y="3980" z="4556" inVp="0" inMag="1" time="1960088"/>
            <node id="24426" radius="1.5" x="2685" y="4014" z="4551" inVp="0" inMag="1" time="1963095"/>
            <node id="24427" radius="1.5" x="2687" y="4058" z="4544" inVp="0" inMag="1" time="1966054"/>
            <node id="24428" radius="1.5" x="2696" y="4084" z="4535" inVp="0" inMag="1" time="1971328"/>
            <node id="24429" radius="1.5" x="2716" y="4117" z="4526" inVp="0" inMag="1" time="1974245"/>
            <node id="24430" radius="1.5" x="2725" y="4143" z="4512" inVp="1" inMag="1" time="1976762"/>
            <node id="24431" radius="1.5" x="2733" y="4183" z="4494" inVp="1" inMag="1" time="1978932"/>
            <node id="24432" radius="1.5" x="2745" y="4242" z="4481" inVp="1" inMag="1" time="1981733"/>
            <node id="24433" radius="1.5" x="2754" y="4282" z="4476" inVp="1" inMag="1" time="1984306"/>
            <node id="24434" radius="1.5" x="2763" y="4355" z="4464" inVp="1" inMag="1" time="1987300"/>
            <node id="24435" radius="1.5" x="2770" y="4387" z="4459" inVp="1" inMag="1" time="1990294"/>
            <node id="24436" radius="1.5" x="2751" y="4399" z="4459" inVp="1" inMag="1" time="2006289"/>
            <node id="24437" radius="1.5" x="2732" y="4417" z="4460" inVp="1" inMag="1" time="2008098"/>
            <node id="24438" radius="1.5" x="2784" y="4397" z="4455" inVp="1" inMag="1" time="2013528"/>
            <node id="24439" radius="1.5" x="2797" y="4430" z="4445" inVp="1" inMag="1" time="2015531"/>
            <node id="24440" radius="1.5" x="2816" y="4458" z="4437" inVp="1" inMag="1" time="2017296"/>
            <node id="24441" radius="1.5" x="2829" y="4513" z="4424" inVp="1" inMag="1" time="2019918"/>
            <node id="24442" radius="1.5" x="2837" y="4561" z="4412" inVp="1" inMag="1" time="2027337"/>
            <node id="24443" radius="1.5" x="2828" y="4620" z="4409" inVp="1" inMag="1" time="2029984"/>
            <node id="24444" radius="1.5" x="2803" y="4674" z="4408" inVp="1" inMag="1" time="2033464"/>
            <node id="24445" radius="1.5" x="2793" y="4740" z="4396" inVp="1" inMag="1" time="2036461"/>
            <node id="24446" radius="1.5" x="2779" y="4791" z="4386" inVp="1" inMag="1" time="2038826"/>
            <node id="24447" radius="1.5" x="2771" y="4815" z="4373" inVp="1" inMag="1" time="2040469"/>
            <node id="24448" radius="1.5" x="2762" y="4840" z="4348" inVp="1" inMag="1" time="2051414"/>
            <node id="24449" radius="1.5" x="2756" y="4855" z="4336" inVp="0" inMag="1" time="2059629"/>
            <node id="24450" radius="1.5" x="2755" y="4885" z="4314" inVp="0" inMag="1" time="2063807"/>
            <node id="24451" radius="1.5" x="2766" y="4912" z="4294" inVp="0" inMag="1" time="2065704"/>
            <node id="24452" radius="1.5" x="2765" y="4947" z="4270" inVp="0" inMag="1" time="2067320"/>
            <node id="24453" radius="1.5" x="2747" y="4983" z="4246" inVp="0" inMag="1" time="2069190"/>
            <node id="24454" radius="1.5" x="2742" y="5000" z="4235" inVp="1" inMag="1" time="2145372"/>
            <node id="24455" radius="1.5" x="2733" y="5020" z="4226" inVp="1" inMag="1" time="2146839"/>
            <node id="24456" radius="1.5" x="2721" y="5038" z="4211" inVp="1" inMag="1" time="2150371"/>
            <node id="24457" radius="1.5" x="2712" y="5059" z="4199" inVp="0" inMag="1" time="2157528"/>
            <node id="24458" radius="1.5" x="2712" y="5086" z="4184" inVp="0" inMag="1" time="2158797"/>
            <node id="24459" radius="1.5" x="2732" y="5101" z="4168" inVp="0" inMag="1" time="2163924"/>
            <node id="24460" radius="1.5" x="2734" y="5111" z="4147" inVp="0" inMag="1" time="2165431"/>
            <node id="24461" radius="1.5" x="2733" y="5111" z="4133" inVp="0" inMag="1" time="2176957"/>
            <node id="24462" radius="1.5" x="2735" y="5123" z="4114" inVp="0" inMag="1" time="2178402"/>
            <node id="24463" radius="1.5" x="2738" y="5153" z="4101" inVp="0" inMag="1" time="2179712"/>
            <node id="24464" radius="1.5" x="2736" y="5198" z="4086" inVp="0" inMag="1" time="2180963"/>
            <node id="24465" radius="1.5" x="2742" y="5228" z="4073" inVp="0" inMag="1" time="2182406"/>
            <node id="24466" radius="1.5" x="2742" y="5248" z="4058" inVp="0" inMag="1" time="2183873"/>
            <node id="24467" radius="1.5" x="2730" y="5286" z="4033" inVp="0" inMag="1" time="2185404"/>
            <node id="24468" radius="1.5" x="2724" y="5314" z="4014" inVp="0" inMag="1" time="2186857"/>
            <node id="24469" radius="1.5" x="2702" y="5320" z="4001" inVp="0" inMag="1" time="2193745"/>
            <node id="24470" radius="1.5" x="2682" y="5337" z="3983" inVp="0" inMag="1" time="2195164"/>
            <node id="24471" radius="1.5" x="2679" y="5359" z="3974" inVp="0" inMag="1" time="2200629"/>
            <node id="24472" radius="1.5" x="2673" y="5400" z="3957" inVp="0" inMag="1" time="2202011"/>
            <node id="24473" radius="1.5" x="2677" y="5426" z="3944" inVp="0" inMag="1" time="2203279"/>
            <node id="24474" radius="1.5" x="2690" y="5458" z="3928" inVp="0" inMag="1" time="2204637"/>
            <node id="24475" radius="1.5" x="2686" y="5487" z="3910" inVp="0" inMag="1" time="2206006"/>
            <node id="24476" radius="1.5" x="2698" y="5551" z="3879" inVp="0" inMag="1" time="2210182"/>
            <node id="24477" radius="1.5" x="2719" y="5583" z="3837" inVp="0" inMag="1" time="2212262"/>
            <node id="24478" radius="1.5" x="2708" y="5593" z="3814" inVp="0" inMag="1" time="2213799"/>
            <node id="24479" radius="1.5" x="2700" y="5616" z="3786" inVp="0" inMag="1" time="2222053"/>
            <node id="24480" radius="1.5" x="2709" y="5636" z="3743" inVp="0" inMag="1" time="2224266"/>
            <node id="24481" radius="1.5" x="2722" y="5647" z="3725" inVp="0" inMag="1" time="2226146"/>
            <node id="24482" radius="1.5" x="2733" y="5655" z="3698" inVp="0" inMag="1" time="2227734"/>
            <node id="24483" radius="1.5" x="2747" y="5685" z="3669" inVp="0" inMag="1" time="2229352"/>
            <node id="24484" radius="1.5" x="2751" y="5725" z="3643" inVp="0" inMag="1" time="2231080"/>
            <node id="24485" radius="1.5" x="2733" y="5758" z="3623" inVp="0" inMag="1" time="2232362"/>
            <node id="24486" radius="1.5" x="2699" y="5783" z="3596" inVp="0" inMag="1" time="2233979"/>
            <node id="24487" radius="1.5" x="2692" y="5807" z="3564" inVp="0" inMag="1" time="2235582"/>
            <node id="24488" radius="1.5" x="2680" y="5841" z="3537" inVp="0" inMag="1" time="2237257"/>
            <node id="24489" radius="1.5" x="2676" y="5878" z="3508" inVp="0" inMag="1" time="2266908"/>
            <node id="24490" radius="1.5" x="2688" y="5893" z="3484" inVp="0" inMag="1" time="2270860"/>
            <node id="24491" radius="1.5" x="2681" y="5925" z="3458" inVp="0" inMag="1" time="2276991"/>
            <node id="24492" radius="1.5" x="2650" y="5937" z="3447" inVp="0" inMag="1" time="2281163"/>
            <node id="24494" radius="1.5" x="2624" y="5909" z="3419" inVp="1" inMag="1" time="2940195"/>
            <node id="24495" radius="1.5" x="2596" y="5906" z="3403" inVp="0" inMag="1" time="2949147"/>
            <node id="24496" radius="1.5" x="2590" y="5908" z="3381" inVp="0" inMag="1" time="2950938"/>
            <node id="24497" radius="1.5" x="2599" y="5926" z="3368" inVp="0" inMag="1" time="2960882"/>
            <node id="24498" radius="1.5" x="2625" y="5944" z="3353" inVp="0" inMag="1" time="2963015"/>
            <node id="24499" radius="1.5" x="2633" y="5968" z="3337" inVp="0" inMag="1" time="2964441"/>
            <node id="24500" radius="1.5" x="2626" y="5972" z="3310" inVp="0" inMag="1" time="2966229"/>
            <node id="24501" radius="1.5" x="2638" y="6001" z="3274" inVp="0" inMag="1" time="2968323"/>
            <node id="24502" radius="1.5" x="2645" y="6021" z="3253" inVp="1" inMag="1" time="2985155"/>
            <node id="24503" radius="1.5" x="2652" y="6019" z="3236" inVp="0" inMag="1" time="2991961"/>
            <node id="24504" radius="1.5" x="2649" y="5999" z="3211" inVp="0" inMag="1" time="2993972"/>
            <node id="24505" radius="1.5" x="2660" y="5987" z="3200" inVp="0" inMag="1" time="2998275"/>
            <node id="24506" radius="1.5" x="2673" y="5983" z="3189" inVp="0" inMag="1" time="3004139"/>
            <node id="24507" radius="1.5" x="2684" y="5987" z="3171" inVp="0" inMag="1" time="3008337"/>
            <node id="24508" radius="1.5" x="2694" y="6021" z="3151" inVp="0" inMag="1" time="3010051"/>
            <node id="24509" radius="1.5" x="2688" y="6051" z="3128" inVp="0" inMag="1" time="3011744"/>
            <node id="24510" radius="1.5" x="2675" y="6069" z="3108" inVp="0" inMag="1" time="3017187"/>
            <node id="24511" radius="1.5" x="2664" y="6088" z="3086" inVp="0" inMag="1" time="3018696"/>
            <node id="24512" radius="1.5" x="2653" y="6129" z="3064" inVp="0" inMag="1" time="3020094"/>
            <node id="24513" radius="1.5" x="2652" y="6163" z="3042" inVp="0" inMag="1" time="3021760"/>
            <node id="24514" radius="1.5" x="2641" y="6178" z="3027" inVp="0" inMag="1" time="3040326"/>
            <node id="24515" radius="1.5" x="2622" y="6182" z="3022" inVp="0" inMag="1" time="3044190"/>
            <node id="24516" radius="1.5" x="2602" y="6192" z="3007" inVp="0" inMag="1" time="3045998"/>
            <node id="24517" radius="1.5" x="2593" y="6170" z="2987" inVp="0" inMag="1" time="3047684"/>
            <node id="24518" radius="1.5" x="2598" y="6124" z="2964" inVp="0" inMag="1" time="3211661"/>
            <node id="24519" radius="1.5" x="2605" y="6097" z="2948" inVp="0" inMag="1" time="3212921"/>
            <node id="24520" radius="5" x="2610" y="6095" z="2917" inVp="1" inMag="1" time="3331720"/>
            <node id="24521" radius="1.5" x="2583" y="6088" z="2929" inVp="1" inMag="1" time="3346021"/>
            <node id="24522" radius="1.5" x="2569" y="6077" z="2909" inVp="0" inMag="1" time="3378649"/>
            <node id="24523" radius="1.5" x="2554" y="6065" z="2899" inVp="0" inMag="1" time="3383193"/>
            <node id="24524" radius="1.5" x="2545" y="6070" z="2890" inVp="0" inMag="1" time="3394917"/>
            <node id="24525" radius="1.5" x="2539" y="6071" z="2879" inVp="0" inMag="1" time="3397075"/>
            <node id="24526" radius="1.5" x="2539" y="6044" z="2851" inVp="0" inMag="1" time="3399052"/>
            <node id="24527" radius="1.5" x="2539" y="6045" z="2828" inVp="0" inMag="1" time="3401955"/>
            <node id="24530" radius="1.5" x="2528" y="6056" z="2813" inVp="0" inMag="1" time="3643600"/>
            <node id="24531" radius="1.5" x="2527" y="6008" z="2809" inVp="0" inMag="1" time="3661037"/>
            <node id="24532" radius="1.5" x="2539" y="5985" z="2805" inVp="0" inMag="1" time="3671928"/>
            <node id="24533" radius="1.5" x="2547" y="5968" z="2798" inVp="0" inMag="1" time="3673230"/>
            <node id="24534" radius="1.5" x="2551" y="5954" z="2781" inVp="0" inMag="1" time="3674631"/>
            <node id="24535" radius="1.5" x="2538" y="5967" z="2762" inVp="0" inMag="1" time="3676227"/>
            <node id="24536" radius="1.5" x="2546" y="5930" z="2736" inVp="0" inMag="1" time="3678005"/>
            <node id="24537" radius="1.5" x="2544" y="5926" z="2718" inVp="0" inMag="1" time="3679452"/>
            <node id="24538" radius="1.5" x="2520" y="5937" z="2696" inVp="0" inMag="1" time="3681078"/>
            <node id="24539" radius="1.5" x="2514" y="5906" z="2682" inVp="0" inMag="1" time="3685334"/>
            <node id="24540" radius="1.5" x="2510" y="5861" z="2669" inVp="0" inMag="1" time="3688858"/>
            <node id="24541" radius="1.5" x="2512" y="5833" z="2657" inVp="0" inMag="1" time="3692208"/>
            <node id="24542" radius="1.5" x="2520" y="5804" z="2642" inVp="0" inMag="1" time="3731914"/>
            <node id="24543" radius="1.5" x="2581" y="5783" z="2624" inVp="0" inMag="1" time="3735890"/>
            <node id="24545" radius="1.5" x="2647" y="6201" z="3014" inVp="0" inMag="1" time="3939134"/>
            <node id="24546" radius="1.5" x="2643" y="6228" z="3000" inVp="0" inMag="1" time="3942938"/>
            <node id="24547" radius="1.5" x="2624" y="6283" z="2983" inVp="0" inMag="1" time="3944577"/>
            <node id="24548" radius="1.5" x="2611" y="6310" z="2969" inVp="0" inMag="1" time="3949802"/>
            <node id="24549" radius="1.5" x="2603" y="6315" z="2955" inVp="0" inMag="1" time="3951389"/>
            <node id="24550" radius="1.5" x="2593" y="6328" z="2931" inVp="0" inMag="1" time="3952893"/>
            <node id="24551" radius="1.5" x="2579" y="6351" z="2909" inVp="0" inMag="1" time="3954808"/>
            <node id="24552" radius="1.5" x="2570" y="6362" z="2883" inVp="0" inMag="1" time="3956452"/>
            <node id="24553" radius="1.5" x="2558" y="6366" z="2853" inVp="0" inMag="1" time="3958210"/>
            <node id="24554" radius="1.5" x="2540" y="6375" z="2827" inVp="0" inMag="1" time="3959641"/>
            <node id="24555" radius="1.5" x="2516" y="6388" z="2801" inVp="0" inMag="1" time="3964829"/>
            <node id="24556" radius="5" x="2494" y="6357" z="2798" inVp="0" inMag="1" time="3979696"/>
            <node id="25588" radius="1.5" x="2781" y="7367" z="5772" inVp="0" inMag="1" time="50575637"/>
            <node id="25589" radius="1.5" x="2794" y="7362" z="5794" inVp="0" inMag="1" time="50579300"/>
            <node id="25590" radius="1.5" x="2768" y="7316" z="5803" inVp="0" inMag="1" time="50584739"/>
            <node id="25591" radius="1.5" x="2738" y="7307" z="5803" inVp="0" inMag="1" time="50591148"/>
            <node id="25592" radius="1.5" x="2723" y="7283" z="5812" inVp="2" inMag="1" time="50611412"/>
            <node id="25593" radius="1.5" x="2708" y="7210" z="5817" inVp="1" inMag="1" time="50647109"/>
            <node id="25594" radius="1.5" x="2704" y="7173" z="5822" inVp="1" inMag="1" time="50648661"/>
            <node id="25595" radius="1.5" x="2808" y="7417" z="5796" inVp="0" inMag="1" time="50679450"/>
            <node id="25596" radius="1.5" x="2819" y="7462" z="5802" inVp="1" inMag="1" time="50682156"/>
            <node id="25597" radius="1.5" x="2807" y="7511" z="5804" inVp="1" inMag="1" time="50684409"/>
            <node id="25598" radius="1.5" x="2815" y="7548" z="5812" inVp="1" inMag="1" time="50689819"/>
            <node id="25599" radius="1.5" x="2832" y="7582" z="5817" inVp="1" inMag="1" time="50691451"/>
            <node id="25600" radius="1.5" x="2831" y="7603" z="5819" inVp="1" inMag="1" time="50694972"/>
            <node id="25601" radius="1.5" x="2844" y="7649" z="5810" inVp="1" inMag="1" time="50708880"/>
            <node id="25602" radius="1.5" x="2822" y="7703" z="5798" inVp="1" inMag="1" time="50716897"/>
            <node id="25603" radius="1.5" x="2811" y="7743" z="5796" inVp="1" inMag="1" time="50718747"/>
            <node id="25604" radius="1.5" x="2815" y="7783" z="5788" inVp="1" inMag="1" time="50720992"/>
            <node id="25605" radius="1.5" x="2841" y="7821" z="5777" inVp="1" inMag="1" time="50722966"/>
            <node id="25606" radius="1.5" x="2834" y="7868" z="5772" inVp="1" inMag="1" time="50724851"/>
            <node id="25607" radius="1.5" x="2829" y="7891" z="5764" inVp="1" inMag="1" time="50735841"/>
            <node id="25608" radius="1.5" x="2820" y="7917" z="5751" inVp="0" inMag="1" time="50781997"/>
            <node id="25609" radius="1.5" x="2811" y="7943" z="5741" inVp="1" inMag="1" time="50787804"/>
            <node id="25610" radius="1.5" x="2847" y="7886" z="5777" inVp="0" inMag="1" time="50856509"/>
            <node id="25611" radius="1.5" x="2837" y="7925" z="5773" inVp="0" inMag="1" time="50861518"/>
            <node id="25612" radius="1.5" x="2817" y="7926" z="5759" inVp="0" inMag="1" time="50864317"/>
            <node id="25613" radius="1.5" x="2815" y="7612" z="5829" inVp="0" inMag="1" time="50926924"/>
            <node id="25614" radius="1.5" x="2806" y="7638" z="5834" inVp="0" inMag="1" time="50930156"/>
            <node id="25615" radius="1.5" x="2810" y="7670" z="5841" inVp="2" inMag="1" time="50936513"/>
            <node id="25616" radius="1.5" x="2833" y="7713" z="5844" inVp="2" inMag="1" time="50942016"/>
            <node id="25617" radius="1.5" x="2855" y="7762" z="5842" inVp="1" inMag="1" time="50960110"/>
            <node id="25618" radius="1.5" x="2861" y="7832" z="5855" inVp="1" inMag="1" time="50963624"/>
            <node id="25619" radius="1.5" x="2846" y="7860" z="5859" inVp="1" inMag="1" time="50976487"/>
            <node id="25620" radius="1.5" x="2848" y="7915" z="5863" inVp="1" inMag="1" time="50979270"/>
            <node id="25621" radius="1.5" x="2842" y="7952" z="5861" inVp="1" inMag="1" time="51007614"/>
            <node id="25622" radius="1.5" x="2738" y="7306" z="5780" inVp="1" inMag="1" time="51095390"/>
            <node id="25623" radius="1.5" x="2714" y="7272" z="5780" inVp="1" inMag="1" time="51097768"/>
            <node id="25624" radius="1.5" x="2700" y="7239" z="5790" inVp="1" inMag="1" time="51099716"/>
            <node id="25625" radius="1.5" x="2852" y="7333" z="5686" inVp="0" inMag="1" time="51184629"/>
            <node id="25626" radius="1.5" x="2844" y="7358" z="5666" inVp="0" inMag="1" time="51187092"/>
            <node id="25627" radius="1.5" x="2835" y="7355" z="5647" inVp="0" inMag="1" time="51188643"/>
            <node id="25628" radius="1.5" x="2782" y="7357" z="5634" inVp="0" inMag="1" time="51207038"/>
            <node id="25629" radius="1.5" x="2748" y="7370" z="5633" inVp="0" inMag="1" time="51239836"/>
            <node id="25630" radius="1.5" x="2678" y="7416" z="5635" inVp="0" inMag="1" time="51244838"/>
            <node id="25631" radius="1.5" x="2639" y="7441" z="5648" inVp="2" inMag="1" time="51283167"/>
            <node id="25632" radius="1.5" x="2604" y="7448" z="5648" inVp="2" inMag="1" time="51290224"/>
            <node id="25633" radius="1.5" x="2595" y="7452" z="5634" inVp="2" inMag="1" time="51301448"/>
            <node id="25634" radius="1.5" x="2568" y="7456" z="5616" inVp="2" inMag="1" time="51303657"/>
            <node id="25635" radius="1.5" x="2537" y="7475" z="5604" inVp="2" inMag="1" time="51307787"/>
            <node id="25636" radius="1.5" x="2490" y="7500" z="5592" inVp="2" inMag="1" time="51310473"/>
            <node id="25637" radius="1.5" x="2470" y="7525" z="5588" inVp="1" inMag="1" time="51449679"/>
            <node id="25638" radius="1.5" x="2443" y="7538" z="5591" inVp="1" inMag="1" time="51464506"/>
            <node id="25639" radius="1.5" x="2431" y="7559" z="5573" inVp="1" inMag="1" time="51470742"/>
            <node id="25640" radius="1.5" x="2426" y="7591" z="5560" inVp="1" inMag="1" time="51473175"/>
            <node id="25641" radius="1.5" x="2420" y="7599" z="5549" inVp="1" inMag="1" time="51476332"/>
            <node id="25642" radius="1.5" x="2484" y="7539" z="5572" inVp="1" inMag="1" time="51547276"/>
            <node id="25643" radius="1.5" x="2487" y="7541" z="5561" inVp="1" inMag="1" time="51552420"/>
            <node id="25644" radius="1.5" x="3324" y="6385" z="5952" inVp="1" inMag="1" time="51736651"/>
            <node id="25645" radius="1.5" x="3310" y="6385" z="5971" inVp="1" inMag="1" time="51737945"/>
            <node id="25646" radius="1.5" x="3274" y="6394" z="5997" inVp="0" inMag="1" time="51741848"/>
            <node id="25647" radius="1.5" x="3234" y="6396" z="6010" inVp="0" inMag="1" time="51747420"/>
            <node id="25648" radius="1.5" x="3179" y="6395" z="6012" inVp="1" inMag="1" time="51803282"/>
            <node id="25649" radius="1.5" x="3144" y="6378" z="6015" inVp="2" inMag="1" time="51839167"/>
            <node id="25650" radius="1.5" x="3108" y="6360" z="6012" inVp="2" inMag="1" time="51849051"/>
            <node id="25651" radius="1.5" x="3050" y="6336" z="6020" inVp="2" inMag="1" time="51851640"/>
            <node id="25652" radius="1.5" x="3033" y="6334" z="6021" inVp="2" inMag="1" time="51854833"/>
            <node id="25653" radius="1.5" x="3010" y="6316" z="6044" inVp="2" inMag="1" time="51856429"/>
            <node id="25917" radius="1.5" x="2560" y="14788" z="4718" inVp="2" inMag="1" time="110997179"/>
            <node id="25918" radius="1.5" x="2555" y="14829" z="4723" inVp="1" inMag="1" time="111044390"/>
            <node id="25919" radius="1.5" x="2548" y="14883" z="4720" inVp="1" inMag="1" time="111068778"/>
            <node id="25920" radius="1.5" x="2527" y="14938" z="4721" inVp="1" inMag="1" time="111071093"/>
            <node id="25921" radius="1.5" x="2515" y="14982" z="4730" inVp="1" inMag="1" time="111072789"/>
            <node id="25922" radius="1.5" x="2522" y="15026" z="4740" inVp="1" inMag="1" time="111074669"/>
            <node id="25923" radius="1.5" x="2509" y="15081" z="4757" inVp="1" inMag="1" time="111076847"/>
            <node id="25924" radius="1.5" x="2503" y="15134" z="4758" inVp="1" inMag="1" time="111079320"/>
            <node id="25925" radius="1.5" x="2493" y="15191" z="4765" inVp="1" inMag="1" time="111081700"/>
            <node id="25926" radius="1.5" x="2499" y="15237" z="4772" inVp="1" inMag="1" time="111083671"/>
            <node id="25927" radius="1.5" x="2530" y="15304" z="4767" inVp="1" inMag="1" time="111086415"/>
            <node id="25928" radius="1.5" x="2541" y="15349" z="4768" inVp="1" inMag="1" time="111088613"/>
            <node id="25929" radius="5" x="2539" y="15450" z="4775" inVp="0" inMag="1" time="111097328"/>
            <node id="25930" radius="1.5" x="2499" y="15468" z="4749" inVp="1" inMag="1" time="111122562"/>
            <node id="25931" radius="1.5" x="2477" y="15503" z="4741" inVp="2" inMag="1" time="111152472"/>
            <node id="25932" radius="1.5" x="2589" y="13815" z="4928" inVp="2" inMag="1" time="111241773"/>
            <node id="25933" radius="1.5" x="2584" y="13848" z="4950" inVp="1" inMag="1" time="111248714"/>
            <node id="25934" radius="5" x="2558" y="13833" z="4960" inVp="0" inMag="1" time="111322132"/>
            <node id="25935" radius="1.5" x="2719" y="11287" z="5012" inVp="0" inMag="1" time="111367623"/>
            <node id="25936" radius="1.5" x="2725" y="11240" z="4993" inVp="0" inMag="1" time="111372765"/>
            <node id="25937" radius="1.5" x="2711" y="11191" z="4966" inVp="0" inMag="1" time="111378920"/>
            <node id="25938" radius="1.5" x="2676" y="11115" z="4938" inVp="1" inMag="1" time="111388040"/>
            <node id="25939" radius="1.5" x="2664" y="11079" z="4927" inVp="1" inMag="1" time="111390529"/>
            <node id="25940" radius="5" x="2675" y="11090" z="4899" inVp="1" inMag="1" time="111406802"/>
            <node id="25941" radius="1.5" x="2646" y="11085" z="4913" inVp="0" inMag="1" time="111442867"/>
            <node id="25942" radius="1.5" x="2648" y="11123" z="4902" inVp="0" inMag="1" time="111444552"/>
            <node id="25943" radius="1.5" x="2674" y="11121" z="4883" inVp="0" inMag="1" time="111447656"/>
            <node id="25944" radius="1.5" x="2716" y="11110" z="4865" inVp="0" inMag="1" time="111449051"/>
            <node id="25945" radius="1.5" x="2738" y="11114" z="4847" inVp="0" inMag="1" time="111450462"/>
            <node id="25946" radius="1.5" x="2742" y="11112" z="4823" inVp="0" inMag="1" time="111451962"/>
            <node id="25947" radius="1.5" x="2742" y="11115" z="4818" inVp="0" inMag="1" time="111458354"/>
            <node id="25948" radius="1.5" x="2718" y="11145" z="4794" inVp="0" inMag="1" time="111460095"/>
            <node id="25949" radius="1.5" x="2700" y="11196" z="4775" inVp="0" inMag="1" time="111461521"/>
            <node id="25950" radius="1.5" x="2695" y="11206" z="4769" inVp="0" inMag="1" time="111479386"/>
            <node id="25951" radius="1.5" x="2674" y="11232" z="4755" inVp="0" inMag="1" time="111483318"/>
            <node id="25952" radius="1.5" x="2667" y="11269" z="4749" inVp="0" inMag="1" time="111486209"/>
            <node id="25953" radius="1.5" x="2648" y="11320" z="4737" inVp="1" inMag="1" time="111488913"/>
            <node id="25954" radius="1.5" x="2657" y="11355" z="4714" inVp="1" inMag="1" time="111491015"/>
            <node id="25955" radius="1.5" x="2665" y="11380" z="4698" inVp="1" inMag="1" time="111492539"/>
            <node id="25956" radius="1.5" x="2655" y="11412" z="4672" inVp="1" inMag="1" time="111494218"/>
            <node id="25957" radius="1.5" x="2655" y="11442" z="4660" inVp="1" inMag="1" time="111495960"/>
            <node id="25958" radius="1.5" x="2622" y="11478" z="4644" inVp="1" inMag="1" time="111499083"/>
            <node id="25959" radius="1.5" x="2593" y="11512" z="4638" inVp="1" inMag="1" time="111501097"/>
            <node id="25960" radius="1.5" x="2560" y="11558" z="4632" inVp="1" inMag="1" time="111503556"/>
            <node id="25961" radius="1.5" x="2552" y="11599" z="4621" inVp="1" inMag="1" time="111505813"/>
            <node id="25962" radius="1.5" x="2558" y="11645" z="4616" inVp="1" inMag="1" time="111507852"/>
            <node id="25963" radius="1.5" x="2548" y="11700" z="4616" inVp="1" inMag="1" time="111510289"/>
            <node id="25964" radius="1.5" x="2544" y="11749" z="4609" inVp="1" inMag="1" time="111512884"/>
            <node id="25965" radius="1.5" x="2530" y="11793" z="4595" inVp="1" inMag="1" time="111517668"/>
            <node id="25966" radius="1.5" x="2512" y="11828" z="4591" inVp="1" inMag="1" time="111519600"/>
            <node id="25967" radius="1.5" x="2495" y="11859" z="4590" inVp="1" inMag="1" time="111642837"/>
            <node id="25968" radius="1.5" x="2484" y="11906" z="4588" inVp="1" inMag="1" time="111645082"/>
            <node id="25969" radius="1.5" x="2473" y="11945" z="4575" inVp="1" inMag="1" time="111650622"/>
            <node id="25970" radius="1.5" x="2472" y="11999" z="4568" inVp="1" inMag="1" time="111652806"/>
            <node id="25971" radius="1.5" x="2475" y="12070" z="4561" inVp="1" inMag="1" time="111658388"/>
            <node id="25972" radius="1.5" x="2473" y="12106" z="4557" inVp="1" inMag="1" time="111660409"/>
            <node id="25973" radius="1.5" x="2489" y="12160" z="4550" inVp="1" inMag="1" time="111662803"/>
            <node id="25974" radius="1.5" x="2490" y="12214" z="4540" inVp="1" inMag="1" time="111665010"/>
            <node id="25975" radius="1.5" x="2492" y="12272" z="4527" inVp="1" inMag="1" time="111667451"/>
            <node id="25976" radius="1.5" x="2488" y="12330" z="4520" inVp="1" inMag="1" time="111669875"/>
            <node id="25977" radius="1.5" x="2506" y="12385" z="4511" inVp="1" inMag="1" time="111672219"/>
            <node id="25978" radius="1.5" x="2529" y="12425" z="4507" inVp="1" inMag="1" time="111674271"/>
            <node id="25979" radius="1.5" x="2535" y="12489" z="4493" inVp="1" inMag="1" time="111677057"/>
            <node id="25980" radius="1.5" x="2541" y="12525" z="4476" inVp="1" inMag="1" time="111679135"/>
            <node id="25981" radius="1.5" x="2535" y="12574" z="4466" inVp="1" inMag="1" time="111681345"/>
            <node id="25982" radius="1.5" x="2520" y="12626" z="4451" inVp="1" inMag="1" time="111683279"/>
            <node id="25983" radius="5" x="2488" y="12609" z="4443" inVp="0" inMag="1" time="111704732"/>
            <node id="25984" radius="1.5" x="2517" y="12666" z="4410" inVp="0" inMag="1" time="111720167"/>
            <node id="25985" radius="1.5" x="2530" y="12685" z="4385" inVp="0" inMag="1" time="111721813"/>
            <node id="25986" radius="1.5" x="2542" y="12706" z="4363" inVp="0" inMag="1" time="111723525"/>
            <node id="25987" radius="1.5" x="2552" y="12712" z="4336" inVp="0" inMag="1" time="111724954"/>
            <node id="25988" radius="1.5" x="2558" y="12794" z="4314" inVp="0" inMag="1" time="111726569"/>
            <node id="25989" radius="1.5" x="2564" y="12860" z="4303" inVp="0" inMag="1" time="111730759"/>
            <node id="25990" radius="1.5" x="2586" y="12917" z="4299" inVp="1" inMag="1" time="111733935"/>
            <node id="25991" radius="1.5" x="2601" y="12976" z="4292" inVp="1" inMag="1" time="111736365"/>
            <node id="25992" radius="1.5" x="2659" y="12988" z="4296" inVp="1" inMag="1" time="111741354"/>
            <node id="25993" radius="5" x="2613" y="13063" z="4306" inVp="0" inMag="1" time="111752559"/>
            <node id="25994" radius="5" x="2649" y="12945" z="4314" inVp="0" inMag="1" time="111854465"/>
            <node id="25995" radius="1.5" x="2622" y="13032" z="4278" inVp="1" inMag="1" time="111948320"/>
            <node id="25996" radius="1.5" x="2596" y="13036" z="4265" inVp="1" inMag="1" time="111951154"/>
            <node id="25997" radius="1.5" x="2585" y="13060" z="4254" inVp="0" inMag="1" time="111958773"/>
            <node id="25998" radius="1.5" x="2574" y="13075" z="4245" inVp="1" inMag="1" time="111966957"/>
            <node id="25999" radius="1.5" x="2564" y="13115" z="4240" inVp="1" inMag="1" time="111968916"/>
            <node id="26000" radius="1.5" x="2565" y="13148" z="4232" inVp="1" inMag="1" time="111970668"/>
            <node id="26001" radius="1.5" x="2565" y="13196" z="4219" inVp="1" inMag="1" time="111972701"/>
            <node id="26002" radius="1.5" x="2555" y="13242" z="4205" inVp="1" inMag="1" time="111974491"/>
            <node id="26003" radius="1.5" x="2539" y="13273" z="4194" inVp="1" inMag="1" time="111976302"/>
            <node id="26004" radius="1.5" x="2523" y="13329" z="4176" inVp="1" inMag="1" time="111978569"/>
            <node id="26005" radius="1.5" x="2510" y="13369" z="4153" inVp="1" inMag="1" time="111980400"/>
            <node id="26006" radius="1.5" x="2504" y="13428" z="4144" inVp="1" inMag="1" time="111983087"/>
            <node id="26007" radius="1.5" x="2504" y="13483" z="4137" inVp="1" inMag="1" time="111985430"/>
            <node id="26008" radius="1.5" x="2491" y="13523" z="4126" inVp="1" inMag="1" time="111987462"/>
            <node id="26009" radius="1.5" x="2484" y="13539" z="4137" inVp="0" inMag="1" time="112040578"/>
            <node id="26010" radius="1.5" x="2473" y="13559" z="4143" inVp="0" inMag="1" time="112044279"/>
            <node id="26011" radius="1.5" x="2455" y="13584" z="4152" inVp="0" inMag="1" time="112045573"/>
            <node id="26012" radius="1.5" x="2439" y="13580" z="4167" inVp="0" inMag="1" time="112047447"/>
            <node id="26013" radius="5" x="2440" y="13567" z="4180" inVp="1" inMag="1" time="112057828"/>
            <node id="26014" radius="1.5" x="2432" y="13531" z="4169" inVp="1" inMag="1" time="112071055"/>
            <node id="26015" radius="1.5" x="2485" y="13529" z="4115" inVp="1" inMag="1" time="112094562"/>
            <node id="26016" radius="1.5" x="2476" y="13554" z="4098" inVp="0" inMag="1" time="112096823"/>
            <node id="26017" radius="1.5" x="2460" y="13611" z="4077" inVp="0" inMag="1" time="112098169"/>
            <node id="26018" radius="1.5" x="2439" y="13673" z="4063" inVp="0" inMag="1" time="112106384"/>
            <node id="26019" radius="1.5" x="2436" y="13729" z="4056" inVp="1" inMag="1" time="112109289"/>
            <node id="26020" radius="1.5" x="2440" y="13786" z="4053" inVp="1" inMag="1" time="112111391"/>
            <node id="26021" radius="5" x="2502" y="13915" z="4060" inVp="0" inMag="1" time="112121172"/>
            <node id="26022" radius="5" x="2466" y="13825" z="4009" inVp="1" inMag="1" time="112157359"/>
            <node id="26023" radius="1.5" x="2738" y="11264" z="5100" inVp="0" inMag="1" time="112294727"/>
            <node id="26024" radius="1.5" x="2757" y="11302" z="5104" inVp="1" inMag="1" time="112301491"/>
            <node id="26025" radius="1.5" x="2767" y="11333" z="5111" inVp="1" inMag="1" time="112304292"/>
            <node id="26026" radius="1.5" x="2767" y="11377" z="5117" inVp="1" inMag="1" time="112306322"/>
            <node id="26027" radius="1.5" x="2775" y="11430" z="5120" inVp="1" inMag="1" time="112308662"/>
            <node id="26028" radius="1.5" x="2793" y="11472" z="5124" inVp="1" inMag="1" time="112310356"/>
            <node id="26029" radius="1.5" x="2824" y="11522" z="5134" inVp="1" inMag="1" time="112312788"/>
            <node id="26030" radius="1.5" x="2841" y="11575" z="5139" inVp="1" inMag="1" time="112315080"/>
            <node id="26031" radius="1.5" x="2852" y="11626" z="5142" inVp="1" inMag="1" time="112317331"/>
            <node id="26032" radius="1.5" x="2845" y="11675" z="5149" inVp="1" inMag="1" time="112319746"/>
            <node id="26033" radius="1.5" x="2834" y="11713" z="5157" inVp="1" inMag="1" time="112321939"/>
            <node id="26034" radius="1.5" x="2814" y="11755" z="5156" inVp="1" inMag="1" time="112324390"/>
            <node id="26035" radius="1.5" x="2796" y="11803" z="5161" inVp="1" inMag="1" time="112327225"/>
            <node id="26036" radius="1.5" x="2789" y="11852" z="5168" inVp="1" inMag="1" time="112329687"/>
            <node id="26037" radius="1.5" x="2790" y="11906" z="5174" inVp="1" inMag="1" time="112332142"/>
            <node id="26038" radius="1.5" x="2794" y="11965" z="5183" inVp="1" inMag="1" time="112334576"/>
            <node id="26039" radius="1.5" x="2788" y="12011" z="5192" inVp="1" inMag="1" time="112336884"/>
            <node id="26040" radius="1.5" x="2783" y="12059" z="5201" inVp="1" inMag="1" time="112339072"/>
            <node id="26041" radius="1.5" x="2785" y="12121" z="5209" inVp="1" inMag="1" time="112341675"/>
            <node id="26042" radius="1.5" x="2793" y="12184" z="5219" inVp="1" inMag="1" time="112344323"/>
            <node id="26043" radius="1.5" x="2800" y="12249" z="5229" inVp="1" inMag="1" time="112347425"/>
            <node id="26044" radius="1.5" x="2814" y="12313" z="5237" inVp="1" inMag="1" time="112350240"/>
            <node id="26045" radius="1.5" x="2808" y="12376" z="5242" inVp="1" inMag="1" time="112352947"/>
            <node id="26046" radius="1.5" x="2793" y="12439" z="5244" inVp="1" inMag="1" time="112355542"/>
            <node id="26047" radius="1.5" x="2757" y="12479" z="5246" inVp="1" inMag="1" time="112357749"/>
            <node id="26048" radius="1.5" x="2738" y="12497" z="5246" inVp="0" inMag="1" time="112373819"/>
            <node id="26049" radius="1.5" x="2698" y="12538" z="5243" inVp="0" inMag="1" time="112376962"/>
            <node id="26050" radius="1.5" x="2691" y="12553" z="5251" inVp="0" inMag="1" time="112385573"/>
            <node id="26051" radius="5" x="2722" y="12545" z="5253" inVp="1" inMag="1" time="112390229"/>
            <node id="26052" radius="1.5" x="2679" y="12616" z="5264" inVp="1" inMag="1" time="112419834"/>
            <node id="26053" radius="1.5" x="2685" y="12646" z="5273" inVp="1" inMag="1" time="112421738"/>
            <node id="26054" radius="1.5" x="2681" y="12674" z="5289" inVp="1" inMag="1" time="112423541"/>
            <node id="26055" radius="1.5" x="2659" y="12715" z="5301" inVp="1" inMag="1" time="112425564"/>
            <node id="26056" radius="1.5" x="2655" y="12758" z="5317" inVp="1" inMag="1" time="112427759"/>
            <node id="26057" radius="1.5" x="2661" y="12798" z="5328" inVp="1" inMag="1" time="112429856"/>
            <node id="26058" radius="1.5" x="2661" y="12850" z="5352" inVp="0" inMag="1" time="112431896"/>
            <node id="26059" radius="1.5" x="2674" y="12896" z="5373" inVp="1" inMag="1" time="112443645"/>
            <node id="26509" radius="1.5" x="2843" y="12945" z="7467" inVp="1" inMag="1" time="118619540"/>
            <node id="26510" radius="1.5" x="2834" y="12978" z="7454" inVp="1" inMag="1" time="118646863"/>
            <node id="26511" radius="1.5" x="2829" y="13031" z="7441" inVp="1" inMag="1" time="118656890"/>
            <node id="26512" radius="1.5" x="2837" y="13075" z="7431" inVp="1" inMag="1" time="118659256"/>
            <node id="26513" radius="1.5" x="2841" y="13133" z="7416" inVp="1" inMag="1" time="118661701"/>
            <node id="26514" radius="1.5" x="2842" y="13186" z="7401" inVp="1" inMag="1" time="118664059"/>
            <node id="26515" radius="1.5" x="2842" y="13264" z="7384" inVp="1" inMag="1" time="118667088"/>
            <node id="26516" radius="5" x="2860" y="13289" z="7368" inVp="1" inMag="1" time="118670948"/>
            <node id="26517" radius="1.5" x="2835" y="13308" z="7385" inVp="0" inMag="1" time="118761620"/>
            <node id="26518" radius="1.5" x="2815" y="13340" z="7374" inVp="0" inMag="1" time="118765651"/>
            <node id="26519" radius="1.5" x="2800" y="13372" z="7370" inVp="0" inMag="1" time="118769493"/>
            <node id="26520" radius="1.5" x="2788" y="13413" z="7366" inVp="1" inMag="1" time="118776395"/>
            <node id="26521" radius="1.5" x="2774" y="13469" z="7355" inVp="1" inMag="1" time="118778885"/>
            <node id="26522" radius="1.5" x="2782" y="13522" z="7350" inVp="1" inMag="1" time="118790902"/>
            <node id="26523" radius="5" x="2826" y="13536" z="7336" inVp="1" inMag="1" time="118852188"/>
            <node id="26524" radius="1.5" x="2752" y="13562" z="7343" inVp="1" inMag="1" time="118886365"/>
            <node id="26525" radius="1.5" x="2740" y="13625" z="7341" inVp="1" inMag="1" time="118893691"/>
            <node id="26526" radius="1.5" x="2728" y="13708" z="7345" inVp="1" inMag="1" time="118896806"/>
            <node id="26527" radius="1.5" x="2735" y="13731" z="7348" inVp="1" inMag="1" time="118899580"/>
            <node id="26528" radius="1.5" x="2754" y="13786" z="7346" inVp="1" inMag="1" time="118911749"/>
            <node id="26529" radius="1.5" x="2771" y="13819" z="7348" inVp="1" inMag="1" time="118914329"/>
            <node id="26530" radius="1.5" x="2787" y="13869" z="7352" inVp="1" inMag="1" time="118916468"/>
            <node id="26531" radius="1.5" x="2805" y="13908" z="7341" inVp="1" inMag="1" time="118918253"/>
            <node id="26532" radius="1.5" x="2816" y="13956" z="7347" inVp="1" inMag="1" time="118920696"/>
            <node id="26533" radius="1.5" x="2831" y="14019" z="7351" inVp="1" inMag="1" time="118929883"/>
            <node id="26534" radius="1.5" x="2845" y="14053" z="7356" inVp="1" inMag="1" time="118931599"/>
            <node id="26535" radius="1.2" x="2857" y="14069" z="7354" inVp="1" inMag="1" time="118941440"/>
            <node id="26655" radius="1.5" x="2829" y="12044" z="8397" inVp="0" inMag="1" time="120826898"/>
            <node id="26656" radius="1.5" x="2846" y="12031" z="8410" inVp="0" inMag="1" time="120828632"/>
            <node id="26657" radius="5" x="2843" y="12082" z="8397" inVp="0" inMag="1" time="120879638"/>
            <node id="26658" radius="1.5" x="2850" y="12030" z="8459" inVp="0" inMag="1" time="120967133"/>
            <node id="26659" radius="1.5" x="2846" y="12004" z="8480" inVp="0" inMag="1" time="120968968"/>
            <node id="26660" radius="1.5" x="2845" y="12022" z="8503" inVp="0" inMag="1" time="120971183"/>
            <node id="26661" radius="1.5" x="2855" y="12005" z="8528" inVp="0" inMag="1" time="120973334"/>
            <node id="26662" radius="1.5" x="2852" y="11990" z="8546" inVp="0" inMag="1" time="120974991"/>
            <node id="26663" radius="1.5" x="2864" y="12013" z="8575" inVp="0" inMag="1" time="120977235"/>
            <node id="26664" radius="1.5" x="2875" y="12021" z="8590" inVp="0" inMag="1" time="120992465"/>
            <node id="26665" radius="1.5" x="2918" y="12026" z="8604" inVp="0" inMag="1" time="120994045"/>
            <node id="26666" radius="1.5" x="2936" y="12020" z="8625" inVp="0" inMag="1" time="120995988"/>
            <node id="26667" radius="1.5" x="2955" y="12010" z="8640" inVp="0" inMag="1" time="121016091"/>
            <node id="26668" radius="1.5" x="2957" y="12033" z="8664" inVp="0" inMag="1" time="121018274"/>
            <node id="26669" radius="1.5" x="2947" y="12041" z="8684" inVp="0" inMag="1" time="121041625"/>
            <node id="26670" radius="1.5" x="2937" y="12047" z="8714" inVp="0" inMag="1" time="121093567"/>
            <node id="26671" radius="1.5" x="2931" y="12056" z="8737" inVp="0" inMag="1" time="121095493"/>
            <node id="26672" radius="1.5" x="2922" y="12105" z="8754" inVp="0" inMag="1" time="121111994"/>
            <node id="26673" radius="1.5" x="2927" y="12122" z="8768" inVp="0" inMag="1" time="121115458"/>
            <node id="26674" radius="5" x="2866" y="12124" z="8765" inVp="0" inMag="1" time="121152624"/>
            <node id="26675" radius="5" x="2949" y="12180" z="8758" inVp="0" inMag="1" time="121221139"/>
            <node id="26676" radius="1.5" x="2877" y="12099" z="8754" inVp="0" inMag="1" time="121787292"/>
            <node id="26677" radius="1.5" x="2846" y="12104" z="8751" inVp="2" inMag="1" time="121799047"/>
            <node id="26678" radius="1.5" x="2821" y="12096" z="8745" inVp="2" inMag="1" time="121801017"/>
            <node id="26679" radius="1.5" x="2798" y="12106" z="8749" inVp="0" inMag="1" time="121832443"/>
            <node id="26680" radius="1.5" x="2760" y="12111" z="8750" inVp="1" inMag="1" time="121851673"/>
            <node id="26681" radius="1.5" x="2737" y="12110" z="8748" inVp="1" inMag="1" time="121854654"/>
            <node id="26682" radius="1.5" x="2716" y="12084" z="8744" inVp="0" inMag="1" time="121860413"/>
            <node id="26683" radius="1.5" x="2697" y="12056" z="8740" inVp="1" inMag="1" time="121865079"/>
            <node id="26684" radius="1.5" x="2691" y="12013" z="8739" inVp="1" inMag="1" time="121867518"/>
            <node id="26685" radius="1.5" x="2682" y="12005" z="8737" inVp="1" inMag="1" time="121879374"/>
            <node id="26686" radius="1.5" x="2675" y="11996" z="8733" inVp="1" inMag="1" time="121890054"/>
            <node id="26687" radius="1.5" x="2655" y="11977" z="8734" inVp="1" inMag="1" time="121891614"/>
            <node id="26688" radius="1.5" x="2640" y="11946" z="8734" inVp="1" inMag="1" time="121893814"/>
            <node id="26689" radius="5" x="2617" y="11853" z="8741" inVp="0" inMag="1" time="121908901"/>
            <node id="26690" radius="1.5" x="2939" y="8728" z="6955" inVp="0" inMag="1" time="122064614"/>
            <node id="26691" radius="1.5" x="2941" y="8768" z="6946" inVp="0" inMag="1" time="122066527"/>
            <node id="26692" radius="1.5" x="2951" y="8805" z="6939" inVp="0" inMag="1" time="122067916"/>
            <node id="26693" radius="1.5" x="3236" y="6346" z="6530" inVp="1" inMag="1" time="122103887"/>
            <node id="26694" radius="1.5" x="3216" y="6349" z="6528" inVp="2" inMag="1" time="122112468"/>
            <node id="26695" radius="1.5" x="3185" y="6360" z="6528" inVp="1" inMag="1" time="122121174"/>
            <node id="26696" radius="1.5" x="3154" y="6377" z="6533" inVp="1" inMag="1" time="122124435"/>
            <node id="26697" radius="1.5" x="3129" y="6391" z="6536" inVp="0" inMag="1" time="122129651"/>
            <node id="26698" radius="1.5" x="3097" y="6402" z="6538" inVp="2" inMag="1" time="122136967"/>
            <node id="26699" radius="1.5" x="3070" y="6404" z="6535" inVp="2" inMag="1" time="122139752"/>
            <node id="26700" radius="1.5" x="3051" y="6410" z="6528" inVp="2" inMag="1" time="122141555"/>
            <node id="26701" radius="1.5" x="3019" y="6401" z="6514" inVp="2" inMag="1" time="122197869"/>
            <node id="26702" radius="1.5" x="3002" y="6351" z="6509" inVp="2" inMag="1" time="122204065"/>
            <node id="26703" radius="1.5" x="2974" y="6334" z="6506" inVp="2" inMag="1" time="122208216"/>
            <node id="26704" radius="5" x="2963" y="6326" z="6527" inVp="1" inMag="1" time="122296874"/>
            <node id="26705" radius="1.5" x="2990" y="6278" z="6503" inVp="1" inMag="1" time="122317246"/>
            <node id="26706" radius="1.5" x="3001" y="6257" z="6497" inVp="1" inMag="1" time="122319294"/>
            <node id="26707" radius="1.5" x="3014" y="6239" z="6491" inVp="1" inMag="1" time="122321128"/>
            <node id="26708" radius="1.5" x="3017" y="6230" z="6480" inVp="0" inMag="1" time="122336811"/>
            <node id="26709" radius="1.5" x="2998" y="6234" z="6464" inVp="0" inMag="1" time="122338644"/>
            <node id="26710" radius="1.5" x="2986" y="6244" z="6450" inVp="0" inMag="1" time="122340022"/>
            <node id="26711" radius="1.5" x="3284" y="6199" z="6559" inVp="0" inMag="1" time="122466666"/>
            <node id="26712" radius="1.5" x="3267" y="6175" z="6568" inVp="0" inMag="1" time="122472112"/>
            <node id="26713" radius="1.5" x="3249" y="6148" z="6572" inVp="1" inMag="1" time="122485576"/>
            <node id="26714" radius="1.5" x="3231" y="6117" z="6579" inVp="1" inMag="1" time="122497243"/>
            <node id="26715" radius="1.5" x="3199" y="6101" z="6581" inVp="1" inMag="1" time="122501833"/>
            <node id="26716" radius="1.5" x="3163" y="6083" z="6584" inVp="1" inMag="1" time="122518751"/>
            <node id="26717" radius="1.5" x="3133" y="6065" z="6589" inVp="1" inMag="1" time="122520271"/>
            <node id="26718" radius="1.5" x="3114" y="6051" z="6604" inVp="1" inMag="1" time="122521946"/>
            <node id="26719" radius="1.5" x="3102" y="6042" z="6615" inVp="1" inMag="1" time="122530790"/>
            <node id="26720" radius="1.5" x="3106" y="6043" z="6627" inVp="0" inMag="1" time="122551784"/>
            <node id="26721" radius="1.5" x="3103" y="6026" z="6637" inVp="0" inMag="1" time="122559650"/>
            <node id="26722" radius="1.5" x="3090" y="6023" z="6642" inVp="0" inMag="1" time="122576070"/>
            <node id="26723" radius="1.5" x="3084" y="6014" z="6656" inVp="0" inMag="1" time="122577538"/>
            <node id="26724" radius="1.5" x="3080" y="5981" z="6673" inVp="0" inMag="1" time="122579210"/>
            <node id="26725" radius="1.5" x="3062" y="5967" z="6692" inVp="0" inMag="1" time="122592607"/>
            <node id="26726" radius="1.5" x="3049" y="5969" z="6709" inVp="0" inMag="1" time="122594625"/>
            <node id="26727" radius="1.5" x="3042" y="5951" z="6730" inVp="0" inMag="1" time="122596362"/>
            <node id="26728" radius="1.5" x="3051" y="5933" z="6742" inVp="0" inMag="1" time="122597864"/>
            <node id="26729" radius="1.5" x="3068" y="5937" z="6760" inVp="0" inMag="1" time="122600150"/>
            <node id="26730" radius="1.5" x="3084" y="5982" z="6678" inVp="1" inMag="1" time="122639118"/>
            <node id="26731" radius="1.5" x="3089" y="6003" z="6685" inVp="1" inMag="1" time="122641209"/>
            <node id="26732" radius="1.5" x="3091" y="6025" z="6691" inVp="1" inMag="1" time="122642966"/>
            <node id="26733" radius="1.5" x="3085" y="6065" z="6690" inVp="1" inMag="1" time="122645289"/>
            <node id="27106" radius="1.5" x="3117" y="2352" z="9370" inVp="1" inMag="1" time="155215592"/>
            <node id="27107" radius="1.5" x="3135" y="2346" z="9376" inVp="1" inMag="1" time="155218771"/>
            <node id="27108" radius="1.5" x="3141" y="2290" z="9382" inVp="1" inMag="1" time="155221464"/>
            <node id="27109" radius="1.5" x="3144" y="2246" z="9392" inVp="1" inMag="1" time="155224727"/>
            <node id="27110" radius="1.5" x="3146" y="2228" z="9403" inVp="1" inMag="1" time="155228806"/>
            <node id="27111" radius="1.5" x="3142" y="2189" z="9420" inVp="1" inMag="1" time="155230996"/>
            <node id="27112" radius="1.5" x="3140" y="2162" z="9436" inVp="1" inMag="1" time="155232837"/>
            <node id="27113" radius="1.5" x="3156" y="2167" z="9474" inVp="0" inMag="1" time="155244914"/>
            <node id="27114" radius="1.5" x="3156" y="2194" z="9493" inVp="0" inMag="1" time="155250141"/>
            <node id="27115" radius="1.5" x="3103" y="1927" z="8764" inVp="0" inMag="1" time="155715330"/>
            <node id="27116" radius="1.5" x="3116" y="1892" z="8786" inVp="0" inMag="1" time="155716900"/>
            <node id="27117" radius="1.5" x="3095" y="1840" z="8803" inVp="0" inMag="1" time="155718813"/>
            <node id="27118" radius="1.5" x="3073" y="1798" z="8812" inVp="0" inMag="1" time="155723405"/>
            <node id="27119" radius="1.5" x="3060" y="1747" z="8829" inVp="0" inMag="1" time="155724993"/>
            <node id="27120" radius="1.5" x="3053" y="1689" z="8841" inVp="0" inMag="1" time="155726736"/>
            <node id="27121" radius="1.5" x="3048" y="1654" z="8854" inVp="0" inMag="1" time="155727928"/>
            <node id="27122" radius="1.5" x="3022" y="1626" z="8865" inVp="0" inMag="1" time="155729111"/>
            <node id="27123" radius="1.5" x="3009" y="1600" z="8881" inVp="0" inMag="1" time="155733131"/>
            <node id="27124" radius="1.5" x="3017" y="1589" z="8912" inVp="0" inMag="1" time="155745562"/>
            <node id="27125" radius="1.5" x="3004" y="1562" z="8930" inVp="0" inMag="1" time="155747389"/>
            <node id="27126" radius="1.5" x="2997" y="1558" z="8947" inVp="0" inMag="1" time="155749003"/>
            <node id="27127" radius="1.5" x="2989" y="1550" z="8968" inVp="0" inMag="1" time="155750664"/>
            <node id="27128" radius="1.5" x="2992" y="1513" z="8990" inVp="0" inMag="1" time="155757368"/>
            <node id="27129" radius="1.5" x="2988" y="1478" z="9000" inVp="0" inMag="1" time="155762745"/>
            <node id="27130" radius="1.5" x="2981" y="1441" z="9022" inVp="0" inMag="1" time="155764984"/>
            <node id="27131" radius="1.5" x="2980" y="1427" z="9039" inVp="0" inMag="1" time="155767136"/>
            <node id="27132" radius="1.5" x="2955" y="1413" z="9049" inVp="0" inMag="1" time="155770208"/>
            <node id="27133" radius="1.5" x="2915" y="1386" z="9055" inVp="1" inMag="1" time="155775697"/>
            <node id="27134" radius="1.5" x="2886" y="1367" z="9058" inVp="2" inMag="1" time="155782128"/>
            <node id="27135" radius="1.5" x="2859" y="1353" z="9056" inVp="2" inMag="1" time="155783905"/>
            <node id="27136" radius="1.5" x="2841" y="1326" z="9058" inVp="2" inMag="1" time="155789633"/>
            <node id="27137" radius="1.5" x="2827" y="1272" z="9063" inVp="2" inMag="1" time="155791072"/>
            <node id="27138" radius="1.5" x="2820" y="1235" z="9065" inVp="1" inMag="1" time="155804051"/>
            <node id="27139" radius="1.5" x="2816" y="1195" z="9070" inVp="1" inMag="1" time="155806033"/>
            <node id="27140" radius="1.5" x="2832" y="1155" z="9082" inVp="1" inMag="1" time="155807946"/>
            <node id="27141" radius="1.5" x="2836" y="1140" z="9089" inVp="1" inMag="1" time="155811984"/>
            <node id="27142" radius="1.5" x="2861" y="1113" z="9091" inVp="0" inMag="1" time="155817316"/>
            <node id="27143" radius="1.5" x="2891" y="1094" z="9104" inVp="0" inMag="1" time="155819518"/>
            <node id="27144" radius="1.5" x="2911" y="1082" z="9118" inVp="0" inMag="1" time="155821008"/>
            <node id="27145" radius="1.5" x="2923" y="1029" z="9142" inVp="0" inMag="1" time="155822506"/>
            <node id="27146" radius="1.5" x="2923" y="971" z="9161" inVp="0" inMag="1" time="155823973"/>
            <node id="27147" radius="1.5" x="2922" y="916" z="9179" inVp="0" inMag="1" time="155825849"/>
            <node id="27148" radius="1.5" x="2912" y="890" z="9198" inVp="0" inMag="1" time="155827368"/>
            <node id="27149" radius="1.5" x="2901" y="863" z="9213" inVp="0" inMag="1" time="155828766"/>
            <node id="27150" radius="1.5" x="2897" y="813" z="9230" inVp="0" inMag="1" time="155830399"/>
            <node id="27151" radius="1.5" x="2907" y="757" z="9247" inVp="0" inMag="1" time="155831809"/>
            <node id="27152" radius="1.5" x="2914" y="726" z="9253" inVp="0" inMag="1" time="155837169"/>
            <node id="27153" radius="1.5" x="2934" y="685" z="9263" inVp="0" inMag="1" time="155838437"/>
            <node id="27154" radius="1.5" x="2943" y="637" z="9276" inVp="0" inMag="1" time="155839731"/>
            <node id="27155" radius="1.5" x="2954" y="601" z="9289" inVp="0" inMag="1" time="155841158"/>
            <node id="27156" radius="1.5" x="2972" y="568" z="9289" inVp="0" inMag="1" time="155851410"/>
            <node id="27157" radius="1.5" x="2994" y="556" z="9293" inVp="1" inMag="1" time="156056329"/>
            <node id="27158" radius="1.5" x="3026" y="527" z="9297" inVp="1" inMag="1" time="156061798"/>
            <node id="27159" radius="1.5" x="3049" y="491" z="9297" inVp="1" inMag="1" time="156065456"/>
            <node id="27160" radius="1.5" x="3060" y="448" z="9296" inVp="1" inMag="1" time="156068554"/>
            <node id="27161" radius="1.5" x="3088" y="433" z="9306" inVp="0" inMag="1" time="156082389"/>
            <node id="27162" radius="5" x="3121" y="377" z="9310" inVp="0" inMag="1" time="156091597"/>
            <node id="27163" radius="1.5" x="3221" y="2037" z="7992" inVp="0" inMag="1" time="156181002"/>
            <node id="27164" radius="1.5" x="3213" y="1994" z="8000" inVp="1" inMag="1" time="156183981"/>
            <node id="27165" radius="1.5" x="3200" y="1959" z="8006" inVp="1" inMag="1" time="156185848"/>
            <node id="27166" radius="1.5" x="3198" y="1915" z="8010" inVp="1" inMag="1" time="156187823"/>
            <node id="27167" radius="1.5" x="3190" y="1872" z="8016" inVp="1" inMag="1" time="156189626"/>
            <node id="27168" radius="1.5" x="3185" y="1838" z="8028" inVp="1" inMag="1" time="156191431"/>
            <node id="27169" radius="1.5" x="3178" y="1807" z="8037" inVp="1" inMag="1" time="156193331"/>
            <node id="27170" radius="1.5" x="3165" y="1774" z="8046" inVp="1" inMag="1" time="156198783"/>
            <node id="27171" radius="1.5" x="3156" y="1741" z="8054" inVp="1" inMag="1" time="156200708"/>
            <node id="27172" radius="1.5" x="3148" y="1711" z="8067" inVp="1" inMag="1" time="156202635"/>
            <node id="27173" radius="1.5" x="3139" y="1680" z="8073" inVp="1" inMag="1" time="156204498"/>
            <node id="27174" radius="1.5" x="3127" y="1647" z="8079" inVp="1" inMag="1" time="156206532"/>
            <node id="27175" radius="1.5" x="3120" y="1606" z="8085" inVp="1" inMag="1" time="156208521"/>
            <node id="27176" radius="1.5" x="3120" y="1575" z="8094" inVp="1" inMag="1" time="156213802"/>
            <node id="27177" radius="1.5" x="3122" y="1549" z="8102" inVp="1" inMag="1" time="156246980"/>
            <node id="27178" radius="1.5" x="3129" y="1496" z="8116" inVp="1" inMag="1" time="156255433"/>
            <node id="27179" radius="1.5" x="3133" y="1471" z="8129" inVp="1" inMag="1" time="156257139"/>
            <node id="27180" radius="1.5" x="3142" y="1437" z="8135" inVp="1" inMag="1" time="156259366"/>
            <node id="27181" radius="1.5" x="3142" y="1409" z="8144" inVp="1" inMag="1" time="156261245"/>
            <node id="27182" radius="1.5" x="3138" y="1381" z="8151" inVp="1" inMag="1" time="156263295"/>
            <node id="27183" radius="1.5" x="3134" y="1350" z="8158" inVp="1" inMag="1" time="156265358"/>
            <node id="27184" radius="1.5" x="3123" y="1317" z="8164" inVp="0" inMag="1" time="156275322"/>
            <node id="27185" radius="1.5" x="3113" y="1260" z="8176" inVp="0" inMag="1" time="156276699"/>
            <node id="27186" radius="1.5" x="3106" y="1217" z="8185" inVp="0" inMag="1" time="156280939"/>
            <node id="27187" radius="1.5" x="3092" y="1155" z="8212" inVp="0" inMag="1" time="156289251"/>
            <node id="27188" radius="1.5" x="3098" y="1145" z="8218" inVp="0" inMag="1" time="156298885"/>
            <node id="27189" radius="1.5" x="3105" y="1130" z="8228" inVp="0" inMag="1" time="156301613"/>
            <node id="27190" radius="1.5" x="3100" y="1103" z="8236" inVp="0" inMag="1" time="156303272"/>
            <node id="27191" radius="1.5" x="3105" y="1039" z="8248" inVp="0" inMag="1" time="156307316"/>
            <node id="27192" radius="1.5" x="3112" y="1005" z="8255" inVp="0" inMag="1" time="156310985"/>
            <node id="27193" radius="1.5" x="3121" y="953" z="8259" inVp="1" inMag="1" time="156313755"/>
            <node id="27194" radius="1.5" x="3131" y="880" z="8255" inVp="1" inMag="1" time="156316721"/>
            <node id="27195" radius="1.5" x="3136" y="833" z="8247" inVp="1" inMag="1" time="156319084"/>
            <node id="27196" radius="1.5" x="3143" y="777" z="8243" inVp="1" inMag="1" time="156321868"/>
            <node id="27197" radius="1.5" x="3146" y="727" z="8237" inVp="1" inMag="1" time="156324521"/>
            <node id="27198" radius="1.5" x="3153" y="698" z="8224" inVp="1" inMag="1" time="156334724"/>
            <node id="27199" radius="1.5" x="3143" y="666" z="8222" inVp="0" inMag="1" time="156347164"/>
            <node id="27200" radius="1.5" x="3136" y="639" z="8218" inVp="0" inMag="1" time="156348885"/>
            <node id="27201" radius="1.5" x="3138" y="606" z="8211" inVp="0" inMag="1" time="156350386"/>
            <node id="27202" radius="1.5" x="3134" y="550" z="8211" inVp="0" inMag="1" time="156351384"/>
            <node id="27203" radius="1.5" x="3139" y="498" z="8211" inVp="0" inMag="1" time="156353476"/>
            <node id="27204" radius="1.5" x="3150" y="451" z="8210" inVp="0" inMag="1" time="156359502"/>
            <node id="27205" radius="1.5" x="3152" y="405" z="8215" inVp="0" inMag="1" time="156368506"/>
            <node id="27206" radius="1.5" x="3138" y="359" z="8218" inVp="0" inMag="1" time="156371035"/>
            <node id="27207" radius="1.5" x="3131" y="333" z="8220" inVp="0" inMag="1" time="156372773"/>
            <node id="27208" radius="1.5" x="3381" y="4502" z="6934" inVp="1" inMag="1" time="156457515"/>
            <node id="27209" radius="1.5" x="3358" y="4522" z="6951" inVp="0" inMag="1" time="156468307"/>
            <node id="27210" radius="1.5" x="3376" y="4541" z="6972" inVp="0" inMag="1" time="156470056"/>
            <node id="27211" radius="1.5" x="3377" y="4571" z="6992" inVp="0" inMag="1" time="156477885"/>
            <node id="27212" radius="1.5" x="3357" y="4596" z="7016" inVp="0" inMag="1" time="156480849"/>
            <node id="27213" radius="1.5" x="3360" y="4636" z="7031" inVp="0" inMag="1" time="156485887"/>
            <node id="27214" radius="1.5" x="3506" y="4819" z="6802" inVp="0" inMag="1" time="156515446"/>
            <node id="27215" radius="1.5" x="3493" y="4779" z="6790" inVp="0" inMag="1" time="156520782"/>
            <node id="27216" radius="1.5" x="3477" y="4756" z="6779" inVp="0" inMag="1" time="156522624"/>
            <node id="27217" radius="1.5" x="3462" y="4736" z="6765" inVp="0" inMag="1" time="156528525"/>
            <node id="27218" radius="1.5" x="3437" y="4722" z="6754" inVp="0" inMag="1" time="156536154"/>
            <node id="27219" radius="1.5" x="3421" y="4708" z="6749" inVp="0" inMag="1" time="156539085"/>
            <node id="27220" radius="1.5" x="3380" y="4700" z="6742" inVp="1" inMag="1" time="156574810"/>
            <node id="27221" radius="1.5" x="3366" y="4677" z="6731" inVp="1" inMag="1" time="156576867"/>
            <node id="27222" radius="1.5" x="3626" y="5300" z="6779" inVp="1" inMag="1" time="156628902"/>
            <node id="27223" radius="1.5" x="3586" y="5342" z="6782" inVp="1" inMag="1" time="156636034"/>
            <node id="27224" radius="1.5" x="3581" y="5349" z="6784" inVp="1" inMag="1" time="156639543"/>
            <node id="27225" radius="1.5" x="3545" y="5389" z="6789" inVp="1" inMag="1" time="156643538"/>
            <node id="27226" radius="1.5" x="3500" y="5417" z="6782" inVp="1" inMag="1" time="156645521"/>
            <node id="27227" radius="1.5" x="3453" y="5457" z="6781" inVp="1" inMag="1" time="156647684"/>
            <node id="27228" radius="1.5" x="3416" y="5491" z="6789" inVp="1" inMag="1" time="156660124"/>
            <node id="27229" radius="1.5" x="3387" y="5520" z="6797" inVp="1" inMag="1" time="156666282"/>
            <node id="27230" radius="1.5" x="3350" y="5556" z="6808" inVp="1" inMag="1" time="156670825"/>
            <node id="27231" radius="1.5" x="3306" y="5583" z="6811" inVp="1" inMag="1" time="156672721"/>
            <node id="27232" radius="1.5" x="3274" y="5603" z="6815" inVp="1" inMag="1" time="156678358"/>
            <node id="27233" radius="1.5" x="3238" y="5642" z="6821" inVp="1" inMag="1" time="156680382"/>
            <node id="27234" radius="1.5" x="3209" y="5679" z="6823" inVp="1" inMag="1" time="156682324"/>
            <node id="27235" radius="1.5" x="3183" y="5703" z="6804" inVp="1" inMag="1" time="156689411"/>
            <node id="27236" radius="1.5" x="3156" y="5735" z="6784" inVp="1" inMag="1" time="156691364"/>
            <node id="27237" radius="1.5" x="3160" y="5739" z="6768" inVp="1" inMag="1" time="156788291"/>
            <node id="27238" radius="1.5" x="3176" y="5733" z="6764" inVp="1" inMag="1" time="156791934"/>
            <node id="27239" radius="1.5" x="3190" y="5724" z="6760" inVp="1" inMag="1" time="156798573"/>
            <node id="27240" radius="1.5" x="3201" y="5699" z="6757" inVp="0" inMag="1" time="156809740"/>
            <node id="27241" radius="1.5" x="3194" y="5686" z="6752" inVp="0" inMag="1" time="156814606"/>
            <node id="27242" radius="1.5" x="3180" y="5690" z="6741" inVp="0" inMag="1" time="156816306"/>
            <node id="27243" radius="1.5" x="3194" y="5704" z="6731" inVp="1" inMag="1" time="156842060"/>
            <node id="27244" radius="1.5" x="3205" y="5730" z="6731" inVp="1" inMag="1" time="156847265"/>
            <node id="27245" radius="1.5" x="3183" y="5702" z="6851" inVp="0" inMag="1" time="156911739"/>
            <node id="27246" radius="1.5" x="3160" y="5739" z="6870" inVp="0" inMag="1" time="156913232"/>
            <node id="27247" radius="1.5" x="3162" y="5788" z="6885" inVp="0" inMag="1" time="156987479"/>
            <node id="27248" radius="1.5" x="3153" y="5827" z="6889" inVp="0" inMag="1" time="156990366"/>
            <node id="27249" radius="1.5" x="3175" y="5841" z="6908" inVp="0" inMag="1" time="156994909"/>
            <node id="27250" radius="1.5" x="3180" y="5842" z="6922" inVp="0" inMag="1" time="156996560"/>
            <node id="27251" radius="1.5" x="3191" y="5854" z="6937" inVp="0" inMag="1" time="157004074"/>
            <node id="27252" radius="1.5" x="3222" y="5865" z="6955" inVp="0" inMag="1" time="157005790"/>
            <node id="27253" radius="1.5" x="3238" y="5885" z="6971" inVp="0" inMag="1" time="157007207"/>
            <node id="27254" radius="1.5" x="3245" y="5933" z="6990" inVp="0" inMag="1" time="157008730"/>
            <node id="27255" radius="1.5" x="3236" y="5984" z="7008" inVp="0" inMag="1" time="157012355"/>
            <node id="27256" radius="1.5" x="3224" y="6006" z="7021" inVp="0" inMag="1" time="157479980"/>
            <node id="27257" radius="1.5" x="3202" y="6031" z="7036" inVp="0" inMag="1" time="157535422"/>
            <node id="27258" radius="1.5" x="3172" y="6075" z="7052" inVp="0" inMag="1" time="157537387"/>
            <node id="27259" radius="1.5" x="3163" y="6117" z="7057" inVp="1" inMag="1" time="157548671"/>
            <node id="27260" radius="1.5" x="3151" y="6150" z="7065" inVp="1" inMag="1" time="157550355"/>
            <node id="27261" radius="1.5" x="3147" y="6188" z="7070" inVp="1" inMag="1" time="157641013"/>
            <node id="27262" radius="1.5" x="3162" y="6220" z="7081" inVp="1" inMag="1" time="157666685"/>
            <node id="27263" radius="1.5" x="3173" y="6253" z="7097" inVp="1" inMag="1" time="157668284"/>
            <node id="27264" radius="1.5" x="3169" y="6291" z="7102" inVp="1" inMag="1" time="157685265"/>
            <node id="27265" radius="1.5" x="3153" y="6291" z="7072" inVp="1" inMag="1" time="157687795"/>
            <node id="27266" radius="1.5" x="3157" y="6310" z="7077" inVp="1" inMag="1" time="157692408"/>
            <node id="27267" radius="1.5" x="3198" y="6313" z="7123" inVp="1" inMag="1" time="157743443"/>
            <node id="27268" radius="1.5" x="3198" y="6338" z="7133" inVp="1" inMag="1" time="157745191"/>
            <node id="27269" radius="1.5" x="3204" y="6370" z="7147" inVp="1" inMag="1" time="157746953"/>
            <node id="27270" radius="1.5" x="3161" y="6400" z="7162" inVp="0" inMag="1" time="157790946"/>
            <node id="27271" radius="1.5" x="3152" y="6404" z="7179" inVp="0" inMag="1" time="157792726"/>
            <node id="27272" radius="1.5" x="3134" y="6391" z="7198" inVp="0" inMag="1" time="157794256"/>
            <node id="27273" radius="1.5" x="3134" y="6387" z="7218" inVp="0" inMag="1" time="157795849"/>
            <node id="27274" radius="1.5" x="3151" y="6410" z="7245" inVp="0" inMag="1" time="157810637"/>
            <node id="27275" radius="1.5" x="3173" y="6442" z="7263" inVp="0" inMag="1" time="157812081"/>
            <node id="27276" radius="1.5" x="3171" y="6477" z="7287" inVp="0" inMag="1" time="157813995"/>
            <node id="27277" radius="1.5" x="3157" y="6533" z="7303" inVp="0" inMag="1" time="157819143"/>
            <node id="27278" radius="1.5" x="3142" y="6562" z="7311" inVp="0" inMag="1" time="157824673"/>
            <node id="27279" radius="1.5" x="3145" y="6588" z="7326" inVp="0" inMag="1" time="157829364"/>
            <node id="27280" radius="1.5" x="3136" y="6635" z="7342" inVp="0" inMag="1" time="157845035"/>
            <node id="27281" radius="1.5" x="3125" y="6674" z="7358" inVp="0" inMag="1" time="157846556"/>
            <node id="27282" radius="1.5" x="3116" y="6697" z="7365" inVp="0" inMag="1" time="157853872"/>
            <node id="27283" radius="1.5" x="3110" y="6736" z="7382" inVp="0" inMag="1" time="157855218"/>
            <node id="27284" radius="1.5" x="3108" y="6753" z="7399" inVp="0" inMag="1" time="157856689"/>
            <node id="27285" radius="1.5" x="3118" y="6774" z="7419" inVp="0" inMag="1" time="157858163"/>
            <node id="27286" radius="1.5" x="3136" y="6795" z="7440" inVp="0" inMag="1" time="157863147"/>
            <node id="27287" radius="1.5" x="3141" y="6801" z="7466" inVp="0" inMag="1" time="157865170"/>
            <node id="27288" radius="1.5" x="3141" y="6799" z="7492" inVp="0" inMag="1" time="157867132"/>
            <node id="27289" radius="1.5" x="3145" y="6796" z="7521" inVp="0" inMag="1" time="157869297"/>
            <node id="27290" radius="1.5" x="3141" y="6788" z="7555" inVp="0" inMag="1" time="157875970"/>
            <node id="27291" radius="1.5" x="3172" y="6811" z="7589" inVp="0" inMag="1" time="157878197"/>
            <node id="27292" radius="1.5" x="3186" y="6819" z="7606" inVp="0" inMag="1" time="157894585"/>
            <node id="27293" radius="1.5" x="3191" y="6825" z="7638" inVp="0" inMag="1" time="162081895"/>
            <node id="27294" radius="1.5" x="3176" y="6841" z="7666" inVp="0" inMag="1" time="162083746"/>
            <node id="27295" radius="1.5" x="3174" y="6862" z="7679" inVp="0" inMag="1" time="162089435"/>
            <node id="27296" radius="1.5" x="3169" y="6908" z="7701" inVp="0" inMag="1" time="162090826"/>
            <node id="27297" radius="1.5" x="3179" y="6944" z="7724" inVp="0" inMag="1" time="162092555"/>
            <node id="27298" radius="1.5" x="3185" y="6975" z="7757" inVp="0" inMag="1" time="162094355"/>
            <node id="27299" radius="1.5" x="3185" y="7007" z="7784" inVp="0" inMag="1" time="162096003"/>
            <node id="27300" radius="1.5" x="3191" y="7075" z="7814" inVp="0" inMag="1" time="162097794"/>
            <node id="27301" radius="1.5" x="3217" y="7111" z="7833" inVp="0" inMag="1" time="162099428"/>
            <node id="27302" radius="1.5" x="3232" y="7162" z="7857" inVp="0" inMag="1" time="162101114"/>
            <node id="27303" radius="1.5" x="3232" y="7208" z="7881" inVp="0" inMag="1" time="162102944"/>
            <node id="27304" radius="1.5" x="3213" y="7260" z="7881" inVp="0" inMag="1" time="162103936"/>
            <node id="27305" radius="1.5" x="3213" y="7316" z="7884" inVp="0" inMag="1" time="162107623"/>
            <node id="27306" radius="1.5" x="3211" y="7384" z="7898" inVp="0" inMag="1" time="162109171"/>
            <node id="27307" radius="1.5" x="3202" y="7416" z="7908" inVp="1" inMag="1" time="162124090"/>
            <node id="27308" radius="1.5" x="3184" y="7454" z="7905" inVp="1" inMag="1" time="162129357"/>
            <node id="27309" radius="1.5" x="3177" y="7496" z="7905" inVp="1" inMag="1" time="162131679"/>
            <node id="27310" radius="1.5" x="3142" y="7554" z="7913" inVp="1" inMag="1" time="162134459"/>
            <node id="27311" radius="1.5" x="3128" y="7595" z="7923" inVp="1" inMag="1" time="162136831"/>
            <node id="27312" radius="1.5" x="3123" y="7643" z="7936" inVp="1" inMag="1" time="162139198"/>
            <node id="27313" radius="1.5" x="3114" y="7687" z="7945" inVp="1" inMag="1" time="162141518"/>
            <node id="27314" radius="1.5" x="3120" y="7730" z="7951" inVp="1" inMag="1" time="162144023"/>
            <node id="27315" radius="1.5" x="3130" y="7778" z="7946" inVp="1" inMag="1" time="162146406"/>
            <node id="27316" radius="1.5" x="3148" y="7827" z="7944" inVp="1" inMag="1" time="162148666"/>
            <node id="27317" radius="1.5" x="3156" y="7897" z="7954" inVp="1" inMag="1" time="162151833"/>
            <node id="27318" radius="1.5" x="3158" y="7940" z="7961" inVp="1" inMag="1" time="162156665"/>
            <node id="27319" radius="1.5" x="3175" y="7989" z="7973" inVp="1" inMag="1" time="162162681"/>
            <node id="27320" radius="1.5" x="3184" y="8029" z="7984" inVp="1" inMag="1" time="162165009"/>
            <node id="27321" radius="1.5" x="3193" y="8071" z="7998" inVp="1" inMag="1" time="162167425"/>
            <node id="27322" radius="1.5" x="3201" y="8108" z="8007" inVp="1" inMag="1" time="162170496"/>
            <node id="27323" radius="1.5" x="3214" y="8155" z="8018" inVp="1" inMag="1" time="162172704"/>
            <node id="27324" radius="1.5" x="3222" y="8188" z="8038" inVp="0" inMag="1" time="162179570"/>
            <node id="27325" radius="1.5" x="3219" y="8237" z="8053" inVp="0" inMag="1" time="162184912"/>
            <node id="27326" radius="1.5" x="3177" y="8292" z="8064" inVp="0" inMag="1" time="162186425"/>
            <node id="27327" radius="1.5" x="3168" y="8299" z="8069" inVp="0" inMag="1" time="162211267"/>
            <node id="27328" radius="1.5" x="3146" y="8302" z="8094" inVp="0" inMag="1" time="162214262"/>
            <node id="27329" radius="1.5" x="3135" y="8283" z="8123" inVp="0" inMag="1" time="162215982"/>
            <node id="27330" radius="1.5" x="3131" y="8261" z="8141" inVp="0" inMag="1" time="162224221"/>
            <node id="27331" radius="1.5" x="3124" y="8252" z="8165" inVp="0" inMag="1" time="162225930"/>
            <node id="27332" radius="1.5" x="3135" y="8241" z="8185" inVp="0" inMag="1" time="162229977"/>
            <node id="27333" radius="1.5" x="3149" y="8266" z="8207" inVp="0" inMag="1" time="162236157"/>
            <node id="27334" radius="1.5" x="3166" y="8291" z="8224" inVp="0" inMag="1" time="162237564"/>
            <node id="27335" radius="1.5" x="3173" y="8311" z="8242" inVp="0" inMag="1" time="162239094"/>
            <node id="27336" radius="1.5" x="3154" y="8326" z="8264" inVp="0" inMag="1" time="162244816"/>
            <node id="27337" radius="1.5" x="3164" y="8348" z="8286" inVp="0" inMag="1" time="162246534"/>
            <node id="27338" radius="1.5" x="3181" y="8369" z="8301" inVp="0" inMag="1" time="162257127"/>
            <node id="27339" radius="1.5" x="3169" y="8378" z="8321" inVp="0" inMag="1" time="162258962"/>
            <node id="27340" radius="1.5" x="3157" y="8386" z="8344" inVp="0" inMag="1" time="162265620"/>
            <node id="27341" radius="1.5" x="3143" y="8384" z="8363" inVp="0" inMag="1" time="162267195"/>
            <node id="27342" radius="1.5" x="3132" y="8403" z="8385" inVp="0" inMag="1" time="162268910"/>
            <node id="27343" radius="1.5" x="3132" y="8420" z="8407" inVp="0" inMag="1" time="162270366"/>
            <node id="27344" radius="1.5" x="3111" y="8447" z="8426" inVp="0" inMag="1" time="162271830"/>
            <node id="27345" radius="1.5" x="3099" y="8486" z="8442" inVp="0" inMag="1" time="162280739"/>
            <node id="27346" radius="1.5" x="3091" y="8512" z="8458" inVp="0" inMag="1" time="162282199"/>
            <node id="27347" radius="1.5" x="3072" y="8517" z="8477" inVp="0" inMag="1" time="162283789"/>
            <node id="27348" radius="1.5" x="3054" y="8543" z="8492" inVp="0" inMag="1" time="162288702"/>
            <node id="27349" radius="1.5" x="3041" y="8578" z="8510" inVp="0" inMag="1" time="162290374"/>
            <node id="27350" radius="1.5" x="3057" y="8639" z="8534" inVp="0" inMag="1" time="162291891"/>
            <node id="27351" radius="1.5" x="3059" y="8678" z="8559" inVp="0" inMag="1" time="162296319"/>
            <node id="27352" radius="1.5" x="3092" y="8706" z="8570" inVp="2" inMag="1" time="162431632"/>
            <node id="27353" radius="1.5" x="3128" y="8707" z="8573" inVp="0" inMag="1" time="162462825"/>
            <node id="27354" radius="1.5" x="3160" y="8728" z="8578" inVp="2" inMag="1" time="162465563"/>
            <node id="27355" radius="1.5" x="3191" y="8739" z="8590" inVp="2" inMag="1" time="162467325"/>
            <node id="27356" radius="1.5" x="3212" y="8756" z="8603" inVp="2" inMag="1" time="162468980"/>
            <node id="27357" radius="1.5" x="3236" y="8753" z="8624" inVp="2" inMag="1" time="162470434"/>
            <node id="27358" radius="1.5" x="3244" y="8760" z="8642" inVp="0" inMag="1" time="162481236"/>
            <node id="27359" radius="1.5" x="3246" y="8783" z="8662" inVp="0" inMag="1" time="162482953"/>
            <node id="27360" radius="1.5" x="3229" y="8784" z="8681" inVp="0" inMag="1" time="162484754"/>
            <node id="27361" radius="1.5" x="3224" y="8780" z="8699" inVp="0" inMag="1" time="162494665"/>
            <node id="27362" radius="1.5" x="3220" y="8780" z="8721" inVp="0" inMag="1" time="162496460"/>
            <node id="27363" radius="1.5" x="3228" y="8775" z="8746" inVp="0" inMag="1" time="162498060"/>
            <node id="27364" radius="1.5" x="3237" y="8749" z="8768" inVp="0" inMag="1" time="162504989"/>
            <node id="27365" radius="1.5" x="3242" y="8733" z="8779" inVp="0" inMag="1" time="162506578"/>
            <node id="27366" radius="1.5" x="3234" y="8718" z="8795" inVp="0" inMag="1" time="162508521"/>
            <node id="27367" radius="1.5" x="3226" y="8738" z="8817" inVp="0" inMag="1" time="162510362"/>
            <node id="27368" radius="1.5" x="3217" y="8749" z="8833" inVp="0" inMag="1" time="162512188"/>
            <node id="27369" radius="1.5" x="3208" y="8777" z="8852" inVp="0" inMag="1" time="162533241"/>
            <node id="27370" radius="1.5" x="3202" y="8782" z="8863" inVp="0" inMag="1" time="162539348"/>
            <node id="27371" radius="1.5" x="3207" y="8793" z="8874" inVp="0" inMag="1" time="162540803"/>
            <node id="27372" radius="1.5" x="3212" y="8819" z="8913" inVp="0" inMag="1" time="162610753"/>
            <node id="27373" radius="1.5" x="3188" y="8844" z="8934" inVp="0" inMag="1" time="162612428"/>
            <node id="27374" radius="1.5" x="3181" y="8867" z="8946" inVp="0" inMag="1" time="162614003"/>
            <node id="27375" radius="1.5" x="3168" y="8891" z="8969" inVp="0" inMag="1" time="162615682"/>
            <node id="27376" radius="1.5" x="3161" y="8902" z="8988" inVp="0" inMag="1" time="162621605"/>
            <node id="27377" radius="1.5" x="3159" y="8910" z="9008" inVp="0" inMag="1" time="162623021"/>
            <node id="27378" radius="1.5" x="3163" y="8920" z="9025" inVp="0" inMag="1" time="162624542"/>
            <node id="27379" radius="1.5" x="3178" y="8930" z="9048" inVp="0" inMag="1" time="162626277"/>
            <node id="27380" radius="1.5" x="3199" y="8939" z="9066" inVp="0" inMag="1" time="162627789"/>
            <node id="27381" radius="1.5" x="3203" y="8963" z="9088" inVp="0" inMag="1" time="162629519"/>
            <node id="27382" radius="1.5" x="3191" y="9033" z="9110" inVp="0" inMag="1" time="162631405"/>
            <node id="27383" radius="1.5" x="3180" y="9079" z="9117" inVp="0" inMag="1" time="162635632"/>
            <node id="27384" radius="1.5" x="3170" y="9124" z="9119" inVp="1" inMag="1" time="162641637"/>
            <node id="27385" radius="1.5" x="3147" y="9155" z="9127" inVp="1" inMag="1" time="162643326"/>
            <node id="27386" radius="1.5" x="3143" y="9188" z="9135" inVp="1" inMag="1" time="162644896"/>
            <node id="27387" radius="1.5" x="3152" y="9231" z="9146" inVp="1" inMag="1" time="162648803"/>
            <node id="27388" radius="1.5" x="3160" y="9264" z="9156" inVp="1" inMag="1" time="162650909"/>
            <node id="27389" radius="1.5" x="3145" y="9309" z="9163" inVp="1" inMag="1" time="162653181"/>
            <node id="27390" radius="1.5" x="3154" y="9311" z="9165" inVp="1" inMag="1" time="162918980"/>
            <node id="27391" radius="1.5" x="3151" y="9349" z="9175" inVp="1" inMag="1" time="162925414"/>
            <node id="27392" radius="1.5" x="3137" y="9384" z="9177" inVp="1" inMag="1" time="162927357"/>
            <node id="27393" radius="1.5" x="3113" y="9435" z="9183" inVp="1" inMag="1" time="162929537"/>
            <node id="27394" radius="1.5" x="3094" y="9482" z="9188" inVp="1" inMag="1" time="162932063"/>
            <node id="27395" radius="1.5" x="3079" y="9539" z="9190" inVp="1" inMag="1" time="162935312"/>
            <node id="27396" radius="1.5" x="3070" y="9602" z="9190" inVp="1" inMag="1" time="162937811"/>
            <node id="27397" radius="1.5" x="3077" y="9661" z="9191" inVp="1" inMag="1" time="162940104"/>
            <node id="27398" radius="1.5" x="3074" y="9708" z="9208" inVp="1" inMag="1" time="162942155"/>
            <node id="27399" radius="1.5" x="3056" y="9761" z="9229" inVp="1" inMag="1" time="162944747"/>
            <node id="27400" radius="1.5" x="3048" y="9771" z="9235" inVp="0" inMag="1" time="162973436"/>
            <node id="27401" radius="1.5" x="3027" y="9801" z="9245" inVp="0" inMag="1" time="162974749"/>
            <node id="27402" radius="1.5" x="3014" y="9837" z="9257" inVp="0" inMag="1" time="162976407"/>
            <node id="27403" radius="1.5" x="3014" y="9869" z="9268" inVp="0" inMag="1" time="162978846"/>
            <node id="27404" radius="1.5" x="3014" y="9926" z="9283" inVp="0" inMag="1" time="162980899"/>
            <node id="27405" radius="1.5" x="3024" y="9962" z="9292" inVp="1" inMag="1" time="162993004"/>
            <node id="27406" radius="1.5" x="3017" y="9997" z="9306" inVp="1" inMag="1" time="162994938"/>
            <node id="27407" radius="1.5" x="3003" y="10029" z="9315" inVp="1" inMag="1" time="162996700"/>
            <node id="27408" radius="1.5" x="2996" y="10062" z="9316" inVp="1" inMag="1" time="163003421"/>
            <node id="27409" radius="1.5" x="2991" y="10112" z="9324" inVp="1" inMag="1" time="163005569"/>
            <node id="27410" radius="1.5" x="2999" y="10149" z="9331" inVp="1" inMag="1" time="163007603"/>
            <node id="27411" radius="1.5" x="2995" y="10167" z="9350" inVp="1" inMag="1" time="163011821"/>
            <node id="27412" radius="1.5" x="2996" y="10210" z="9362" inVp="0" inMag="1" time="163019423"/>
            <node id="27413" radius="1.5" x="3008" y="10217" z="9384" inVp="0" inMag="1" time="163034673"/>
            <node id="27414" radius="1.5" x="3052" y="10264" z="9393" inVp="0" inMag="1" time="163037159"/>
            <node id="27415" radius="1.5" x="3083" y="10290" z="9397" inVp="0" inMag="1" time="163039396"/>
            <node id="27416" radius="5" x="3077" y="10220" z="9397" inVp="0" inMag="1" time="163041060"/>
            <node id="27417" radius="1.5" x="3061" y="10352" z="9414" inVp="0" inMag="1" time="163052496"/>
            <node id="27418" radius="1.5" x="3055" y="10404" z="9421" inVp="0" inMag="1" time="163173419"/>
            <node id="27419" radius="1.5" x="3030" y="10459" z="9435" inVp="0" inMag="1" time="163175694"/>
            <node id="27420" radius="1.5" x="3035" y="10496" z="9444" inVp="0" inMag="1" time="163182965"/>
            <node id="27421" radius="1.5" x="3049" y="10527" z="9460" inVp="0" inMag="1" time="163187043"/>
            <node id="27422" radius="1.5" x="3056" y="10561" z="9471" inVp="0" inMag="1" time="163189957"/>
            <node id="27423" radius="1.5" x="3056" y="10607" z="9501" inVp="0" inMag="1" time="163192470"/>
            <node id="27424" radius="1.5" x="3037" y="10638" z="9520" inVp="0" inMag="1" time="163194049"/>
            <node id="27425" radius="1.5" x="3046" y="10682" z="9548" inVp="0" inMag="1" time="163195851"/>
            <node id="27426" radius="1.5" x="3054" y="10712" z="9571" inVp="0" inMag="1" time="163197650"/>
            <node id="27427" radius="1.5" x="3042" y="10756" z="9599" inVp="0" inMag="1" time="163199322"/>
            <node id="27428" radius="1.5" x="3014" y="10799" z="9627" inVp="0" inMag="1" time="163201125"/>
            <node id="27429" radius="1.5" x="3020" y="10824" z="9662" inVp="0" inMag="1" time="163203411"/>
            <node id="27430" radius="1.5" x="3015" y="10834" z="9696" inVp="0" inMag="1" time="163205620"/>
            <node id="27431" radius="1.5" x="3021" y="10843" z="9721" inVp="0" inMag="1" time="163207152"/>
            <node id="27432" radius="1.5" x="3029" y="10887" z="9730" inVp="0" inMag="1" time="163223956"/>
            <node id="27433" radius="1.5" x="3026" y="10921" z="9745" inVp="0" inMag="1" time="163225433"/>
            <node id="27434" radius="1.5" x="3011" y="10962" z="9763" inVp="0" inMag="1" time="163226907"/>
            <node id="27435" radius="1.5" x="2999" y="11001" z="9782" inVp="0" inMag="1" time="163228292"/>
            <node id="27436" radius="1.5" x="2993" y="11090" z="9803" inVp="0" inMag="1" time="163229870"/>
            <node id="27437" radius="1.5" x="2992" y="11118" z="9817" inVp="0" inMag="1" time="163232186"/>
            <node id="27438" radius="1.5" x="2987" y="11138" z="9836" inVp="0" inMag="1" time="163233517"/>
            <node id="27439" radius="1.5" x="2989" y="11156" z="9861" inVp="0" inMag="1" time="163236652"/>
            <node id="27440" radius="1.5" x="2986" y="11162" z="9871" inVp="0" inMag="1" time="163238870"/>
            <node id="27441" radius="5" x="2995" y="11214" z="9871" inVp="0" inMag="1" time="163240290"/>
            <node id="27442" radius="1.5" x="2955" y="11166" z="9902" inVp="0" inMag="1" time="163253339"/>
            <node id="27443" radius="1.5" x="2953" y="11197" z="9912" inVp="0" inMag="1" time="163256988"/>
            <node id="27444" radius="1.5" x="2957" y="11225" z="9926" inVp="0" inMag="1" time="163258379"/>
            <node id="27445" radius="1.5" x="2959" y="11241" z="9942" inVp="0" inMag="1" time="163259951"/>
            <node id="27446" radius="1.5" x="2949" y="11313" z="9942" inVp="0" inMag="1" time="163261753"/>
            <node id="27447" radius="1.5" x="2952" y="11367" z="9943" inVp="1" inMag="1" time="163265084"/>
            <node id="27448" radius="1.5" x="2957" y="11415" z="9942" inVp="1" inMag="1" time="163267170"/>
            <node id="27449" radius="1.5" x="2954" y="11473" z="9939" inVp="1" inMag="1" time="163269796"/>
            <node id="27450" radius="1.5" x="2954" y="11502" z="9941" inVp="1" inMag="1" time="163303946"/>
            <node id="27451" radius="1.5" x="2942" y="11533" z="9946" inVp="1" inMag="1" time="163305827"/>
            <node id="27452" radius="1.5" x="2944" y="11561" z="9954" inVp="1" inMag="1" time="163310779"/>
            <node id="27453" radius="1.5" x="2941" y="11590" z="9962" inVp="1" inMag="1" time="163312436"/>
            <node id="27454" radius="1.5" x="2936" y="11612" z="9970" inVp="1" inMag="1" time="163313845"/>
            <node id="27455" radius="1.5" x="2921" y="11643" z="9975" inVp="1" inMag="1" time="163316152"/>
            <node id="27456" radius="1.5" x="2944" y="11670" z="9986" inVp="1" inMag="1" time="163322292"/>
            <node id="27457" radius="1.5" x="2933" y="11704" z="9996" inVp="1" inMag="1" time="163325139"/>
            <node id="27458" radius="5" x="2937" y="11714" z="9960" inVp="1" inMag="1" time="163328406"/>
            <node id="27459" radius="5" x="2938" y="11753" z="10016" inVp="1" inMag="1" time="163339105"/>
            <node id="27460" radius="1.5" x="2930" y="11837" z="9967" inVp="1" inMag="1" time="163355855"/>
            <node id="27461" radius="1.5" x="2925" y="11869" z="9961" inVp="1" inMag="1" time="163357501"/>
            <node id="27462" radius="1.5" x="2919" y="11911" z="9954" inVp="1" inMag="1" time="163359632"/>
            <node id="27463" radius="1.5" x="2899" y="11967" z="9940" inVp="1" inMag="1" time="163362308"/>
            <node id="27464" radius="1.5" x="2891" y="12014" z="9929" inVp="1" inMag="1" time="163364570"/>
            <node id="27465" radius="1.5" x="2896" y="12048" z="9925" inVp="1" inMag="1" time="163366361"/>
            <node id="27466" radius="1.5" x="2908" y="12084" z="9929" inVp="1" inMag="1" time="163368088"/>
            <node id="27467" radius="1.5" x="2919" y="12112" z="9938" inVp="1" inMag="1" time="163369483"/>
            <node id="27468" radius="1.5" x="2922" y="12159" z="9938" inVp="1" inMag="1" time="163371723"/>
            <node id="27469" radius="1.5" x="2915" y="12194" z="9940" inVp="1" inMag="1" time="163373713"/>
            <node id="27470" radius="1.5" x="2891" y="12234" z="9941" inVp="1" inMag="1" time="163378525"/>
            <node id="27471" radius="1.5" x="2881" y="12264" z="9951" inVp="0" inMag="1" time="163387950"/>
            <node id="27472" radius="5" x="2847" y="12234" z="9951" inVp="0" inMag="1" time="163389189"/>
            <node id="27473" radius="1.5" x="2877" y="12311" z="9955" inVp="0" inMag="1" time="163437313"/>
            <node id="27474" radius="1.5" x="2871" y="12329" z="9969" inVp="0" inMag="1" time="163439550"/>
            <node id="27475" radius="1.5" x="2856" y="12357" z="9978" inVp="0" inMag="1" time="163441111"/>
            <node id="27476" radius="1.5" x="2840" y="12378" z="9989" inVp="0" inMag="1" time="163442446"/>
            <node id="27477" radius="1.5" x="2806" y="12401" z="9998" inVp="0" inMag="1" time="163445745"/>
            <node id="27478" radius="1.5" x="2798" y="12424" z="10004" inVp="0" inMag="1" time="163449272"/>
            <node id="27479" radius="1.5" x="2790" y="12489" z="10011" inVp="0" inMag="1" time="163452046"/>
            <node id="27480" radius="1.5" x="2792" y="12518" z="10020" inVp="0" inMag="1" time="163454358"/>
            <node id="27481" radius="1.5" x="2797" y="12555" z="10022" inVp="1" inMag="1" time="163457752"/>
            <node id="27482" radius="1.5" x="2801" y="12610" z="10028" inVp="1" inMag="1" time="163460088"/>
            <node id="27483" radius="1.5" x="2795" y="12692" z="10032" inVp="1" inMag="1" time="163462828"/>
            <node id="27484" radius="1.5" x="2813" y="12729" z="10040" inVp="1" inMag="1" time="163464330"/>
            <node id="27485" radius="1.5" x="2816" y="12759" z="10054" inVp="1" inMag="1" time="163471529"/>
            <node id="27486" radius="1.5" x="2821" y="12797" z="10072" inVp="1" inMag="1" time="163473200"/>
            <node id="27487" radius="1.5" x="2839" y="12835" z="10098" inVp="1" inMag="1" time="163478337"/>
            <node id="27488" radius="1.5" x="3016" y="10848" z="9738" inVp="0" inMag="1" time="163515991"/>
            <node id="27489" radius="1.5" x="3008" y="10844" z="9745" inVp="0" inMag="1" time="163517558"/>
            <node id="27490" radius="1.5" x="2997" y="10831" z="9753" inVp="0" inMag="1" time="163519010"/>
            <node id="27491" radius="1.5" x="3001" y="10813" z="9761" inVp="0" inMag="1" time="163520420"/>
            <node id="27492" radius="1.5" x="3008" y="10797" z="9771" inVp="0" inMag="1" time="163521969"/>
            <node id="27493" radius="1.5" x="3015" y="10755" z="9784" inVp="0" inMag="1" time="163523369"/>
            <node id="27494" radius="1.5" x="3017" y="10730" z="9783" inVp="0" inMag="1" time="163530666"/>
            <node id="27495" radius="1.5" x="3039" y="10694" z="9793" inVp="1" inMag="1" time="163544577"/>
            <node id="27496" radius="1.5" x="3049" y="10670" z="9802" inVp="1" inMag="1" time="163546138"/>
            <node id="27497" radius="1.5" x="3049" y="10633" z="9809" inVp="1" inMag="1" time="163548111"/>
            <node id="27498" radius="1.5" x="3059" y="10578" z="9816" inVp="1" inMag="1" time="163551453"/>
            <node id="27499" radius="1.5" x="3064" y="10548" z="9820" inVp="1" inMag="1" time="163553180"/>
            <node id="27500" radius="1.5" x="3058" y="10487" z="9824" inVp="1" inMag="1" time="163555807"/>
            <node id="27501" radius="1.5" x="3059" y="10442" z="9835" inVp="1" inMag="1" time="163557729"/>
            <node id="27502" radius="1.5" x="3058" y="10418" z="9839" inVp="1" inMag="1" time="163561831"/>
            <node id="27503" radius="1.5" x="3054" y="10347" z="9841" inVp="0" inMag="1" time="163570021"/>
            <node id="27504" radius="5" x="3059" y="10299" z="9851" inVp="0" inMag="1" time="163571967"/>
            <node id="27505" radius="1.5" x="3168" y="8315" z="8064" inVp="0" inMag="1" time="163706429"/>
            <node id="27506" radius="1.5" x="3162" y="8338" z="8050" inVp="0" inMag="1" time="163707929"/>
            <node id="27507" radius="1.5" x="3163" y="8359" z="8038" inVp="0" inMag="1" time="163711431"/>
            <node id="27508" radius="1.5" x="3161" y="8370" z="8032" inVp="0" inMag="1" time="163714380"/>
            <node id="27509" radius="1.5" x="3155" y="8386" z="8030" inVp="0" inMag="1" time="163718520"/>
            <node id="27510" radius="1.5" x="3142" y="8407" z="8027" inVp="0" inMag="1" time="163720101"/>
            <node id="27511" radius="1.5" x="3116" y="8426" z="8023" inVp="0" inMag="1" time="163723403"/>
            <node id="27512" radius="1.5" x="3085" y="8439" z="8026" inVp="1" inMag="1" time="163734601"/>
            <node id="27513" radius="1.5" x="3080" y="8457" z="8026" inVp="1" inMag="1" time="163745295"/>
            <node id="27514" radius="1.5" x="3076" y="8497" z="8027" inVp="0" inMag="1" time="163752854"/>
            <node id="27515" radius="1.5" x="3074" y="8532" z="8030" inVp="0" inMag="1" time="163754595"/>
            <node id="27516" radius="1.5" x="3072" y="8541" z="8036" inVp="0" inMag="1" time="163756422"/>
            <node id="27517" radius="1.5" x="3073" y="8572" z="8041" inVp="1" inMag="1" time="163760041"/>
            <node id="27518" radius="1.5" x="3078" y="8613" z="8048" inVp="1" inMag="1" time="163761700"/>
            <node id="27519" radius="1.5" x="3087" y="8654" z="8058" inVp="1" inMag="1" time="163763466"/>
            <node id="27520" radius="1.5" x="3090" y="8715" z="8058" inVp="1" inMag="1" time="163767073"/>
            <node id="27521" radius="1.5" x="3099" y="8759" z="8064" inVp="1" inMag="1" time="163769126"/>
            <node id="27522" radius="1.5" x="3098" y="8795" z="8069" inVp="1" inMag="1" time="163770765"/>
            <node id="27523" radius="1.5" x="3101" y="8871" z="8066" inVp="1" inMag="1" time="163773258"/>
            <node id="27524" radius="1.5" x="3093" y="8923" z="8065" inVp="1" inMag="1" time="163774754"/>
            <node id="27525" radius="1.5" x="3092" y="8964" z="8071" inVp="1" inMag="1" time="163960172"/>
            <node id="27526" radius="1.5" x="3085" y="8990" z="8072" inVp="1" inMag="1" time="163962163"/>
            <node id="27527" radius="1.5" x="3069" y="9022" z="8071" inVp="1" inMag="1" time="163963771"/>
            <node id="27528" radius="1.5" x="3057" y="9067" z="8065" inVp="1" inMag="1" time="163965665"/>
            <node id="27529" radius="1.5" x="3049" y="9107" z="8061" inVp="1" inMag="1" time="163967451"/>
            <node id="27530" radius="1.5" x="3038" y="9149" z="8058" inVp="1" inMag="1" time="163969094"/>
            <node id="27531" radius="1.5" x="3023" y="9186" z="8051" inVp="1" inMag="1" time="163970265"/>
            <node id="27532" radius="1.5" x="3011" y="9214" z="8045" inVp="1" inMag="1" time="163971400"/>
            <node id="27533" radius="1.5" x="2995" y="9252" z="8038" inVp="1" inMag="1" time="163973317"/>
            <node id="27534" radius="1.5" x="2985" y="9296" z="8042" inVp="1" inMag="1" time="163974997"/>
            <node id="27535" radius="1.5" x="2982" y="9344" z="8047" inVp="1" inMag="1" time="163976958"/>
            <node id="27536" radius="1.5" x="2977" y="9392" z="8044" inVp="1" inMag="1" time="163978611"/>
            <node id="27537" radius="1.5" x="2972" y="9427" z="8037" inVp="1" inMag="1" time="163979593"/>
            <node id="27538" radius="1.5" x="2977" y="9464" z="8032" inVp="1" inMag="1" time="163981216"/>
            <node id="27539" radius="1.5" x="2986" y="9506" z="8030" inVp="1" inMag="1" time="163987210"/>
            <node id="27540" radius="1.5" x="2998" y="9573" z="8025" inVp="1" inMag="1" time="163989385"/>
            <node id="27541" radius="1.5" x="2990" y="9607" z="8020" inVp="1" inMag="1" time="163990540"/>
            <node id="27542" radius="1.5" x="2979" y="9651" z="8018" inVp="1" inMag="1" time="163992138"/>
            <node id="27543" radius="1.5" x="2959" y="9681" z="8013" inVp="1" inMag="1" time="163993006"/>
            <node id="27544" radius="1.5" x="2947" y="9719" z="8021" inVp="1" inMag="1" time="163994097"/>
            <node id="27545" radius="1.5" x="2926" y="9758" z="8031" inVp="1" inMag="1" time="164002900"/>
            <node id="27546" radius="1.5" x="2905" y="9795" z="8031" inVp="1" inMag="1" time="164005016"/>
            <node id="27547" radius="1.5" x="2897" y="9827" z="8033" inVp="1" inMag="1" time="164011086"/>
            <node id="27548" radius="1.5" x="2896" y="9869" z="8039" inVp="0" inMag="1" time="164017782"/>
            <node id="27549" radius="1.5" x="2894" y="9897" z="8050" inVp="1" inMag="1" time="164019937"/>
            <node id="27550" radius="1.5" x="2889" y="9932" z="8057" inVp="1" inMag="1" time="164021814"/>
            <node id="27551" radius="1.5" x="2881" y="9966" z="8064" inVp="1" inMag="1" time="164023777"/>
            <node id="27552" radius="1.5" x="2882" y="9996" z="8070" inVp="1" inMag="1" time="164027277"/>
            <node id="27553" radius="1.5" x="2879" y="10039" z="8078" inVp="1" inMag="1" time="164029440"/>
            <node id="27554" radius="1.5" x="2878" y="10085" z="8084" inVp="1" inMag="1" time="164031642"/>
            <node id="27555" radius="1.5" x="2887" y="10108" z="8095" inVp="1" inMag="1" time="164033565"/>
            <node id="27556" radius="1.5" x="2902" y="10134" z="8114" inVp="1" inMag="1" time="164035174"/>
            <node id="27557" radius="1.5" x="2908" y="10144" z="8135" inVp="1" inMag="1" time="164049580"/>
            <node id="27558" radius="1.5" x="2920" y="10144" z="8152" inVp="0" inMag="1" time="164055310"/>
            <node id="27559" radius="1.5" x="2939" y="10146" z="8174" inVp="0" inMag="1" time="164057020"/>
            <node id="27560" radius="1.5" x="2948" y="10154" z="8189" inVp="0" inMag="1" time="164065979"/>
            <node id="27561" radius="1.5" x="2957" y="10196" z="8210" inVp="0" inMag="1" time="164067543"/>
            <node id="27562" radius="1.5" x="2959" y="10223" z="8221" inVp="0" inMag="1" time="164070734"/>
            <node id="27563" radius="1.5" x="2967" y="10267" z="8238" inVp="0" inMag="1" time="164072133"/>
            <node id="27564" radius="1.5" x="2965" y="10313" z="8252" inVp="0" inMag="1" time="164073451"/>
            <node id="27565" radius="1.5" x="2977" y="10382" z="8272" inVp="0" inMag="1" time="164092802"/>
            <node id="27566" radius="1.5" x="2986" y="10419" z="8278" inVp="1" inMag="1" time="164097827"/>
            <node id="27567" radius="1.5" x="2987" y="10453" z="8279" inVp="1" inMag="1" time="164099676"/>
            <node id="27568" radius="1.5" x="2983" y="10509" z="8284" inVp="1" inMag="1" time="164101946"/>
            <node id="27569" radius="1.5" x="2980" y="10556" z="8296" inVp="1" inMag="1" time="164103947"/>
            <node id="27570" radius="1.5" x="2966" y="10605" z="8304" inVp="1" inMag="1" time="164113767"/>
            <node id="27571" radius="1.5" x="2941" y="10632" z="8308" inVp="1" inMag="1" time="164115728"/>
            <node id="27572" radius="1.5" x="2922" y="10666" z="8317" inVp="1" inMag="1" time="164118067"/>
            <node id="27573" radius="1.5" x="2925" y="10707" z="8328" inVp="1" inMag="1" time="164120267"/>
            <node id="27574" radius="1.5" x="2928" y="10733" z="8340" inVp="1" inMag="1" time="164125204"/>
            <node id="27575" radius="1.5" x="2942" y="10768" z="8362" inVp="1" inMag="1" time="164127616"/>
            <node id="27576" radius="1.5" x="2944" y="10792" z="8369" inVp="0" inMag="1" time="164133526"/>
            <node id="27577" radius="1.5" x="2947" y="10821" z="8383" inVp="0" inMag="1" time="164134846"/>
            <node id="27578" radius="1.5" x="2972" y="10847" z="8412" inVp="0" inMag="1" time="164137139"/>
            <node id="27579" radius="1.5" x="2983" y="10815" z="8440" inVp="0" inMag="1" time="164138854"/>
            <node id="27580" radius="1.5" x="2987" y="10788" z="8462" inVp="0" inMag="1" time="164140472"/>
            <node id="27581" radius="1.5" x="2978" y="10764" z="8478" inVp="0" inMag="1" time="164158451"/>
            <node id="27582" radius="1.5" x="2974" y="10747" z="8504" inVp="0" inMag="1" time="164160133"/>
            <node id="27583" radius="1.5" x="2958" y="10720" z="8524" inVp="0" inMag="1" time="164163854"/>
            <node id="27584" radius="1.5" x="2931" y="10702" z="8533" inVp="1" inMag="1" time="164546745"/>
            <node id="27585" radius="1.5" x="2914" y="10712" z="8544" inVp="1" inMag="1" time="164561156"/>
            <node id="27586" radius="1.5" x="2905" y="10724" z="8562" inVp="0" inMag="1" time="165220012"/>
            <node id="27587" radius="1.5" x="2907" y="10751" z="8583" inVp="0" inMag="1" time="165221751"/>
            <node id="27588" radius="1.5" x="2913" y="10738" z="8618" inVp="0" inMag="1" time="165242715"/>
            <node id="27589" radius="1.5" x="2936" y="10777" z="8644" inVp="0" inMag="1" time="165244488"/>
            <node id="27590" radius="1.5" x="2955" y="10831" z="8667" inVp="0" inMag="1" time="165246001"/>
            <node id="27591" radius="1.5" x="2953" y="10867" z="8692" inVp="0" inMag="1" time="165247783"/>
            <node id="27592" radius="1.5" x="2937" y="10885" z="8714" inVp="0" inMag="1" time="165259478"/>
            <node id="27593" radius="1.5" x="2908" y="10902" z="8735" inVp="0" inMag="1" time="165261051"/>
[truncated: 1,154,378 more chars]
